# Supplementary material for: CTAS: a network control theory-based approach to identify key regulatory TFs of AS events during epithelial–mesenchymal transition
Source: Brief Bioinform. 2026 Feb 10;27(1):bbag042. doi: 10.1093/bib/bbag042 (PMC12888823; doi:10.1093/bib/bbag042)
Supplement: supp_table_bbag042 [file supp_table_bbag042.zip › S1 Table.xlsx]

## Sheet: Sheet1
		TCGA-BH-A0C7-01'	'TCGA-A8-A06N-01'	'TCGA-D8-A1XV-01'	'TCGA-E9-A1N3-01'	'TCGA-A2-A0CW-01'	'TCGA-A1-A0SQ-01'	'TCGA-C8-A1HM-01'	'TCGA-D8-A1XG-01'	'TCGA-BH-A6R8-01'	'TCGA-E9-A5UO-01'	'TCGA-D8-A1XA-01'	'TCGA-E2-A15G-01'	'TCGA-BH-A18R-01'	'TCGA-C8-A26Z-01'	'TCGA-B6-A1KN-01'	'TCGA-A7-A0DC-01'	'TCGA-A8-A09E-01'	'TCGA-AR-A24Z-01'	'TCGA-AN-A0FK-01'	'TCGA-AO-A03M-01'	'TCGA-A2-A0YG-01'	'TCGA-EW-A1P5-01'	'TCGA-E2-A15S-01'	'TCGA-C8-A12X-01'	'TCGA-A2-A0EU-01'	'TCGA-BH-A0W3-01'	'TCGA-E2-A109-01'	'TCGA-A2-A0YT-01'	'TCGA-A8-A09K-01'	'TCGA-S3-AA11-01'	'TCGA-OL-A5RZ-01'	'TCGA-BH-A0H9-01'	'TCGA-E9-A1R2-01'	'TCGA-A8-A06Z-01'	'TCGA-AR-A1AV-01'	'TCGA-A8-A06Y-01'	'TCGA-EW-A6SA-01'	'TCGA-A2-A0D1-01'	'TCGA-B6-A0RL-01'	'TCGA-D8-A27E-01'	'TCGA-E9-A5UP-01'	'TCGA-D8-A1JM-01'	'TCGA-BH-A0E7-01'	'TCGA-BH-A1F8-01'	'TCGA-E2-A155-01'	'TCGA-AR-A0U3-01'	'TCGA-A8-A085-01'	'TCGA-C8-A12L-01'
'chr1'	NA_1	0.75	1	1	1	1	1	1	1	0.996101	1	1	1	1	1	1	1	1	1	1	1	1	1	1	1	1	1	1	1	1	0.982301	1	1	1	1	1	1	1	1	1	1	1	1	1	1	1	0.948718	1	1
'chr1'	'WASH7P'	0.855319	0.855319	0.959184	0.92126	0.82801	0.852941	0.772	0.937107	0.958333	1	0.922581	0.970803	0.847518	0.943074	0.953153	0.696203	0.923077	0.730612	0.838384	0.344262	0.904762	0.933649	0.777778	1	0.969388	0.971154	0.879781	0.853659	1	0.88764	0.867173	0.937107	0.94832	0.91716	0.914347	1	0.759657	0.936842	0.933103	0.84466	0.979592	0.396226	0.84252	0.935484	1	1	0.792793	0.918033
'chr1'	'WASH7P'	1	1	1	0.991071	1	1	1	1	1	1	1	1	1	1	1	1	1	1	1	1	1	1	1	1	1	1	1	1	1	1	0.990741	1	0.99322	1	1	1	1	1	1	1	1	1	1	1	1	1	1	1
'chr1'	'WASH7P'	0.722772	0.728395	1	1	0.932394	0.671533	0.592233	0.703704	0.797521	0.947368	0.940476	0.918367	0.806202	0.819095	0.901639	0.731844	1	0.937984	0.90566	0.894118	1	0.937888	1	0.897436	0.916667	0.846154	1	0.707317	0.94012	0.980978	0.861111	0.936508	0.943925	0.977612	1	1	0.789883	0.963855	0.703947	1	1	0.983333	1	1	0.923077	0.963636	0.848739	0.933702
'chr1'	'WASH7P'	0.857143	0.833333	1	0.371429	0.653846	0	0.73913	0.73913	0.75	1	1	0.714286	1	0.882353	0.684211	0.428571	1	0	1	0.285714	0.684211	0.5	0.463415	0	1	0.444444	0.846154	1	1	0.333333	0.916667	0.75	0.625	1	0.666667	0.833333	0.833333	0.789474	0.571429	0.371429	0.384615	0.6	0.5	0.666667	0.681818	0.684211	1	0.769231
'chr4'	'ZNF595'	1	0.888112	0.95082	1	0.757576	0.890244	1	1	1	1	1	0.865169	0.8	1	1	0.739837	0.859375	0.938102	1	0.886076	0.957895	0.8	0.862069	0.882353	0.84127	0.922078	0.844156	0.92	1	0.909091	1	0.948718	1	1	0.712766	1	0.925926	0.95122	0.953125	0.842105	0.837838	1	1	1	0.833333	1	1	1
'chr4'	'ZNF595'	1	1	1	1	1	1	1	1	1	1	1	1	1	1	1	0.974684	1	0.985646	1	1	1	1	1	1	1	1	1	1	1	1	0.9	1	1	1	1	1	1	1	1	1	1	1	1	1	1	1	1	1
'chr17'	NA_2	1	0.962963	1	1	0.882353	0.934959	1	1	1	0.984496	0.948718	1	0.913043	1	1	0.948718	0.981481	1	0.909091	1	1	1	0.935484	1	0.896552	1	1	1	1	1	1	1	1	1	1	1	0.967213	1	0.941176	0.8	0.904762	1	1	0.866667	0.978495	1	0.923077	1
'chr12'	'ABC7-42389800N19.1'	1	1	1	1	1	1	1	1	1	1	1	1	1	1	1	1	1	1	1	1	1	1	0.935897	1	1	0.972603	1	1	1	1	1	1	0.965517	1	1	1	1	1	1	1	1	1	1	1	1	1	0.980198	1
'chr12'	'ABC7-42389800N19.1'	0	0	0	0	0	0	0	0	0.00548446	0.03125	0.0434783	0	0	0.027027	0.0972763	0	0	0	0.0330579	0	0	0	0.0206186	0	0	0	0.12	0	0	0.0423729	0	0	0	0	0	0	0.0173913	0	0.0401786	0	0.0148515	0	0.00990099	0	0	0	0	0
'chr17'	'RPH3AL'	0.942857	0.808824	0.9	0.949686	0.916667	0.860465	1	0.868852	1	0.913978	0.931034	1	1	0.909091	1	0.791045	0.958763	1	0.920792	0.75	1	0.916667	0.923077	1	1	1	0.775	0.857143	1	0.909091	0.666667	0.903226	0.8	0.864865	0.964602	1	0.866667	0.862069	0.820896	0.954545	0.826087	1	0.955307	1	0.775862	0.714286	0.881481	1
'chr16'	'MPG'	0.1	0.0842105	0	0	0.0361446	0	0	0	0	0.0338983	0.0594059	0	0	0.0666667	0	0.0752688	0	0	0.0384615	0.0483871	0.109375	0	0.0784314	0	0.0340909	0.0330579	0.0588235	0.0833333	0	0.0357143	0	0.0909091	0.0833333	0.0618557	0.0581395	0	0	0.170732	0.0375	0.0434783	0.0663507	0.0361446	1	0	0.0517241	0	0.0287081	0.105263
'chr9'	'CBWD1'	0.857143	0.977496	1	0.862434	0.957614	0.945455	0.944785	0.965812	0.952703	0.794521	0.918182	0.927492	0.636364	0.908046	0.936886	0.927461	0.955912	0.934328	0.967213	0.946932	0.898305	0.932961	1	0.952153	0.931663	0.969754	0.897436	0.853312	0.882171	0.712329	0.958763	0.8375	0.952381	0.896552	0.962687	0.959184	0.858672	0.88785	0.965044	0.793792	0.799257	1	0.8	0.928571	0.920335	0.907692	0.751634	0.931973
'chr9'	'CBWD1'	0	0	0	0	0	0.0181818	0	0	0	0.12	0	0	0	0.0609982	0.0116054	0	0	0	0	0	0	0	0.230769	0	0	0	0	0.0137931	0	0.368421	0	0	0	0.011236	0	0	0.0485437	0	0	0.0263158	0.0491803	0.0187266	0.133333	0	0.022339	0	0	0
'chr16'	'NPRL3'	0.834146	0.723164	0.946667	0.842424	0.714286	0.884615	0.825243	0.923077	0.868852	0.732283	0.791469	0.842593	0.6	0.842105	0.892473	0.853081	0.758865	0.824701	0.798817	0.860656	0.819355	0.898551	0.873563	0.737705	0.764103	0.849315	0.83432	0.689266	0.717949	0.92233	0.956044	0.864	0.742424	0.7	0.720207	0.785235	0.801047	0.712121	0.694545	0.875598	0.728302	0.50625	0.927536	0.87395	0.756757	0.777778	0.66323	0.827027
'chr16'	'NPRL3'	0.982578	0.978118	1	0.939024	0.94152	0.931034	0.9	0.966667	0.923077	0.941176	0.919355	1	0.945578	0.965358	1	0.971429	0.947917	0.960106	0.965517	1	0.955752	1	1	1	0.97992	1	0.926199	1	0.891304	0.964539	1	0.971831	0.945946	0.986772	0.980315	0.974359	0.90099	0.97546	0.971264	0.965986	0.986188	0.962779	0.987013	0.970326	0.987864	1	0.927007	0.961686
'chr18'	'USP14'	1	1	1	1	1	1	1	1	1	1	1	1	0.989796	1	1	1	1	0.995243	1	0.929688	0.988166	1	0.877863	1	1	1	1	0.905263	1	1	1	1	0.97546	1	1	1	1	1	0.982609	0.951749	1	1	1	1	1	1	1	0.96088
'chr18'	'USP14'	0.941176	1	0.958333	0.938303	0.966102	0.960938	0.942029	0.938697	0.939394	0.918367	0.890909	0.985965	0.927273	0.939698	0.954397	0.989664	0.932432	0.952007	0.96986	1	0.983573	0.957055	0.984252	1	0.913043	0.974249	0.927152	0.967611	1	1	1	0.957597	0.968254	0.988432	0.987097	0.958763	0.963855	0.944444	0.968254	0.97558	0.930556	0.907692	0.950954	0.96577	0.945166	0.947368	0.949772	0.962264
'chr8'	NA_3	0.243243	0	0.6	0.6	0	0.277778	0	0.272727	0.44	1	0.2	0	0.142857	0.297297	0	0.642857	0.73913	0.5	0.377778	0	0	0	0	1	0.2	0	0.037037	1	0.136364	0.272727	0.44	0.44	0.666667	0.181818	0.3	0	0.666667	1	0.666667	0	0.777778	1	0.5	0	0	0	0	0
'chr9'	'CBWD1'	0.255663	0.345912	0.365079	0.168766	0.223301	0.12311	0.140415	0.241158	0.25	0.0517529	0.12761	0.446154	0.109705	0.296703	0.195767	0.419355	0.089372	0.54717	0.123967	0.192825	0.245902	0.494505	0.414634	0.138889	0.384615	0.44186	0.744681	0.076121	0.28	0.143939	0.21519	0.480519	0.246914	0.636364	0.177305	0.201581	0.0958691	0.111111	0.149343	0.639752	0.133641	0.0807453	0.169374	0.303675	0.105925	0.283019	0.0071568	0.323843
'chr2'	'SH3YL1'	0.44994	0.033275	0.253833	0.233113	0.0792683	0.238739	0.291866	0.5625	0.37	0.368984	0.467456	0.26893	0.470167	0.583144	0.179949	0.270171	0.268505	0.344828	0.295868	0.330827	0.303303	0.246753	0.165163	0.245033	0.286344	0.188679	0.322105	0.377646	0.322176	0.30137	0.273196	0.305195	0.196172	0.373134	0.0532787	0.419766	0.185714	0.224719	0.309904	0.205405	0.0684932	0.352963	0.226244	0.276224	0.193023	0.430206	0.30897	0.56875
'chr11'	'SIRT3'	0.980583	1	1	1	0.985507	1	1	1	1	1	1	1	1	1	1	1	1	1	1	1	1	1	1	1	1	1	0.985612	1	1	1	0.984	1	1	1	1	0.975309	1	1	1	1	1	0.981651	1	1	0.964912	1	1	1
'chr11'	'SIRT3'	0	0	0	0	0	0	0.0606061	0	0	0	0	0	0	0	0	0	0	0	0	0	0	0	0	0	0	0	0	0	0	0	0	0	0	0	0	0	0	0	0	0	0	0	0	0	0	0	0	0
'chr5'	'SDHA'	0.997992	1	1	1	1	0.995726	1	1	1	0.968085	0.989432	0.99422	1	0.976077	1	0.991786	1	0.996868	1	0.997655	0.998153	0.990909	0.991903	1	0.994911	1	0.996899	0.991081	1	1	0.989501	0.996094	1	1	1	1	1	1	1	1	0.992218	0.976222	1	1	1	1	0.997392	1
'chr10'	'ZMYND11'	0	0	0	0	0	0	0	0.0116279	0	0	0	0.0357143	0.047619	0.0131579	0.0186335	0.0140845	0	0	0.0243902	0.0211864	0	0	0.0200445	0	0	0	0	0.0142349	0.0232558	0.0210526	0.0571429	0	0	0.0216216	0	0	0	0	0	0	0.0310078	0.0238095	0.0126354	0	0.0337553	0	0	0
'chr11'	'SIRT3'	0.978723	0.978686	1	0.964126	0.971429	1	1	0.977778	0.952941	1	0.771739	0.86087	1	0.9447	0.901235	0.952941	1	0.973333	0.894118	1	1	0.944134	1	1	0.963415	0.876289	1	1	1	1	0.897959	1	1	0.981308	0.964912	0.922481	0.982906	1	0.759657	0.952191	0.913514	0.95122	0.967742	0.932203	0.957447	0.95	1	1
'chr2'	'SH3YL1'	0.0338164	0.686869	0.171512	0.193858	0.188889	0	0.134969	0	0.223776	0.0948905	0	0.214765	0	0	0.0292887	0	0.0285714	0.244094	0	0.186207	0	0	0.0282258	0.322581	0	0.171913	0	0.0260586	0	0.1125	0	0.145833	0.0434783	0	0.0948767	0	0.0208333	0	0	0.157143	0.214953	0.0134003	0.0132159	0	0.013986	0.0268456	0	0
'chr11'	'PSMD13'	0.988889	0.994403	0.989418	1	0.99005	1	0.996667	0.991525	0.994366	1	0.992218	0.988372	0.99118	0.997955	0.993151	0.986002	0.991435	1	0.994832	0.995736	0.995215	0.989796	0.98533	0.985765	0.992995	0.99005	1	0.994602	0.985841	0.981707	0.990676	0.992278	1	0.990347	0.992945	0.9968	0.974322	1	0.989882	0.993443	0.989664	1	0.996988	0.989189	1	0.995745	0.99455	0.989418
'chr11'	'PSMD13'	0.996875	0.975339	0.992453	0.994413	0.991549	1	1	0.99373	0.990566	1	1	1	1	0.993255	0.996979	0.989899	1	0.991736	1	1	0.991071	1	1	1	1	1	1	1	1	1	1	1	0.966942	1	0.99403	1	1	0.99095	0.99403	1	1	0.994885	1	0.987692	1	0.994236	1	0.99061
'chr16'	'LUC7L'	0	0.0147059	0	0	0	0	0	0	0	0	0	0	0.0392157	0.0416667	0	0.0103093	0	0	0	0	0.1	0	0.0272727	0	0	0	0	0	0	0.030303	0	0	0	0	0	0.025974	0.00298954	0	0.0285714	0	0	0	0.0413223	0	0	0	0	0
'chr10'	'ZMYND11'	0.877863	0.742616	0.830645	0.889937	0.865385	0.758621	0.735294	0.914989	0.894737	0.712329	0.912442	0.884817	0.834163	0.825603	0.808081	0.841441	0.890909	0.840142	0.941423	0.864629	0.853913	0.824176	0.798883	0.728395	0.856061	0.858824	0.788177	0.823009	0.87041	0.949791	1	0.872611	0.831683	0.848156	0.896907	0.824	0.794702	0.818182	0.731778	0.868739	0.87251	0.943396	0.915493	0.842239	0.892045	0.894273	0.838298	0.868613
'chr20'	NA_4	0.787234	0.888372	0.85567	0.781711	0.651613	0.757009	0.793103	0.720588	0.767123	0.824561	0.80597	0.906433	0.650794	0.878261	0.71223	0.772277	0.688889	0.76	0.843318	0.694444	0.697143	0.814286	0.814815	0.841727	0.842975	0.752137	0.776316	0.764706	0.628571	0.717277	0.572414	0.708861	0.913043	0.906173	0.795745	0.876712	0.700508	0.708333	0.771429	0.829384	0.886364	0.392857	0.828746	0.79562	0.723077	0.873684	0.777262	0.652174
'chr20'	NA_5	1	1	1	1	1	1	1	1	1	1	1	1	1	1	1	1	1	1	1	1	1	1	1	1	1	1	1	1	1	1	1	1	0.968504	1	1	1	1	1	1	1	1	1	1	0.971014	1	1	1	1
'chr20'	NA_6	1	1	1	1	1	1	1	1	1	1	1	1	1	1	1	1	1	0.977654	1	1	1	1	1	1	1	0.985507	1	1	1	1	1	1	1	0.987578	1	1	1	1	1	1	1	1	1	1	1	1	1	1
'chr2'	'ACP1'	0.602165	0.641667	0.439462	0.422713	0.669065	0.375661	0.735849	0.665072	0.75076	0.557143	0.617978	0.527157	0.676157	0.73817	0.70017	0.5625	0.442017	0.524339	0.519062	0.656968	0.638554	0.734483	0.560724	0.517857	0.8	0.433036	0.5776	0.519608	0.726161	0.479518	0.500898	0.613445	0.593939	0.496933	0.666667	0.647059	0.616205	0.495702	0.669065	0.372796	0.518625	0.677796	0.256055	0.664348	0.636364	0.643059	0.58871	0.759398
'chr10'	'ZMYND11'	1	1	1	1	1	1	1	1	1	1	1	0.977273	1	1	1	1	1	0.994737	1	1	1	1	0.984456	1	1	0.993711	0.984556	1	1	1	1	1	1	1	1	1	1	1	1	1	1	1	1	1	1	0.989691	1	1
'chr10'	'ZMYND11'	0.992157	0.973154	0.955556	0.985915	1	1	1	1	0.984252	1	1	1	0.990868	0.984314	0.99	0.996234	0.98722	0.984848	1	0.994667	1	1	1	0.980198	0.973064	0.995	1	0.985019	0.987055	0.961722	0.951807	1	0.960591	0.994987	0.98125	0.976378	1	0.984127	0.987461	0.977612	0.992509	1	0.995807	0.995595	0.981343	0.990654	0.994118	0.986667
'chr16'	'ITFG3'	0.997226	1	1	1	1	1	1	1	1	1	1	1	1	1	1	0.997644	1	1	1	1	1	1	1	1	1	1	1	1	1	1	1	1	1	1	0.996581	1	1	1	1	1	1	0.997211	1	1	0.991091	1	1	1
'chr16'	'ITFG3'	1	1	1	0.986842	1	1	1	1	1	1	1	1	1	1	1	1	1	1	0.992278	1	1	1	1	1	1	1	1	1	1	0.988439	1	1	1	1	1	1	1	1	1	1	1	1	1	1	1	1	1	1
'chr16'	'RGS11'	1	0.971014	1	1	1	1	1	1	1	1	1	1	1	0.943396	1	1	1	1	1	1	1	1	1	1	1	1	1	1	1	1	1	1	1	1	1	1	1	1	1	1	0.987755	1	1	1	1	1	1	0.916667
'chr16'	'RGS11'	1	1	1	1	1	1	1	1	1	1	1	1	1	1	1	1	1	1	1	1	1	1	1	1	1	1	1	1	1	1	1	1	1	1	1	1	1	1	1	1	1	1	1	1	1	1	1	1
'chr20'	'NRSN2'	0.863636	0.971774	0.818182	0.917603	0.860963	0.814634	0.73913	0.858586	0.954315	0.916667	0.819277	0.917949	0.733333	0.898917	0.911392	0.925676	0.853107	0.798995	0.897638	0.83828	0.925072	0.928571	0.813084	0.834862	0.952941	0.855556	0.894273	0.921569	0.960199	0.89071	0.918919	0.855204	0.983471	0.944954	0.875648	0.856061	0.84083	0.95	0.974522	0.907336	0.944724	0.708738	0.94012	0.918182	0.909774	1	0.954887	1
'chr16'	'AXIN1'	0.515152	0.516667	0.294118	0.451613	0.298701	0.324324	0	0.355263	0.536524	0.295775	0.3125	0.384615	0.264957	0.567164	0.295775	0.272222	0.347826	0.42	0.287037	0.310924	0.363636	0.464052	0.321678	0.419355	0.381616	0.365079	0.219124	0.450777	0.452381	0.45679	0.216216	0.549133	0.328467	0.665236	0.547368	0.324841	0.198502	0.15847	0.625926	0.418182	0.677419	0.274725	0.430168	0.588235	0.388889	0.339286	0.151961	0.375566
'chr9'	'DOCK8'	0	0	0	0	0	0	0	0	0	0	0	0	0	0	0	0	0	0	0	0	0	0	0	0	0	0	0	0	0	0	0	0	0	0	0	0	0	0	0	0	0	0	0	0	0	0	0	0
'chr9'	'DOCK8'	1	1	1	1	1	1	1	1	1	1	1	1	1	1	1	1	1	1	1	1	1	1	1	1	1	1	1	1	1	1	1	1	1	1	1	1	1	0.928571	1	1	1	1	1	1	1	1	1	1
'chr8'	'FBXO25'	0.802817	0.805714	0.845361	0.825364	0.769841	0.742857	0.701754	0.87	0.789474	0.753846	0.936396	0.848837	0.786408	0.831776	0.6917	0.919463	0.57423	0.8125	0.871429	0.660377	0.799331	0.899497	0.688	0.78125	0.8	0.784946	0.875	0.668712	0.854545	0.857143	0.754386	0.836957	0.888889	0.692308	0.851485	0.875269	0.824561	0.785714	0.803681	0.812766	0.813084	0.887324	0.926471	0.680233	0.882353	0.913978	0.724868	0.849057
'chr9'	'DOCK8'	0.953488	1	0.975904	0.975904	1	0.92	1	1	1	1	1	1	1	1	1	1	1	0.929825	0.857143	1	1	0.909091	0.962264	1	0.931034	1	0.894737	1	0.833333	1	1	1	1	1	1	1	1	1	1	1	1	1	1	0.925926	1	1	1	0.913043
'chr20'	'RBCK1'	0.988679	0.98708	1	0.967611	0.986772	0.94533	1	0.987526	0.988462	0.97723	0.97205	0.986813	0.959732	1	1	0.974948	0.996355	0.955224	0.978947	0.976123	0.973412	0.930045	1	0.992891	0.965167	0.96162	0.99446	1	0.983871	0.976238	0.923077	0.962733	0.992788	0.98783	0.974747	0.963636	0.97553	1	0.961735	0.956044	0.99454	0.875519	0.993617	0.987586	1	0.978102	0.972833	0.986047
'chr12'	NA_7	0.16895	0.22	0.204082	0.237209	0.25	0.239669	0.280423	0.181102	0.132075	0.1	0.105882	0.172414	0.263736	0.190751	0.117647	0.325	0.122449	0.395095	0.202797	0.177778	0.333333	0.245614	0.174129	0.254237	0.212121	0.187097	0.251613	0.228758	0.140625	0.252525	0.108696	0.146341	0.340206	0.251613	0.241983	0.169492	0.120879	0.243902	0.151079	0.291667	0.15	0.233279	0.183824	0.392	0.393939	0.116667	0.230769	0.204819
'chr20'	'RBCK1'	1	0.984127	1	0.978378	1	1	0.972222	1	1	0.942623	0.917808	1	1	1	1	0.976471	0.964844	1	0.979798	0.836735	0.900826	1	0.97619	1	1	1	0.972644	1	1	0.974359	0.962963	0.950311	1	1	0.98374	1	0.908046	0.789474	1	1	0.990506	1	1	1	0.972973	0.975	1	0.885714
'chr8'	NA_8	0	0	0	0.0294118	0	0	0	0	0	0	0	0	0.0810811	0.024	0	0	0.0486891	0	0.0497512	0	0.0243902	0	0.0636364	0	0	0	0	0	0	0	0.0298507	0	0	0	0	0.0992366	0	0	0.0384615	0	0	0	0	0.0363036	0.0653595	0	0	0
'chr12'	'KDM5A'	1	1	1	0.983193	1	1	1	1	1	1	1	1	1	0.976744	1	1	1	1	1	1	1	1	1	1	1	1	1	1	1	1	1	1	1	1	0.984791	1	1	1	1	1	1	1	1	1	0.978723	1	1	1
'chr20'	'CSNK2A1'	0.85124	0.925926	1	0.923469	0.951613	0.909774	0.862385	0.95122	1	0.914894	0.960784	0.909091	0.946429	0.958904	0.939024	0.872038	0.939698	0.863874	1	0.85443	0.886305	0.934783	0.953846	0.876289	0.923729	0.968254	0.928191	0.927835	0.933628	0.967742	1	0.879195	0.895652	0.959459	0.925	0.968	1	0.889908	0.918919	0.885167	1	0.880368	0.944785	0.833741	0.904977	1	1	1
'chr20'	'CSNK2A1'	0.180723	0	0.188235	0.119205	0.172775	0.138889	0.156627	0.173469	0	0.0873786	0	0.15	0	0.0714286	0.237838	0.0392157	0.0451613	0.162602	0.0857143	0.110583	0.166667	0.189189	0.119171	0.0610687	0.0804598	0	0.0451389	0.0684932	0.0393258	0	0	0.0330579	0.0625	0.150943	0.124378	0	0	0.097561	0.16129	0.089172	0.0733333	0.0526316	0.185714	0.11412	0.134228	0.153846	0.147335	0.239316
'chr17'	'VPS53'	0	0	0	0.0289855	0	0	0.0689655	0	0	0	0	0	0	0	0	0	0	0	0	0	0	0	0	0	0	0	0	0	0	0	0	0	0	0	0	0	0	0	0	0.0227273	0	0	0	0	0.0810811	0.0666667	0	0
'chr4'	'PIGG'	0.0357143	0.0588235	0.0384615	0	0	0	0	0	0	0	0	0.0740741	0.0352941	0	0	0	0	0.027933	0	0.0298507	0	0.0447761	0	0	0.0697674	0.0461538	0	0	0	0	0	0	0	0	0	0	0.0375	0	0	0	0	0	0.033557	0.0188679	0	0	0	0.0434783
'chr12'	'CCDC77'	0.853659	0.727273	0.6	1	1	1	1	1	0.666667	1	0.875	0.851852	0.6875	0.793103	1	1	1	0.828571	0.722222	0.894737	0.7	0	0.846154	1	1	0	0.882353	1	1	1	1	0.777778	1	0.571429	1	0.5625	0.85	1	0.866667	0.5	1	0.802817	0.714286	1	0.375	1	1	0.692308
'chr11'	'RNH1'	0.887967	0.710227	0.53125	0.860656	0.712575	0.847328	0.908784	0.579186	0.5	0.129032	0.289231	0.775701	0.861272	0.940256	0.753571	0.839907	0.52	0.769231	0.886792	0.693662	0.588235	0.760736	0.524752	0.854545	0.576087	0.73913	0.457447	0.845361	0.920821	0.780105	0.785714	0.266968	0.833333	0.959799	0.609865	0.806452	0.763158	0.817073	0.811558	0.782082	0.448387	0.79661	0.828829	1	0.740654	0.925926	0.787313	0.870192
'chr11'	'RNH1'	0.530678	0.262556	0.202247	0.435754	0.212418	0.432526	0.596899	0.176744	0.135743	0.0888889	0.196755	0.254144	0.375796	0.495935	0.263749	0.348387	0.227979	0.419689	0.394052	0.250271	0.237037	0.325084	0.26009	0.476636	0.218807	0.220779	0.117148	0.370052	0.472081	0.278798	0.277865	0.0500808	0.376344	0.514377	0.152475	0.409929	0.268421	0.275362	0.376842	0.329567	0.165533	0.290415	0.284722	0.531729	0.380105	0.42029	0.264317	0.481818
'chr11'	'RNH1'	0.922078	0.725352	0.655172	0.929204	0.819277	0.957265	0.868421	0.860465	0.794393	0	0.586538	0.861386	0.906433	0.934498	0.931973	0.852399	0.670886	0.794872	0.885496	0.828571	0.89011	0.707965	0.706667	0.823529	0.78125	0.8	0.804348	0.88172	0.907407	0.908257	0.866667	0.45	1	0.924433	0.852941	0.843373	0.767442	0.897436	0.865169	0.881818	0.78022	0.838863	0.852761	0.966102	0.7625	0.891892	0.964602	0.892857
'chr11'	'RNH1'	0.502882	0.192126	0.175	0.414894	0.247649	0.398204	0.530201	0.227378	0.174267	0	0.182596	0.315315	0.369527	0.376888	0.200498	0.316176	0.171472	0.291878	0.328253	0.204082	0.220297	0.244526	0.278846	0.367816	0.192308	0.225316	0.200969	0.264778	0.4	0.272727	0.24105	0.0769231	0.37	0.445122	0.268551	0.409574	0.210784	0.230366	0.326425	0.299864	0.329114	0.194785	0.305112	0.476281	0.244932	0.344538	0.267442	0.321867
'chr12'	'CCDC77'	0.606061	0.52381	0.75	1	0.857143	0.578947	0.666667	0.583333	0.736842	0	0.68	0.894737	0.688889	0.842105	1	0.459459	0.666667	0.6	0.578947	0.76	1	0.571429	0.534884	0.428571	1	0.894737	0.777778	0.583333	1	1	1	1	0.727273	0.444444	0.76	0.736842	0.619048	1	0.363636	0	1	0.658291	0.363636	0.777778	1	0.285714	0.578947	1
'chr11'	'HRAS'	0.0816327	0.113043	0	0.0883882	0.120455	0.0756303	0.134328	0.12894	0.131833	0.17033	0.193634	0.232227	0.0888252	0.293839	0.290698	0.273523	0.109948	0.0372671	0.0871985	0.144254	0.177083	0.131183	0.325635	0.134078	0.191489	0.135647	0.163594	0.210256	0.148148	0.241379	0.238919	0.128405	0.104693	0.122034	0.158416	0.245509	0.308411	0.053211	0.185615	0.0904255	0.315175	0.151292	0.117647	0.127907	0.0783055	0.168142	0.0552764	0.130435
'chr7'	'PDGFA'	0.225806	0	0.490196	0.368421	0.263158	0	0.307692	0.109145	0.557895	0	0.549296	0.234043	0.380645	0.104478	0.117021	0.126214	0.211268	0.139241	0.0827068	0.177866	0.424837	0.410256	0.253589	0.163636	0.30303	0.464286	0.446009	0.386667	0.294118	0.214286	0	0.283951	0.271186	0.29771	0.0892857	0.28	0.131034	0.0930233	0.442857	0.358491	0.688889	0.214286	0.342282	0.52	0.312977	0.333333	0.0166667	0.337662
'chr16'	'RAB11FIP3'	0.375	0.410188	0.408163	0.482759	0.372233	0.336134	0.590361	0.267974	0.189286	0.320132	0.173585	0.201646	0.445255	0.429658	0.492063	0.302428	0.468085	0.373695	0.238636	0.42	0.237113	0.376	0.611511	0.202532	0.110266	0.42671	0.439024	0.390728	0.486339	0.395556	0.26	0.278912	0.389558	0.380074	0.227666	0.047619	0.112727	0.307087	0.35619	0.587302	0.140039	0.286822	0.405765	0.616667	0.263502	0.272727	0.22449	0.772512
'chr17'	'VPS53'	0.773196	0.903614	0.928571	0.951613	0.882353	0.68	0.73913	0.766667	0.783784	1	0.835616	0.888889	0.69697	0.875	0.906977	0.972973	0.761905	0.815789	0.913043	0.870968	0.55	0.953488	0.84127	1	0.777778	0.913043	0.730769	0.846154	0.703704	0.853659	1	0.8125	0.777778	0.95122	0.942857	1	0.764706	1	0.857143	0.87156	0.5	0.792208	0.963636	0.764706	0.90625	0.952381	1	0.823529
'chr11'	NA_9	0.485714	0.446809	0.5	0.540541	0.594203	0.488372	0.278689	0.407407	0.828571	1	0.588785	0.59322	0.548387	0.779006	0.642857	0.43662	0.627119	0.45098	0.350877	0.687075	0.923077	0.591837	0.44	0.649635	0.695652	0.333333	0.6	0.744681	0.708609	0.689119	0.561644	0.779412	0.684211	0.578231	0.808219	0.75	0.695652	0.742857	0.508982	0.639344	0.5625	0.375	0.733333	1	0.536424	0.451613	0.888889	0.878788
'chr19'	'BSG'	0.0167754	0.0195871	0.00308166	0.0118156	0.0089172	0	0.0140187	0.0046729	0.00802568	0.00596318	0.00767414	0.00607533	0.00593472	0.00914435	0	0.00794281	0	0.00482859	0.00376583	0	0.00290529	0.00880572	0.0100125	0	0.00857788	0.00922131	0	0.0081389	0.0156863	0.0173993	0.0205066	0.0278788	0.0100756	0.0235333	0.00725222	0.0126142	0.00506329	0.00247015	0.0141643	0.00886739	0.0145773	0	0	0.0874439	0.00895724	0.0190337	0.00644089	0
'chr11'	'IRF7'	0.783394	0.865633	0.882353	0.876106	0.879765	0.842105	0.883721	0.923077	0.8775	0.955307	0.841837	1	0.766667	0.930348	0.846154	0.655738	0.906103	0.824561	0.75	0.840764	0.789474	0.856115	0.88	0.87037	0.805014	0.897727	0.839416	0.874126	0.769231	0.932075	0.940299	0.869919	0.863636	0.888889	0.868132	0.909605	0.895425	0.866667	0.930667	0.846154	0.854985	1	1	0.842105	0.803922	0.859155	0.80531	0.9
'chr11'	'IRF7'	0.572222	0.619718	0.677419	0.789474	0.799007	0.822581	0.950549	0.759036	0.720535	0.770701	0.869663	0.522388	0.783133	0.770335	0.82	0.790055	0.685484	0.791667	0.920904	0.634085	0.741935	0.634615	0.516129	0.612245	0.870801	0.526882	0.775735	0.715789	0.609756	0.712121	0.558824	0.728	0.622047	0.731844	0.923077	0.791908	0.757225	1	0.663717	0.7	0.622896	1	1	0.586207	0.792593	0.364341	0.848485	0.876289
'chr5'	'CEP72'	1	1	1	1	1	1	0.916667	1	1	1	1	1	1	1	1	1	1	1	1	1	1	1	1	1	1	1	1	1	1	1	1	1	1	1	1	1	1	1	1	1	1	1	1	0.777778	1	0.9	1	1
'chr16'	'PIGQ'	0.34375	0.261682	0.263158	0.263158	0.195122	0.26087	0	0.17757	0.149573	0.0697674	0.2	0.186813	0	0.285714	0.258427	0.101449	0	0.147059	0.150538	0.309353	0.275	0.258065	0.17757	0.2	0.0819672	0.258621	0	0.256637	0.144186	0.11194	0.0683761	0.313433	0	0.129825	0.118812	0.179487	0.0880503	0.1	0.136508	0.25	0.0821918	0.333333	0.165217	0.140684	0.392857	0	0.0769231	0.210526
'chr16'	'PIGQ'	0.523013	0.923706	1	0.932203	0.62963	0.543046	0.452055	0.802198	0.756888	0.769401	0.491736	0.817352	0.832258	0.637736	0.890244	0.650146	0.621053	0.877437	0.590551	1	0.933702	0.975684	0.944186	0.448	0.916667	0.737226	0.852459	0.915966	0.847534	0.964809	0.82906	0.947137	0.786885	0.642975	1	0.846995	0.851852	0.889908	0.888172	0.789474	0.78744	0.159091	0.805556	0.934732	0.942308	0.807229	0.763485	0.461957
'chr17'	'FAM57A'	0.992857	1	1	0.948718	1	1	1	1	1	1	1	1	1	1	1	1	0.981481	0.975904	1	1	1	1	1	1	1	1	1	1	0.875	1	1	1	1	1	0.968254	1	1	1	0.975904	1	1	0.979769	1	1	1	0.948718	1	0.968254
'chr11'	NA_10	0.026455	0.00864553	0	0	0.0179641	0	0.0491803	0	0.0139165	0	0	0.02	0	0.0826446	0.0558376	0	0	0	0.0196078	0	0	0.0229008	0.018797	0	0.028169	0	0.0200501	0	0.0162602	0.0157068	0	0	0	0	0	0	0.0147601	0	0.0131827	0.00662252	0.0181818	0	0	0	0.0140187	0.0444444	0	0
'chr18'	'TYMS'	1	0.973154	0.873418	0.980392	0.982196	0.960317	1	1	0.951807	1	1	1	0.960666	1	0.97076	0.971429	0.934211	0.95542	0.929078	0.966346	0.968254	0.965812	0.988816	1	0.979239	0.993548	0.96875	1	0.95679	1	0.960784	1	0.957143	0.903448	1	1	0.929825	1	0.982955	0.931034	0.875	0.984158	0.975806	0.955056	0.98916	0.903448	0.987355	1
'chr18'	'ENOSF1'	0.910448	0.929897	1	0.967532	0.968504	1	1	0.97351	1	0.960396	1	0.952756	0.9	0.95572	0.874126	0.834532	0.976471	0.928889	0.971631	1	0.942387	1	0.87988	0.946667	1	0.942857	0.922078	0.953216	0.899083	0.946429	0.916667	1	0.916667	0.948113	0.956835	0.931034	0.973684	0.940299	0.849624	0.966942	0.917808	0.789474	0.927461	0.913043	0.883614	1	0.939394	0.962264
'chr17'	'GLOD4'	0	0	0	0	0	0	0	0	0	0	0	0	0	0	0	0	0	0	0	0	0	0	0	0	0	0	0	0	0	0.0241546	0	0.0144928	0	0	0	0	0	0	0	0	0	0	0.00826446	0.0173913	0	0	0	0
'chr16'	'C16orf13'	0.721354	0.773585	0.766667	0.697105	0.670671	0.564865	0.459459	0.682051	0.746667	0.862179	0.866252	0.742657	0.893443	0.888745	0.832258	0.714982	0.765464	0.691218	0.679389	0.68057	0.695082	0.640351	0.769231	0.840555	0.852048	0.780381	0.767098	0.779556	0.691018	0.686347	0.806295	0.776552	0.709091	0.638921	0.8198	0.865248	0.674308	0.778598	0.800639	0.658537	0.89421	0.792848	0.650718	0.63786	0.761273	0.792285	0.754182	0.816964
'chr16'	'C16orf13'	0.935872	0.968966	0.960848	0.972461	0.930359	0.865854	0.926789	0.919679	0.940895	0.963554	0.954597	0.974138	0.970678	0.981413	0.929245	0.943155	0.903166	0.842721	0.946926	0.917263	0.94709	0.928042	0.833656	0.917576	0.912381	0.982202	0.812114	0.953867	0.909177	0.971591	0.954869	0.970308	0.942327	0.947688	0.960298	1	0.830168	0.921642	0.966292	0.939271	0.949045	0.927565	0.959514	0.952886	0.957687	0.971831	0.866329	0.940959
'chr16'	'C16orf13'	0.956014	1	0.967239	0.994431	0.938283	0.882943	0.918367	1	0.979003	0.974476	0.952794	0.992886	0.968592	0.99395	0.983834	0.996835	0.939655	0.922691	0.997094	0.975779	0.975207	0.986692	0.919682	0.961749	0.940978	0.988991	0.848826	0.953446	0.987144	0.973978	0.970657	1	0.980447	0.987207	1	1	0.88508	0.91169	0.994557	0.987168	0.994232	0.921075	1	0.983568	0.968367	0.985011	0.925267	0.728982
'chr16'	'C16orf13'	0.935162	0.941973	0.958763	0.975309	0.89449	0.819672	0.783333	0.989796	0.975652	0.908549	0.938619	0.982906	0.885522	0.990408	0.970696	0.994798	0.936508	0.856678	0.983158	0.888325	0.862928	0.965812	0.923664	0.891738	0.935802	1	0.865385	0.98579	0.960227	0.963636	0.851272	0.940711	0.919395	0.940741	0.973742	0.965261	0.92022	0.837838	0.977273	0.980952	0.979497	0.655352	1	0.982833	0.944334	0.91358	0.876887	0.643098
'chr18'	'ENOSF1'	0.959184	0.925373	0.908046	0.869565	1	0.950617	1	0.950413	0.954887	1	1	0.95	0.904762	0.956044	1	0.917526	0.958333	0.966903	0.934066	1	0.94012	0.868421	0.919283	1	0.883212	0.947712	0.952756	0.922481	0.888889	0.971014	0.974026	0.880342	1	0.913043	0.924812	1	0.961905	0.904762	1	0.916667	0.956044	0.884058	0.883212	1	0.926164	1	0.972477	1
'chr18'	'ENOSF1'	0.922481	0.969697	1	0.972222	1	1	0.921053	1	1	1	0.769231	0.770992	1	0.966667	1	0.972603	0.878788	0.964158	0.846154	1	0.955556	0.94898	0.977444	0.94	1	1	1	1	0.983806	1	1	0.97351	1	1	0.913793	0.90625	0.936548	1	1	0.976077	1	0.955056	0.96648	1	0.993324	1	0.985765	0.956757
'chr18'	'ENOSF1'	0.130435	0.0645161	0	0	0.214286	0	0	0.136364	0.0967742	0	0.25	0.243243	0.166667	0	1	0.218391	0	0.0491803	0.12	0	0.0754717	0.173913	0.0823529	0	0	0.1	0.294118	0.111111	0	0	0.5	0	1	0	0.125	0	0.0333333	0	0	0.0930233	0	0	0.1	0	0.0277778	0	0	0.0512821
'chr16'	'FAM195A'	0.564767	0.625	1	0.36087	0.50885	0.385366	1	1	0.554601	0.317287	0.370079	0.403409	0.256881	0.477064	0.423077	0.623693	0.457692	0.402913	0.387097	0.382857	1	0.358779	0.55	0.416667	1	0.560345	0.338776	0.560714	1	0.645833	0.531707	0.363265	0.27027	0.468421	0.330357	0.431953	0.463731	0.28125	0.560714	0.559441	0.764444	0.273585	0.623256	0.28125	0.454545	0.2875	0.331081	1
'chr16'	'FAM195A'	1	1	1	1	0.958678	0.970414	1	1	1	0.98358	1	1	0.984472	1	1	1	0.974747	0.973333	1	1	1	1	0.981343	1	1	1	1	1	1	1	0.984472	1	0.966667	1	0.986595	1	0.980916	1	0.994541	1	0.991468	0.991254	1	1	1	1	0.987453	1
'chr18'	'ENOSF1'	0.878378	0.903061	0.931034	0.964029	1	1	0.612903	1	0.88	0.826087	0.703704	0.807407	0.981567	0.964286	0.917808	0.946667	0.869565	0.88046	0.910714	0.908046	0.924171	0.944954	0.92	1	0.896552	0.956522	0.949153	0.95	0.955056	0.958115	0.939394	0.873016	0.906977	0.982808	0.915966	0.92	0.82699	0.931034	0.847826	0.93913	0.848485	0.682927	0.925466	0.981481	0.979967	1	0.985185	0.772727
'chr17'	'NXN'	0.923077	1	1	1	1	0.891892	1	1	1	1	1	1	1	1	1	1	1	1	1	0.991561	0.966667	1	1	1	1	1	0.970149	1	1	1	0.953488	1	0.959184	1	1	1	1	0.963636	0.941176	1	1	0.920354	1	1	1	1	0.942857	1
'chr16'	'WDR90'	0.934783	1	1	1	0.897436	0.939394	0.913043	0.891892	0.859155	0.87234	0.865385	0.974359	0.911111	1	0.948718	0.935484	0.904762	0.893333	1	0.959184	1	0.793103	0.933333	1	0.916667	0.965517	0.933333	0.818182	1	0.857143	0.797101	0.957447	1	1	1	1	0.910112	0.909091	0.974026	0.956522	0.976608	0.935484	1	1	0.964286	0.916667	0.897436	0.676471
'chr16'	'WDR90'	0.95082	0.938776	1	0.975	0.90099	0.902439	1	0.947368	0.885246	0.888889	0.905882	0.913462	1	1	0.733333	0.877551	1	0.846154	1	1	0.96	0.846154	0.956522	1	0.681818	0.886792	0.913978	0.87234	1	0.966667	0.89916	0.908046	1	0.801653	0.959596	1	0.942675	1	0.883721	1	0.940397	0.769231	0.918367	1	0.943662	1	0.867769	0.88
'chr16'	'WDR90'	0.952941	0.990741	0.969697	0.989418	0.968	0.97619	0.986111	1	0.986301	1	0.982456	0.973799	1	1	0.942446	0.982301	1	1	0.991935	1	0.952941	0.985075	1	1	1	1	1	0.978378	1	0.988506	1	0.969231	1	1	1	1	0.99754	1	0.986464	1	0.991701	1	1	1	0.988889	1	1	1
'chr11'	'EPS8L2'	0.981928	1	0.986577	1	0.994126	1	0.990566	1	0.986813	1	1	1	1	1	1	0.968652	1	0.984	0.989071	1	0.975904	1	0.980907	1	0.964912	0.994236	0.978632	1	1	1	0.923372	0.993789	1	1	1	1	0.982103	1	1	1	1	0.959184	1	1	1	1	0.985185	1
'chr4'	'PCGF3'	0.223404	0.184211	0.258427	0.245552	0.207843	0.615385	0.428571	0.173554	0.144105	0.192547	0.274074	0.472393	0.438849	0.0813397	0.456522	0.623188	0.518072	0.422819	0.267606	0.317241	0.262411	0.362963	0.104575	0.274336	0.3125	0.374046	0.194915	0.300699	0.302521	0.221374	0.22549	0.16129	0.350515	0.349544	0.154639	0.292683	0.428152	0.202454	0.208333	0.190244	0.685864	0.369565	0.638767	0.391304	0.335968	0.15493	0.0652174	0.67364
'chr16'	'JMJD8'	1	1	1	1	1	1	1	1	0.921348	0.974026	1	1	1	0.984375	1	1	1	1	1	0.896907	1	0.982301	1	1	1	1	1	1	1	1	0.91954	0.931034	1	1	1	1	1	1	0.878788	0.971698	1	1	1	1	1	1	1	1
'chr9'	'KANK1'	0	0	0	0	0	0	0	0	0	0	0	0	0	0	0	0	0	0	0.0299401	0	0	0	0	0	0	0	0	0	0	0	0	0	0	0	0	0	0	0	0	0	0	0	0	0	0	0	0	0
'chr19'	NA_11	0.850534	0.505376	0.786517	0.786517	0.352941	0.754386	1	0.875	0.306667	0.526316	0.419355	0.72093	0.875	0.512195	0	0.206349	0.709402	0.349398	0.73913	0.384615	0.688889	0.59375	0.337748	0.469027	0.27907	0.692308	0.40458	0.44	0.411043	0.66129	0.22807	0.736527	0.625	0.641791	0.843478	0.823529	0.141667	0.244898	0.392157	0.804348	0.684211	0.488372	0.754386	1	0.477941	0.756098	0.268102	1
'chr1'	'RP11-206L10.11'	0.692308	0.644444	1	0.777778	0.384615	0.741935	1	0.666667	0.235294	0.714286	0.454545	0.666667	0.787234	0.813953	0.666667	0.64	0.6	0.614035	0	0.87234	0.785714	0.6	0.692308	0.619048	0.230769	0.777778	1	0.408451	0.575758	0.666667	1	0.8	0.774194	0.606061	0.470588	1	0.485714	0.384615	0.727273	0.741935	0.8	1	0.58209	0.818182	0.815789	1	0.507692	0.538462
'chr1'	'RP11-206L10.11'	1	1	1	0.948718	1	0.9375	1	1	1	1	1	1	1	1	1	1	1	1	1	0.918367	1	1	1	1	1	1	1	1	1	1	1	1	1	1	1	1	1	1	1	1	1	1	1	1	1	1	1	1
'chr11'	'PDDC1'	1	1	1	1	1	0.942857	1	1	1	1	1	1	1	1	1	1	0.971014	1	1	0.941176	1	1	0.92381	1	1	1	1	1	1	1	1	1	1	1	1	1	1	1	1	1	1	1	1	1	1	1	1	1
'chr11'	'PDDC1'	0.954955	0.98627	0.875	0.939799	0.957944	0.901961	1	0.962733	0.986577	1	0.981818	0.960526	0.972789	1	0.971014	1	0.98374	0.95	0.983193	0.923664	0.95	0.902222	0.976562	0.909091	0.977011	0.944134	0.99	1	1	0.970443	0.890625	0.976096	0.961905	0.961832	0.981651	1	1	0.93617	0.976359	0.942149	1	0.96124	0.979381	0.955556	0.968553	0.982301	0.956044	0.970149
'chr11'	'PDDC1'	1	1	1	1	1	0.97561	1	1	0.954545	1	0.970149	1	1	1	1	0.957082	1	1	1	1	1	0.980198	1	1	1	1	1	1	0.943925	1	1	1	1	0.947826	1	1	1	1	1	1	0.945455	0.899371	1	1	1	1	0.955224	1
'chr16'	'CCDC78'	0.742857	1	1	1	0.736842	1	1	1	1	1	0.906977	1	0.775401	1	1	0.941748	1	1	0.846154	0.757447	1	1	1	1	1	0.930233	0.97561	0.960526	0.926471	1	1	1	1	0.913043	1	1	1	0.966667	1	1	0.907216	0.642857	1	1	0.895349	0.794872	1	1
'chr16'	'NARFL'	1	1	1	1	1	1	0.932584	1	0.993197	1	1	1	1	0.992218	1	1	1	1	1	0.967568	1	0.987097	1	1	1	1	0.987879	1	1	0.981651	0.988304	1	1	0.993399	1	1	1	1	0.978417	0.986755	0.971751	1	1	0.986014	0.984962	1	1	1
'chr1'	'RP11-206L10.11'	0.828571	0.977778	1	0.95122	1	0.916667	1	1	1	0.963636	0.96875	0.955556	0.934783	1	1	0.876106	0.942857	1	1	0.926606	1	0.96875	1	0.935484	0.948718	0.823529	0.913043	1	0.855072	0.916667	1	1	0.984127	0.968504	0.958333	1	1	1	0.962617	0.914286	0.764706	1	0.96129	1	1	1	1	0.906977
'chr19'	'PTBP1'	0.79684	0.809291	0.886792	0.858621	0.777385	0.829099	0.704615	0.822551	0.727758	0.764045	0.68066	0.861298	0.864315	0.921569	0.845842	0.784469	0.790584	0.82809	0.806236	0.772586	0.812987	0.707792	0.833089	0.770213	0.723457	0.642506	0.758834	0.847273	0.85974	0.868132	0.582938	0.445255	0.784431	0.79977	0.926829	0.793103	0.754673	0.736264	0.796009	0.79878	0.703422	0.798479	0.907618	0.71855	0.726891	0.756944	0.755972	0.825545
'chr5'	'ZDHHC11'	0	0	0	0	0	0	0	0	0	0	0	0	0	0	0	0.0555556	0	0	0	0	0	0	0	0	0	0	0	0	0	0	0	0	0	0	0	0	0	0	0	0	0	0	0	0	0	0	0	0
'chr11'	'EFCAB4A'	0.949495	1	0.910714	1	0.715447	0.65046	1	0.947781	0.973333	1	0.977654	0.959391	0.87963	1	1	1	0.965909	0.853659	0.945455	0.725275	1	0.964602	1	0.866667	1	0.977778	1	0.724138	1	1	0.968104	0.856655	1	0.902041	0.984	0.985612	0.932773	0.904762	1	0.971347	1	0.309645	1	0.794872	0.817352	0.834625	1	0.966102
'chr11'	'CD151'	0.915625	0.875158	0.880228	0.894444	0.939299	0.859316	1	0.875149	0.927747	0.886029	0.900925	0.956967	0.929492	0.968095	0.936229	0.883989	0.910615	1	0.871319	0.881729	0.960678	0.891529	0.755814	1	1	0.926531	0.901679	0.877165	0.897059	0.893238	0.928532	0.903676	0.885593	0.916104	0.918841	0.886236	0.790061	0.859206	0.889071	0.890973	0.909434	0.887722	0.902246	0.925311	0.859206	0.917582	0.830389	0.875415
'chr11'	'CD151'	0.68059	0.582278	0.569721	0.587425	0.775486	0.64646	0.55122	0.579293	0.725993	0.659784	0.669943	0.721284	0.785425	0.844847	0.712121	0.593304	0.673591	0.616667	0.618395	0.656518	0.806757	0.639742	0.424547	0.680782	0.495327	0.737096	0.586207	0.768293	0.636775	0.66782	0.718388	0.722992	0.691943	0.645022	0.7056	0.766578	0.542601	0.577023	0.661195	0.613015	0.701245	0.670725	0.593992	0.724724	0.524695	0.704648	0.503427	0.74584
'chr16'	'RPUSD1'	1	1	1	0.978378	1	1	1	0.975904	1	0.967742	0.992032	0.983333	0.988827	1	1	1	1	0.978836	1	1	0.978723	1	1	1	1	1	1	0.930769	1	1	1	0.988024	1	1	1	1	0.993443	0.966102	1	1	1	0.936842	0.9875	1	1	1	0.993939	1
'chr16'	'RPUSD1'	1	1	1	1	1	0.976471	1	1	0.974359	1	1	1	1	1	1	0.965318	1	1	1	0.916667	1	1	1	1	1	0.964602	1	1	1	1	1	1	1	0.987261	1	1	0.974026	1	1	1	1	0.95122	1	1	1	1	0.988372	1
'chr11'	'TSPAN4'	1	1	1	0.977011	1	0.980488	1	1	0.949495	1	0.980952	1	1	1	1	1	0.935484	1	1	0.970803	1	0.95	1	1	1	0.895833	1	1	1	1	0.868132	1	1	1	1	1	1	1	0.962085	0.939759	0.950311	0.945355	1	1	1	1	1	1
'chr4'	'GAK'	0.0245902	0.0131234	0	0.0204082	0	0.0215054	0.03125	0.0430108	0.0136986	0.0613208	0.0322581	0.0264901	0	0.0218978	0	0	0	0.0229008	0.020202	0.0113208	0.0222222	0.028169	0.00981461	0	0	0.025	0.0147929	0.0134529	0.0349462	0.032967	0.0157068	0.0102564	0.03	0.0202703	0.0364146	0.0301205	0.0137672	0	0.0471698	0	0.0234234	0	0.0442478	0	0	0	0.0248447	0.0833333
'chr11'	'TSPAN4'	0.979798	0.966667	1	0.968992	1	0.982709	0.97037	0.979798	0.974414	1	1	0.953846	0.982979	1	0.961783	0.93921	0.981043	1	1	1	1	0.989664	1	1	0.965517	0.928854	0.981651	1	0.97561	0.969466	0.962441	0.977011	0.98	1	0.988024	1	0.978022	1	0.973684	0.996441	0.94012	0.965753	1	1	1	1	1	0.960396
'chr7'	'SUN1'	0.847826	0.831579	0.871795	0.903537	1	0.720588	1	0.931973	0.836364	0.93007	0.75	0.955882	0.884615	0.876106	1	1	0.783784	0.748744	1	0.905213	0.907121	1	1	0.848837	1	1	0.924812	1	0.877551	1	1	1	1	1	0.926154	1	0.810219	0.857143	0.92053	0.937778	1	0.907407	0.917431	1	0.827411	0.975904	1	0.855346
'chr5'	'BRD9'	0.0344828	0.0726257	0	0	0.0897436	0	0.145455	0.0909091	0	0.0506329	0.0569106	0.0707965	0.102804	0.102804	0.112782	0	0	0.0649351	0.0222222	0.0259067	0.0494297	0.15625	0.0776699	0	0	0	0	0.0703125	0	0.0472727	0	0	0.112903	0.0608696	0.0206186	0	0.0402299	0	0.0720721	0.0634921	0	0.057377	0	0.125	0.0753968	0	0.0198675	0.0517241
'chr19'	'MED16'	0	0	0	0	0	0	0	0	0	0	0	0	0	0	0	0	0	0	0	0	0	0	0	0	0	0	0	0	0	0	0	0	0	0	0	0	0	0	0	0	0	0	0	0	0	0	0	0
'chr19'	'MED16'	1	1	1	0.986014	1	0.990476	0.978495	1	0.990698	0.963542	0.965517	0.984436	0.992701	0.975309	1	1	0.98916	0.994366	1	1	1	0.987013	1	1	0.982955	1	1	0.994778	1	1	0.992537	0.967667	0.941176	0.993827	0.993243	0.929412	0.976845	1	1	1	1	0.989305	1	1	0.988201	1	1	0.957143
'chr19'	'MED16'	1	1	1	1	1	1	1	1	1	1	1	1	1	1	1	1	1	1	1	0.991416	1	1	1	1	1	1	0.970037	0.993007	1	1	0.981132	1	1	1	1	1	0.978947	0.979798	1	1	1	0.966942	1	1	1	0.960784	0.9819	0.941176
'chr5'	'BRD9'	0.910448	0.970696	1	1	0.979167	1	0.892857	0.981818	0.973684	1	0.983516	0.970149	0.984252	1	1	0.97	0.969697	1	0.976471	1	0.977273	1	1	1	0.931818	0.936508	0.931973	1	1	1	1	1	1	1	1	1	0.982979	0.966942	1	1	1	1	1	1	0.965517	1	0.945946	1
'chr5'	'BRD9'	0.0490196	0	0	0	0	0	0.25	0	0	0.0754717	0.0493827	0	0	0	0	0	0	0	0	0	0.0581395	0.0434783	0.032967	0	0	0.0677966	0	0	0	0	0	0	0	0.0642202	0	0	0	0	0.0348837	0	0	0.0447761	0.0319149	0	0.014433	0	0.0485437	0.176471
'chr7'	'SUN1'	0.990672	0.984639	1	1	1	0.969697	1	0.980732	1	1	0.989775	1	1	0.968254	0.97992	0.985876	1	1	1	0.991243	0.988713	1	1	1	0.942363	1	1	0.977974	1	0.942857	1	1	1	1	1	1	1	0.954545	0.990347	1	1	1	1	1	0.963048	1	1	0.993216
'chr7'	'SUN1'	1	1	1	1	1	1	1	1	1	1	1	1	1	1	1	1	1	1	1	1	1	1	1	1	0.982716	1	1	1	1	1	1	1	1	1	1	1	1	1	1	1	1	1	1	1	1	1	1	1
'chr11'	'CHID1'	0.901019	0.905388	0.976562	0.973103	0.956044	0.961538	0.90625	0.969231	0.957447	0.923636	0.94186	0.95	0.877165	0.935939	0.888738	0.919571	0.964401	0.938671	0.980296	0.965104	0.919355	0.976303	0.95122	0.957768	0.899094	0.961471	0.935345	0.970199	0.928972	0.954128	0.916782	0.977038	0.955801	0.916981	0.934783	0.952305	0.86333	0.897858	0.911504	0.957861	0.908046	0.850133	0.853261	0.972743	0.891089	0.865672	0.918429	0.895782
'chr19'	'MED16'	1	1	1	1	1	1	1	1	1	1	1	1	1	1	1	1	1	1	1	1	1	1	1	1	1	1	1	1	1	1	1	1	1	1	1	1	1	1	1	1	1	1	1	1	1	1	1	1
'chr5'	'BRD9'	0	0	0	0	0	0	0	0	0	0	0	0	0	0	0	0	0	0	0	0	0	0	0	0	0	0	0	0	0	0	0	0	0	0	0	0	0	0	0	0	0	0	0	0	0	0	0	0
'chr7'	'SUN1'	0.772926	0.940075	0.756098	0.883792	0.823529	0.905405	0.959184	0.789474	0.883333	0.710692	0.685864	0.84	0.619048	0.923664	0.443478	0.857143	0.797619	0.754647	0.811321	0.70428	0.716667	0.911111	0.942529	0.714286	0.702479	0.910828	0.824742	0.837838	0.823009	0.871795	0.610619	0.744966	0.74359	0.898734	0.819936	0.731343	0.620438	0.809524	0.927602	0.864865	0.865385	0.716981	0.821918	0.813333	0.565543	0.707113	0.686154	0.597668
'chr7'	'SUN1'	1	1	1	0.983936	1	1	1	0.986842	1	1	1	0.978022	1	1	1	0.982063	0.984064	1	0.962264	0.911111	0.97397	0.951807	1	1	1	0.984	1	1	1	1	1	0.960976	1	1	0.99211	0.978495	1	0.952381	1	1	1	1	1	1	0.977465	1	1	0.896
'chr4'	'GAK'	0.990544	0.994554	1	1	1	0.975976	0.979381	1	1	1	0.974684	0.979058	1	0.989501	0.976378	0.979417	1	1	1	0.994792	1	0.977337	1	1	0.987539	0.988764	1	1	0.972498	1	0.981043	0.992453	1	0.996639	0.982857	1	0.910526	0.982222	0.989501	1	0.992727	0.97861	0.994194	1	0.944535	1	0.976834	1
'chr7'	'SUN1'	1	1	1	1	1	1	1	1	1	1	0.992647	1	1	1	1	1	1	1	1	1	1	1	1	1	1	1	0.993377	1	1	1	0.992537	1	1	1	1	1	1	0.981982	1	1	1	1	1	1	1	1	1	1
'chr11'	'CHID1'	0.0140056	0.00258065	0	0	0	0	0	0	0.00847458	0	0.00957592	0	0	0.00650759	0	0.00552486	0	0	0.0114943	0	0	0.00519481	0.018797	0	0.00775194	0	0	0	0	0	0	0	0	0.00838574	0.00793651	0	0	0	0.00606061	0	0	0.00293255	0	0.00761421	0	0.00772201	0.024077	0
'chr16'	'LMF1'	0.275	0.170213	0.2	0	0.0833333	0.0547945	0.21875	0.196078	0.0792079	0	0.0675676	0.3	0	0.2	0	0.0378788	0.135593	0.121951	0.116883	0	0	0.0923077	0.121951	0.0285714	0	0.118812	0.0884956	0.0892857	0	0.244898	0	0.102041	0.145833	0.0206897	0.171717	0.366197	0.0348837	0	0.257353	0.133333	0.0927152	0	0.583333	0	0	0	0.0409357	0
'chr11'	'CHID1'	0.195906	0.242816	0.166932	0.190622	0.203196	0.133508	0.242188	0.11465	0.225146	0.247706	0.143322	0.194937	0.214533	0.213022	0.175034	0.174067	0.223684	0.121212	0.145959	0.279895	0.186667	0.127877	0.227872	0.14053	0.173729	0.187377	0.189189	0.232258	0.205714	1	0.22488	0.261029	0.172662	0.146586	0.182867	0.183246	0.102244	0.212245	0.187097	0.203455	0.2	0.0751678	0.216066	0.196182	0.193906	0.125891	0.14658	0.201389
'chr1'	'PLEKHN1'	1	1	1	1	1	1	1	1	1	1	1	1	1	0.9375	1	1	1	1	1	0.966667	1	1	0.862069	0.931034	0.888889	1	1	0.875	1	0.924528	1	1	1	0.866667	1	1	1	1	0.9	1	0.8	1	1	1	1	1	1	1
'chr4'	'TMEM175'	0.724138	0.61165	1	0.681818	1	1	1	1	0.693878	0.584488	1	0.768595	1	0.761236	1	0.622642	0.56	0.645833	1	0.768519	0.717172	1	0.697452	1	1	0.804348	0.755043	1	0.592145	0.731544	1	1	1	0.564541	0.785714	1	0.761092	1	0.762931	0.556452	0.710145	1	0.533632	0.535211	1	0.608696	1	0.789474
'chr4'	'TMEM175'	0.196078	0.149826	0.15	0.122951	0	0.130435	0.333333	0.227273	0.271429	0.298246	0.25	0.425	0.121212	0.237569	0.384615	0.45283	0.333333	0.0833333	0.317073	0.09375	0.246377	0.223529	0.402778	0.285714	0.173077	0.285714	0.25	0.114865	0.247863	0.301205	0.583333	0.154639	0.442623	0.24031	0.634615	0.242424	0.285266	0.140625	0.217391	0.19697	0.590909	0	0.2	0.0909091	0.0625	0.333333	0.109091	0.109091
'chr4'	'TMEM175'	1	1	1	0.992823	1	1	1	1	1	1	1	1	1	1	0.977099	1	1	1	1	1	1	1	1	1	1	1	1	1	1	1	1	1	1	1	1	1	1	1	0.986784	1	1	1	1	1	1	0.956522	1	1
'chr4'	'DGKQ'	1	1	1	1	1	1	1	1	1	1	1	1	1	1	1	0.944444	1	1	1	1	1	1	1	1	1	1	1	1	1	1	1	1	1	1	1	1	1	1	1	1	1	1	1	1	1	1	1	1
'chr12'	'WNK1'	0.551913	0.567568	0.636364	0.578529	0.738397	0.545064	0.746269	0.697329	0.648649	0.6	0.523992	0.569444	0.466292	0.59375	0.640212	0.518072	0.480916	0.531034	0.568182	0.625	0.555556	0.590551	0.715254	0.422222	0.362745	0.392491	0.645714	0.640496	0.40824	0.505618	0.380952	0.586592	0.492537	0.486301	0.5186	0.529412	0.609756	0.689655	0.425532	0.59882	0.329193	0.650158	0.492611	0.65343	0.641026	0.560345	0.416185	0.699248
'chr12'	'WNK1'	0.18984	0.384615	0.333333	0.253165	0.320513	0.423313	0.22973	0.282895	0.487805	0.285714	0.240741	0.232082	0.211009	0.248227	0.555556	0.505376	0.383562	0.231121	0.147541	0.440828	0.431169	0.289474	0.47432	0.4	0.552486	0.232143	0.491632	0.266544	0.447368	0.391304	0	0.225352	0.233645	0.260714	0.137432	0.18018	0.586207	0.772727	0.128302	0.248082	0.201183	0.15601	0.223062	0.592715	0.235577	0.283019	0.191083	0.422096
'chr11'	'AP2A2'	0.91133	0.953125	1	0.981308	0.978495	0.9375	0.936508	0.952663	1	0.948718	1	0.959184	0.960526	0.956204	0.981221	0.910256	0.964912	0.890625	1	0.980861	0.982456	0.932203	0.939914	0.975309	0.977011	0.861386	0.889447	0.960526	0.924812	0.907514	0.879195	1	0.916667	0.984	0.97546	0.982143	0.956044	1	0.988701	0.965517	0.967213	0.992308	1	1	0.992832	0.980583	0.967213	0.963636
'chr12'	'WNK1'	0	0	0	0	0	0	0	0	0	0	0	0	0	0	0	0	0	0	0	0	0	0	0	0	0	0	0	0	0	0	0	0	0	0	0	0	0	0	0	0	0	0	0	0	0	0	0	0
'chr19'	'C19orf6'	0.997015	1	1	0.997831	1	1	1	0.995134	0.997748	0.993569	0.996815	1	1	0.99651	1	0.990909	1	0.993151	0.997041	0.990361	0.994911	1	1	0.995227	0.989831	1	1	0.990276	0.99683	0.990551	0.992995	0.995876	0.985866	0.998129	0.993528	1	0.984743	0.995855	1	1	0.995767	1	1	0.987526	0.9967	0.986842	0.996183	0.994536
'chr1'	'C1orf159'	0.727273	0.722222	0.588235	0.588235	0.343284	0.3	0.727273	0.6	0.508772	0.434783	0.62963	0.75	1	0.6	1	0.741935	0	0.555556	0	0.432836	0.26087	0.444444	0.511111	0.5	0.809524	0.666667	0.428571	0.652174	0.5	0.813084	0.529412	0	0.454545	0.5	0.684211	0.76	0.549296	0.529412	0.661017	0.642857	0.636364	0.416667	0.363636	0.733333	0.230769	0.571429	0.489362	0
'chr1'	'C1orf159'	0	0.125	0	0	0	0	0	0	0	0.238095	0.130435	0.0952381	0.333333	0.111111	0	0.166667	0	0	0	0	0	0	0	0	0	0.320755	0	0.12	0	0	0.0869565	0	0	0	0	0	0	0	0.131579	0.3	0	0	1	0	0	0	0	0
'chr19'	'CNN2'	0.843949	0.968454	0.94958	0.932584	0.97035	0.844749	0.980066	0.947115	0.991968	0.954023	0.975855	0.962422	0.993994	0.974522	0.969957	0.903614	0.980952	0.986996	0.918182	0.975	0.947917	0.964557	0.93985	1	0.933086	1	1	0.987988	0.841808	0.914498	1	0.931973	0.953846	0.875	0.931845	0.94958	0.888112	0.899371	0.862069	0.965517	0.960526	0.801749	0.964563	1	0.937238	0.936782	0.964758	0.969466
'chr12'	'RAD52'	0.3125	0	0	0	0	0	0	0	0	0	0.136364	0.105263	0	0.155556	0	0	0	0.1	0	0.181818	0	0	0.317073	0	0	0.444444	0	0	0	0.25	0	0	0	0	0	0	0.130435	0	0.166667	0	0	0.111111	0	0	0.136364	0	0	0
'chr5'	'NKD2'	0.072	0.1875	0	0	0	0	0.222222	0	0.130435	0.2	0.16	0.428571	0.25	0.0789474	1	0	0.142857	0	0.142857	0	0	0	0.139535	0.172414	0.125	0.428571	0.107692	1	0.142857	0.104478	0	0	0	0	0	0.375	0.1	0.142857	0.375	0	0	0	0	0	0.142857	0	0	0
'chr10'	'GTPBP4'	1	1	1	0.977358	1	1	0.984496	0.962791	1	1	1	1	1	1	0.988658	1	1	0.994667	1	1	1	1	0.948276	1	1	1	1	1	1	1	0.981818	1	1	0.993902	1	0.989011	1	1	1	1	1	0.988889	1	1	1	1	1	1
'chr12'	'RAD52'	1	1	1	1	1	1	1	1	1	1	1	1	1	1	1	1	1	1	1	1	1	1	1	1	1	1	1	1	1	1	1	1	1	0.869565	1	1	1	1	1	1	1	1	0.793103	1	1	1	1	1
'chr19'	'HMHA1'	1	1	1	1	1	1	1	1	1	1	1	1	1	1	1	1	1	1	1	1	1	1	1	1	1	1	1	1	1	1	1	1	1	1	1	1	1	1	1	1	1	1	1	1	1	1	1	1
'chr10'	'IDI1'	0.878345	0.893536	0.929515	0.901749	0.930716	0.652174	0.831169	0.953917	0.862385	0.826816	0.835294	0.782609	0.953488	0.88024	0.879646	0.878788	0.928013	0.875	0.874346	1	0.866013	0.792	0.824497	1	0.925926	0.891566	0.955335	0.90462	0.833333	0.943396	0.660377	0.877551	0.898089	0.964539	0.78157	1	0.818182	0.884615	0.913357	0.879167	0.851852	0.862069	0.84058	0.952514	0.90303	0.95082	0.93757	0.877159
'chr20'	'PSMF1'	1	1	1	1	1	1	1	1	1	1	1	1	1	1	1	1	1	1	1	1	1	1	0.990415	1	1	1	1	1	1	1	1	1	1	1	1	1	1	1	1	1	1	0.998244	1	1	1	1	0.997433	1
'chr10'	'WDR37'	1	1	0.945946	0.985401	1	1	1	0.929412	1	1	1	1	1	1	1	0.933333	1	0.921053	0.904762	1	0.936508	1	1	1	1	1	1	1	1	0.923077	1	1	1	1	0.966102	1	1	1	0.959184	0.912088	1	1	1	1	0.942857	1	0.956522	1
'chr1'	'UBE2J2'	0	0.0366492	0.0641026	0.0262009	0.0641509	0.012987	0.0714286	0.047619	0.0291971	0	0.026393	0.0337079	0.0699588	0.0482456	0.0393701	0.0206897	0.0640394	0.00970874	0.0480349	0.0983847	0.0320513	0	0.0351967	0	0.0289855	0.029703	0.0202703	0.0696721	0.0358974	0.0707965	0.0748299	0.133603	0.0192308	0.0275229	0.0283688	0	0.0376812	0.0289017	0.0344828	0.0266344	0	0.0322581	0.0213777	0.0300752	0.037037	0	0.0227273	0.0581395
'chr1'	'UBE2J2'	0.0380952	0.0247525	0.025641	0.0126103	0.0140845	0	0	0.0289855	0.0324675	0	0.0163934	0.0178571	0	0.0298701	0	0.0149254	0.0169492	0.0165746	0	0.0190985	0	0	0.0144928	0	0.0359712	0.0247934	0.026764	0.0144	0	0.025641	0.0405405	0.0224719	0.0254237	0.0149254	0.0297619	0	0.0134228	0	0.020202	0.0224719	0	0.0291262	0.0191571	0.0137931	0	0	0.0238095	0.0305344
'chr1'	'UBE2J2'	0.875	0.93617	1	0.916667	0.956835	0.93722	1	1	0.965812	1	0.94186	1	0.959799	0.921053	0.976048	0.900552	0.964706	1	0.952663	0.943307	0.984615	0.969543	0.964455	1	1	0.825328	0.926686	0.949664	0.988506	0.971564	0.830986	0.930314	0.97411	0.92721	0.959821	1	0.826087	0.991342	0.973244	0.927052	0.977941	0.92053	1	1	0.954955	0.964912	0.921824	1
'chr12'	'ERC1'	0.620253	0.387387	0.818182	0.5	0.5	0.441176	0.789474	0.588235	1	0.533333	0.542373	0.526316	0.555556	0.703704	0.609756	0.568627	0.591837	0.556757	0.533333	0.660377	0.702703	0.675676	0.555556	0.617647	0.8	0.310811	0.407407	0.5625	0.448276	0.6	1	0.485714	0.393939	0.575758	0.7	0.774194	0.692308	0.491525	1	0.578947	1	0.815217	0.943662	0.588235	0.333333	0.862069	0.5	0.362319
'chr1'	'ACAP3'	0.907692	0.949153	1	0.947368	0.964602	0.835616	1	1	0.94012	1	0.897436	0.888889	0.975904	0.925926	0.789474	1	0.919192	0.92	0.884615	0.820728	1	0.811966	0.916279	1	0.897436	0.873418	0.889447	0.927273	0.952941	0.897196	0.928205	0.963964	0.948276	0.882845	0.929078	1	0.875706	0.963636	0.899543	1	0.90991	0.84127	1	0.925926	0.930636	1	0.917355	0.969697
'chr4'	'CTBP1'	0.876652	0.921769	0.984496	0.911243	0.837638	0.89916	0.826087	0.863636	0.878136	0.856061	0.915344	0.835938	0.861199	0.961631	1	0.794118	0.808383	0.868354	1	0.912088	0.834395	0.780105	0.877551	0.911504	0.75	0.79646	0.867704	0.914163	0.946746	0.860656	0.847025	0.841772	1	0.894207	0.846154	0.920455	0.751969	0.826772	0.881188	0.868421	0.900621	0.884444	0.947368	0.906977	0.915254	0.912409	0.918552	0.879227
'chr1'	'PUSL1'	1	1	1	1	1	1	1	1	0.966667	1	0.960784	1	1	0.897436	1	1	0.947368	1	1	0.964706	0.952381	1	1	1	0.95122	0.866667	0.877193	0.93722	1	1	1	1	0.809524	0.891892	1	1	0.956522	1	0.92	1	1	0.866667	1	1	0.957447	1	0.956522	0.960784
'chr1'	'CPSF3L'	1	1	1	0.995536	1	1	0.976879	0.970803	0.969697	1	0.979661	1	1	1	1	0.994962	0.990476	0.990588	1	0.984694	0.981043	0.993769	0.985841	1	0.9875	0.981043	0.969349	0.981162	0.978417	0.969365	0.967427	1	0.988473	0.989704	1	1	0.991935	0.964365	1	1	0.977612	0.962963	0.986667	1	0.987461	1	0.987842	0.937888
'chr1'	'CPSF3L'	1	0.994859	1	1	1	1	1	1	1	1	0.992042	1	1	1	1	1	1	1	1	1	1	1	1	1	1	1	1	1	1	1	1	1	0.992519	1	1	1	1	1	1	1	1	0.984064	1	1	1	1	0.993985	1
'chr1'	'CPSF3L'	0	0.0508475	0	0.0111111	0	0	0	0	0	0	0.0168067	0	0	0	0	0.0521739	0	0	0	0.0168539	0	0	0	0.0769231	0	0	0	0.0253165	0.0647482	0	0	0	0.0247934	0	0	0	0	0.0176991	0.0403226	0.0222222	0	0.0546875	0.0526316	0	0	0	0	0
'chr17'	'YWHAE'	1	0.999512	1	0.998998	0.998506	1	1	0.998898	1	1	0.998275	1	0.997736	0.998658	1	0.998667	1	1	1	0.999184	1	0.997971	0.997898	0.998886	1	0.998022	0.998694	1	1	0.998454	0.997824	1	1	1	0.999607	0.998133	1	0.995961	0.99878	0.996871	1	0.998812	0.998282	0.999355	0.998923	1	1	1
'chr17'	'YWHAE'	0.0238137	0.0196796	0.0328061	0.0134048	0.0111333	0.0145289	0.0128535	0.0596295	0.0272464	0.0146945	0.021856	0.0318608	0.023171	0.0203036	0.0222222	0.0224972	0.00699509	0.0141538	0.0247226	0.0132933	0.0131091	0.0131861	0.0196305	0.0237797	0.037273	0.00820581	0.0124048	0.0238871	0.0189702	0.0239801	0.0220207	0.0124297	0.0153677	0.0742049	0.0168822	0.0254472	0.0103578	0.0164251	0.011213	0.0309486	0.0462833	0.0166359	0.0353272	0.015551	0.0140504	0.0204559	0.0246523	0.0223525
'chr1'	'MXRA8'	1	1	1	1	0.916667	1	1	1	1	1	1	1	1	1	1	1	0.945946	1	1	0.988701	1	1	1	1	1	1	1	1	1	1	1	0.976471	1	1	1	1	1	1	1	1	1	1	1	1	1	1	0.970149	1
'chr12'	'ERC1'	0.0375	0.0165289	0	0.154472	0	0	0	0	0	0	0	0	0	0	0	0	0	0	0	0	0	0	0	0	0	0	0	0	0	0	0	0	0	0	0	0	0	0	0	0.122449	0	0.034965	0	0	0	0	0	0
'chr4'	'MAEA'	1	0.980198	1	1	0.966887	1	0.968254	1	1	1	1	1	0.935484	1	1	0.979661	0.986486	0.981538	0.974843	0.982609	0.988439	1	0.967611	1	0.988636	0.986207	0.978417	1	0.990196	1	0.993421	1	1	1	1	1	0.995868	1	1	1	1	0.96	1	1	0.981132	1	0.991632	1
'chr4'	'MAEA'	0.990148	0.992995	1	1	0.99361	1	1	1	0.988636	1	0.962264	0.975155	0.984733	1	1	0.977011	0.972222	0.987616	1	1	0.972973	1	1	0.977778	0.986301	1	1	1	1	1	0.914634	1	0.990698	1	1	1	0.977578	0.989848	1	1	0.973214	0.981132	1	1	0.993528	1	0.991525	0.986532
'chr4'	'MAEA'	1	0.984076	1	1	0.991968	0.96281	0.977612	1	1	1	0.978142	1	0.982301	0.991489	0.988189	0.988636	1	1	1	0.995658	1	1	0.985748	1	1	0.982955	0.975	1	0.976331	1	0.945419	1	0.986595	1	0.988571	1	0.972826	0.978667	1	1	0.988827	0.979592	1	0.970297	0.992366	0.97561	1	0.991984
'chr4'	'MAEA'	1	1	1	1	1	1	1	1	1	1	1	1	1	1	1	1	1	1	1	1	1	1	1	1	1	1	1	1	1	1	1	1	1	1	1	1	1	1	1	1	1	1	1	1	1	1	1	1
'chr11'	'TOLLIP'	0.994065	0.997171	1	1	1	0.99422	1	1	1	1	1	1	0.992565	1	1	1	1	1	1	1	1	1	1	1	1	1	1	1	1	1	1	1	1	1	1	1	1	1	1	1	1	1	1	1	0.994751	1	0.982979	1
'chr11'	NA_12	1	0.983051	1	0.989362	0.990244	1	1	0.986799	0.980392	0.974843	0.973244	0.946903	1	0.982533	0.962963	1	0.986577	1	0.923077	0.92233	0.955556	1	1	1	0.926606	0.973333	0.976	1	1	1	0.927007	1	1	0.991416	1	1	0.93985	1	0.947917	0.97832	1	0.952663	1	1	0.968085	1	0.952	1
'chr1'	'CCNL2'	0	0.285714	0.571429	0.307692	1	0.6	0	1	0.333333	0.444444	0.35	0.4	0	0	0.733333	0.176471	0	0	1	0.68	0	0.4	0.220339	0.7	0.35	0.4	0	0.666667	0.411765	0.485149	0	0.333333	0.555556	0	0.333333	0.230769	0.777778	0.263158	0	1	0.230769	0	0.454545	0.666667	0	0	0.7	0
'chr1'	'CCNL2'	0.0289855	0.0215427	0.0470588	0.0548673	0.0355731	0.0658683	0	0.074184	0.0178571	0.0455927	0.0293225	0.0418848	0	0.0287356	0.0480549	0.0567376	0	0.0268908	0.075	0	0	0.0241546	0.0558036	0	0	0.0521739	0.0321168	0	0.0228873	0.0328542	0.0543131	0	0.0499139	0.0454545	0.0526316	0	0.016073	0.035503	0.0393258	0.0353982	0	0	0.0504065	0	0.0377358	0	0.0447761	0.0493827
'chr1'	'CCNL2'	0.6625	0.706231	0.645669	0.638767	0.75	0.490196	0.75	0.754545	0.821656	0.508021	0.853448	0.478947	0.352	0.521008	0.380435	0.740909	0.818182	0.705882	0.613636	0.435028	0.655172	0.648649	0.739696	0.5625	0.761905	0.660377	0.628713	0.656958	0.644269	0.701923	0.875	0.382979	0.770035	0.759615	0.585106	0.724138	0.776243	0.581395	0.730942	0.685393	0.774648	0.196429	0.473469	0.582278	0.593583	0.68	0.611511	0.319149
'chr12'	'ERC1'	0.976608	0.945946	1	0.961905	1	1	1	1	0.942857	1	0.985915	0.875	1	0.964286	0.927273	0.962264	0.980392	0.959302	0.95122	0.956835	0.925466	0.947368	1	1	1	1	0.977273	1	1	1	1	0.959459	0.956522	0.96748	0.978022	0.959596	0.955556	0.961538	0.924528	1	1	0.95664	1	0.882353	1	1	0.966102	0.985075
'chr20'	'FKBP1A'	0	0	0	0.00917431	0	0	0	0	0	0	0	0	0	0	0	0.00580271	0.00847458	0.00715564	0	0.00278693	0	0	0	0	0	0.0174216	0	0	0	0.00789474	0	0.00711744	0	0	0	0	0	0	0	0	0	0	0	0.0059761	0	0	0.00455927	0
'chr20'	NA_13	0.98163	1	1	1	0.979688	1	0.988024	1	0.966667	1	1	1	1	1	0.974101	1	0.962585	0.994106	1	0.973945	1	0.971746	1	1	1	1	1	0.993681	1	1	1	1	1	1	1	1	1	1	0.98063	1	1	1	1	0.970838	1	1	1	1
'chr19'	'MUM1'	0.19084	0.272727	0.181818	0.103448	0.384615	0.0819672	0.380952	0.124088	0.594203	0.295775	0.262136	0.176471	0.297297	0.443299	0.177215	0.180328	0.162162	0.107692	0.155556	0.361111	0	0.2	0.126984	0.107143	0.488372	0.16129	0.176471	0.491071	0	0.245033	0.272727	0.370968	0.342857	0.270588	0.214286	0.483871	0.414365	0.159091	0.421053	0.145631	0.439024	0.257732	0.120879	0.6	0.165049	0.403509	0.21875	0.722222
'chr16'	'UBE2I'	0.0851064	0.0695652	0.134831	0.167568	0.137566	0.0300752	0.409524	0.0635452	0.0468227	0.143617	0.115044	0.0506329	0.2	0.179012	0.203704	0.120235	0.102041	0.142466	0.058642	0.055199	0.0772201	0.0602911	0.110638	0	0.105263	0.0443548	0.108033	0.117291	0.153846	0.0591398	0.185006	0.0500808	0.0514706	0.110769	0.0918367	0.0391061	0.0653644	0.256604	0.0714286	0.0962567	0.111821	0.0641509	0.0632603	0.166667	0.166667	0.119149	0.0868486	0.115966
'chr19'	'MUM1'	0	0.0636364	0	0	0	0	0	0	0	0	0	0.0240964	0	0.0408163	0	0	0	0	0	0	0	0	0	0	0	0	0	0	0	0	0	0	0	0	0	0	0.01875	0	0	0	0	0	0	0	0	0	0	0
'chr16'	'BAIAP3'	1	0.988604	1	1	1	1	0.925926	1	0.990698	1	1	1	1	1	1	0.979592	1	1	1	1	1	1	1	1	1	1	1	1	1	0.976744	1	1	1	1	1	1	1	1	1	1	1	1	0.99115	1	1	1	1	1
'chrX'	'CSF2RA'	1	1	1	1	1	1	0.973684	1	1	1	1	1	1	1	1	1	1	1	1	1	1	0.941176	1	1	1	0.955556	1	0.973856	1	1	1	1	1	1	0.96648	1	1	1	0.636364	1	1	0.989189	1	1	1	1	0.907692	0.916667
'chr17'	'INPP5K'	0.929134	0.970297	0.981308	0.940199	0.968504	1	0.961538	0.972973	0.971223	1	0.866667	1	0.954717	0.934066	0.953846	0.932735	0.982036	0.981707	0.944444	0.974026	1	0.941176	0.880795	0.956835	0.96	0.889706	0.982301	0.95082	0.933333	0.9375	0.836364	0.955556	1	1	0.963855	0.906977	0.851852	1	0.916667	0.952663	0.9625	0.913669	0.940594	0.954545	0.941935	0.960526	0.964706	0.97541
'chr17'	'INPP5K'	0.980456	1	1	1	1	1	1	1	1	1	1	1	1	1	1	1	1	1	1	1	1	0.957895	1	1	1	1	1	1	1	0.953125	1	1	1	1	1	1	1	1	1	1	1	1	1	1	1	1	1	1
'chrX'	'CSF2RA'	1	1	1	1	1	1	1	1	1	1	1	1	1	1	1	1	1	1	1	1	1	1	1	1	1	1	1	1	1	1	1	1	1	1	1	1	1	1	1	1	1	1	1	1	1	1	1	1
'chr17'	'INPP5K'	0.0677966	0.1	0	0	0.243902	0	0	0	0	0	0.25	0	0.145161	0.0785714	0.103448	0.0615385	0	1	0	0.142857	0.0810811	0	0.0952381	0	0	0.119048	0	0.138211	0.114286	0.1	0.106383	0.14	0	0.125	0.0625	0	0.111111	0	0	0.038674	0	0.0882353	0.0318471	0.0780142	0	0.176471	0.0465116	0.164948
'chrX'	'CSF2RA'	0.125	0	0	0.166667	0	0	0.317073	0	0	0	0	0	0	0.181818	0	0	0	0	0	0	0	0	1	0	0	0.368421	0	0	0.214286	0	0	0	0	0	0.214286	0.21875	0	0	0	0	0.133333	0.166667	0	0.102564	0	0.181818	0	0
'chrX'	'CSF2RA'	0.956522	0.666667	0.785714	0.896552	0.885714	0.875	0.719626	1	1	1	1	0.806452	0.964912	0.733333	0.875	1	0.9	1	1	0.918367	1	0.794872	1	1	1	0.764706	0.947368	0.904192	0.9	1	0.931034	0.619048	0.837838	1	0.922581	0.958333	1	0.857143	1	1	1	0.839286	0.882353	0.795455	1	1	0.980198	1
'chrX'	'CSF2RA'	1	1	1	1	1	1	1	1	1	1	1	1	1	1	1	1	1	1	1	1	1	1	1	1	1	1	1	1	1	1	1	1	1	1	1	1	1	1	1	1	1	1	1	1	1	1	1	1
'chr19'	'DAZAP1'	0.0249671	0.0277778	0.0537634	0.0396476	0.0557769	0.0423358	0.0380952	0.0285714	0.0450237	0.0161054	0.01875	0.0677966	0.0509554	0.0378096	0.0353201	0.0429043	0.0210657	0.0222883	0.0325733	0.0466531	0.0344828	0.0551471	0.0237467	0.00966184	0.0132159	0.0945736	0.0179894	0.0424242	0.0470588	0.0491803	0.0259542	0.0393258	0.0361991	0.0320197	0.0423453	0.0196672	0.0128109	0	0.0365169	0.0555556	0.0326945	0	0.0855856	0.0585938	0	0.0591398	0	0.0387985
'chr20'	'NSFL1C'	1	1	1	1	1	0.98568	0.990385	1	0.990136	0.995062	0.994169	1	1	1	1	0.996425	1	1	1	0.997721	1	0.997361	1	1	0.993548	0.990654	0.998084	1	0.994366	1	1	0.993651	1	0.998201	0.996667	1	1	1	1	1	0.985075	0.994071	1	1	0.99733	1	1	0.984615
'chr7'	'MICALL2'	1	1	1	1	0.984375	0.956204	1	0.974684	1	1	0.988166	1	1	1	0.933333	1	1	1	0.967742	1	1	1	1	0.981481	0.967742	1	0.954751	1	1	1	1	1	1	1	1	1	0.97	1	1	0.978495	0.966942	1	0.977273	1	1	0.975309	1	1
'chr19'	'PCSK4'	1	1	1	1	1	1	1	1	1	1	1	1	1	0.904762	1	1	1	1	1	1	1	1	1	1	1	1	0.931034	1	1	1	1	1	1	1	1	1	0.993355	1	0.929825	1	1	1	1	1	1	1	1	1
'chr19'	'PCSK4'	0.45098	0.642857	1	0.8	0.5	0.545455	0.375	0.764706	0.461538	0.714286	0.565217	0.6	1	0.52381	0.375	0.742857	0.6	0.65	0.846154	0.333333	0.375	0.571429	0.655172	1	0.555556	0.666667	0.351351	1	0.55	0.666667	0.428571	1	1	0.636364	0.833333	0.846154	0.531532	0.636364	0.471698	0.772727	0.620253	0.470588	0.673469	0.833333	0.757576	0	0.5	1
'chr17'	'SLC43A2'	0	0	0	0	0	0	0	0	0	0	0	0	0	0	0	0	0	0	0	0	0	0	0	0	0	0	0	0	0	0	0	0	0	0	0	0	0	0	0	0	0	0	0	0	0	0	0	0
'chr16'	'CLCN7'	0.991903	0.982964	1	1	0.990291	0.975309	1	1	1	0.985401	0.994872	1	1	1	1	1	0.981308	0.989822	1	1	1	1	1	1	0.986207	1	1	1	1	1	0.953488	0.987854	1	0.988406	1	1	1	1	0.975309	0.978378	1	1	0.993865	1	0.990826	0.988439	0.963899	0.982759
'chr12'	'ERC1'	0	0.0909091	0.6	0.41573	0	0	0	0.125	0	0	0	0	0	0	0	0	0.0681818	0	0	0	0	0	0.210084	0.117647	0.434783	0	0	0	0	0	0	0	0	0	0	0	0	0	0	0.3125	0	0.0131579	0.228916	0	0	0	0	0.0493827
'chr12'	NA_14	0	0.0291262	0	0	0	0	0	0	0	0	0	0	0	0	0	0	0	0	0	0	0	0	0	0	0	0	0	0	0	0	0	0	0	0	0	0	0	0	0	0	0	0	0	0	0	0	0	0.0508475
'chrX'	'ASMTL'	1	0.987013	0.96	1	1	0.975309	1	0.991701	1	1	1	0.99187	0.986183	0.986207	1	0.982796	0.96063	1	1	1	1	1	0.984733	0.979798	1	0.975104	1	1	0.977941	1	1	1	1	1	0.989418	1	1	0.973154	0.994083	0.984127	1	1	1	1	0.991304	0.986842	0.990847	0.945946
'chrX'	'ASMTL'	1	1	1	1	1	1	1	1	0.993769	1	1	1	1	1	1	0.989041	1	0.975155	1	1	1	1	1	1	1	1	1	1	1	1	1	1	1	0.97561	1	1	1	1	1	0.967391	1	0.987654	1	1	1	1	1	1
'chr1'	'MIB2'	0.933333	1	1	0.984252	0.95	0.98	1	1	0.949153	1	0.909091	0.859155	0.894737	1	1	0.960784	0.952381	1	0.972222	1	1	1	1	1	0.857143	0.854545	1	0.972222	0.978495	1	0.933333	0.929825	0.95	0.949153	1	0.862069	0.901639	1	0.788462	0.956522	0.964912	1	1	1	1	1	0.956989	1
'chr1'	'MIB2'	0.953488	1	1	1	1	1	1	1	1	1	0.973333	1	1	1	1	0.947368	0.906977	1	1	0.903226	1	0.927711	1	0.931034	1	1	1	1	1	1	1	1	1	0.978947	1	1	0.940887	0.954023	1	0.942029	1	1	1	1	1	1	0.971429	1
'chr1'	'MIB2'	1	0.934426	1	1	1	0.978947	0.9	1	1	0.967742	0.926606	1	1	0.95	0.955556	0.980392	1	0.974684	1	1	1	0.954023	1	1	0.921569	1	0.9375	1	1	1	1	1	0.947368	1	1	1	0.977778	1	0.908397	1	1	1	1	1	1	1	1	1
'chr1'	'MIB2'	1	1	1	1	1	1	1	1	1	1	1	1	1	1	1	1	1	1	1	0.92	1	1	1	1	1	1	1	1	1	1	1	1	1	1	1	1	1	1	1	1	1	1	1	1	1	1	1	1
'chr1'	'MMP23B'	1	1	1	1	1	1	1	1	1	1	1	1	1	1	1	1	1	1	1	1	1	1	1	1	1	1	1	1	1	1	1	1	1	1	1	1	1	1	1	1	1	1	1	1	1	1	1	1
'chr7'	'TMEM184A'	1	1	1	1	0.981982	1	0.956522	1	1	1	1	0.905882	0.97619	1	1	0.961165	0.979381	0.976744	1	1	1	0.980198	0.97619	1	1	1	1	1	1	0.984733	0.904762	1	1	0.961538	0.980952	1	1	1	0.987261	0.985294	0.957895	0.962963	1	1	1	1	0.965812	1
'chr1'	NA_15	0.392857	0	1	0.45	0.352941	0.307692	0	0.315789	0.304348	0.307692	0.192547	0.575758	1	0	0.375	0	1	0.0465116	0	0.489796	0.169811	0	0.1	1	0.133333	0.21519	0.185185	0.384615	0.047619	0.181818	0	0	0.407407	0.345912	0.0833333	0	0.156863	1	0.227273	0.230769	0.3125	1	1	1	0.367347	0.3125	0.0588235	0.571429
'chr1'	NA_16	1	0.922078	1	1	1	1	1	1	1	1	0.915966	1	1	0.889503	1	0.973822	1	1	1	1	0.944954	1	0.913462	1	1	1	0.977941	1	0.955446	1	1	1	0.957447	1	1	1	0.985185	1	1	0.883871	0.980952	1	1	1	1	1	0.957944	1
'chr17'	'MIR22HG'	0.8	0.75	1	1	1	1	1	1	0.933333	1	1	1	0.733333	1	1	1	1	1	1	0.658537	0.939394	0.8	1	1	1	1	1	0.733333	1	0.794872	1	0.857143	1	0.915493	0.885714	0.84	1	0	1	0.784615	0.866667	1	1	0.818182	1	1	1	1
'chr19'	'TCF3'	1	1	1	1	1	1	1	1	1	1	0.983784	1	1	1	1	1	1	1	1	1	1	1	1	1	0.95082	1	1	1	1	1	1	1	1	0.973214	1	1	1	1	1	1	1	0.962264	1	1	1	1	1	0.954887
'chr17'	'WDR81'	1	1	1	1	1	1	1	1	1	1	1	1	1	1	1	1	1	1	1	1	1	1	1	1	1	1	1	1	1	1	1	1	1	1	1	1	1	1	1	1	1	1	1	1	1	1	1	1
'chr5'	'RP11-43F13.1'	0.272727	0.21875	0	0.375	0.428571	1	0.428571	0.483871	1	0.157895	0.9	0	0.636364	0.368421	0.405405	0.243243	0	0.625	0	0.259259	0.346939	0	0.285714	0	0.411765	0.5	0.227273	0.389474	0.266667	0.619048	0.5625	0.73913	0	0.30303	0.277778	0	0	0.208333	0.5625	0.207547	0.282051	0.5	0.36	0.384615	0.25	0.333333	0	0
'chr5'	'RP11-43F13.1'	0.253731	0.285714	1	0.352113	0.385246	1	0.538462	0.352941	0.517241	0.444444	0.571429	0.681818	0.333333	0.433333	0.72093	0.338235	0.230769	0.8	0.352941	0.25	0.333333	0.4375	0.368932	0.28	0.3125	0.266667	0.421687	0.394595	0.0962343	0.5	0.527027	0.25974	0.306122	0.183976	0.346591	1	0.625	0.257732	0.324675	0.303797	0.272727	0.148148	0.195402	0.351351	0.273859	0.25	0.293103	0.363636
'chr17'	'WDR81'	1	1	1	1	1	1	1	1	1	1	1	1	1	1	1	1	1	1	1	1	1	1	1	1	1	1	1	1	1	1	1	1	1	1	1	1	1	1	1	1	1	1	1	1	1	1	1	1
'chr1'	NA_17	0.920792	0.879257	0.965517	0.966997	0.95	0.967871	1	0.917808	0.969072	0.966903	0.942238	0.940299	1	0.960526	0.932773	0.948387	0.974026	0.934156	0.977011	1	1	1	0.9375	0.951807	0.965517	0.930348	0.927126	0.9	0.973856	0.93	0.931034	1	0.915493	0.924791	0.980488	0.967213	0.891635	0.888889	0.979933	0.98	0.969543	1	1	0.794118	0.927184	0.945946	0.9475	0.928994
'chr1'	NA_18	0.529412	0.466667	1	0.369231	0.791667	1	0.714286	1	1	0.272727	0.392857	1	1	0.0793651	0.714286	0.291667	0	1	1	0.571429	0.233333	1	0.558621	1	0.392857	0.25	0.551724	0.636364	0.416667	1	0	1	0.565217	0.318182	0.459459	0.307692	0.152174	1	0.130435	0.0652174	0	1	1	0	0.694444	1	0.266667	1
'chr2'	'PXDN'	0.780591	1	0.675676	0.642105	0.75	0.686275	0.8125	0.748148	0.644444	0.771429	0.574713	0.813084	0.857143	0.787755	0.857143	0.58125	0.733333	0.7	0.758242	0.831858	0.723032	0.671642	0.709091	0.741935	0.552239	0.75	0.757576	0.662651	0.9375	0.681818	0.675676	0.670588	0.591241	0.61194	0.707317	0.840909	0.725191	0.735294	0.790323	0.854545	0.52381	0.71261	0.778523	0.676538	0.628713	0.77381	0.676558	0.821429
'chr2'	'PXDN'	0	0	0	0	0	0	0	0	0	0	0	0	0	0	0	0	0	0	0	0	0	0	0	0	0	0	0	0	0	0	0	0	0	0	0	0	0.0612245	0	0	0	0	0	0	0	0	0	0	0
'chr4'	'SLBP'	1	1	1	1	1	1	1	1	1	1	1	1	1	1	1	1	1	1	1	1	1	1	1	1	1	1	1	1	1	1	1	1	1	1	1	1	1	1	1	1	1	1	1	1	1	1	1	1
'chr4'	'SLBP'	0.969697	0.966903	0.95	0.984848	0.906077	0.926554	0.97541	1	0.968127	1	0.960784	0.931507	0.936782	0.953488	0.946381	0.97037	0.959866	0.968442	0.913043	0.97723	0.902439	0.939698	0.98627	1	1	0.955556	0.965616	0.928854	0.966102	0.954802	0.890756	0.917241	0.966102	0.968037	0.978873	0.962617	0.945865	0.981651	0.977654	0.977186	0.959302	0.950549	0.962382	0.925532	0.971292	1	0.964602	0.981343
'chr4'	'SLBP'	1	1	1	1	1	1	1	1	1	1	0.979798	1	1	1	1	1	1	1	1	0.984848	1	1	1	1	1	1	1	0.971831	1	1	1	1	1	1	1	1	1	1	1	1	1	1	1	1	1	1	1	0.983539
'chrX'	NA_19	0.122995	0.047619	0.0952381	0.105263	0.187166	0.152174	0.0810811	0.0538922	0.229572	0.09375	0.0654206	0.11828	0.459459	0.139241	0.333333	0.211268	0	0.19084	0.0538922	0.492537	0	0.271186	0.16129	0	0.136364	0.166667	0.131783	0.278351	0.0952381	0.339286	0.473684	0.0510949	0.169811	0.0942029	0.305556	0.219512	0.194631	0.0350877	0.167702	0	0.140625	0.0681818	0.314286	0.320755	0	0.52	0	0.111111
'chr4'	'TMEM129'	0.824818	0.970696	0.981818	0.864952	0.965157	0.872832	0.933333	0.855856	0.973597	1	0.93985	0.853333	0.933333	0.969697	0.926531	0.746356	0.918605	0.852273	0.9	0.8125	0.899543	0.717742	0.811429	0.971223	0.9875	0.807229	0.877395	0.932817	0.96124	0.913876	0.896552	0.966851	0.765854	0.938931	0.928994	0.894737	0.900498	0.98374	0.95756	0.933162	0.945455	0.862069	0.921986	0.827586	0.912621	0.884058	0.960396	0.913669
'chr4'	'TACC3'	0.968	1	1	1	0.995204	1	1	1	0.975904	1	1	1	1	1	0.946667	1	0.974843	0.957055	1	0.99	0.987461	0.949153	0.915044	1	1	1	0.977827	0.985882	1	1	1	1	1	1	1	1	0.990276	0.959514	1	1	1	0.990783	0.975	0.945946	0.945679	0.907407	1	0.990805
'chr16'	'HN1L'	0.981859	0.987241	1	1	1	1	1	1	0.98957	0.988743	0.983854	1	1	1	1	0.97786	0.983936	0.973046	0.962963	0.993701	0.97861	0.949458	1	1	0.978349	0.960699	0.989295	0.966592	0.983437	0.974249	0.981928	0.983597	0.952381	0.987411	0.976875	0.96114	0.977528	1	0.979747	0.962963	0.980296	0.97787	0.976898	1	0.991445	1	0.965902	0.978975
'chr16'	'HN1L'	0.991646	0.980676	1	0.987047	0.977303	0.952756	0.988183	0.988131	0.984323	0.975779	0.986667	0.99615	0.956612	0.993998	0.930233	0.96919	0.992814	0.980447	0.997268	0.979543	0.977454	0.994587	0.922857	0.993266	0.975336	0.968148	0.986169	0.983994	0.978591	1	0.969863	0.982301	0.973635	0.989871	0.993107	1	0.975213	0.979339	0.985372	0.977778	0.977941	0.901288	0.983988	0.957597	0.99455	0.990991	0.999019	0.972571
'chr1'	'GNB1'	1	1	1	0.998435	1	0.994852	1	0.998089	1	1	1	0.993988	1	1	0.997966	1	1	1	1	0.999399	0.999157	1	0.997986	1	1	1	1	1	0.995904	1	1	0.998656	1	1	1	1	1	1	0.995745	1	1	0.98759	0.997898	1	0.998851	1	0.998305	1
'chr16'	'MAPK8IP3'	0.933333	0.83871	1	1	0.913043	0.909091	1	1	0.956522	0.888889	0.894737	0.929825	0.966667	0.791667	0	0.824818	0.863636	0.878049	1	1	0.909091	0.95	0	0.967742	0.877193	0.833333	0.777778	0.848485	0.704348	1	0.714286	0.833333	1	0.862069	1	1	0.824561	0.692308	1	0.967742	0.954955	1	0.966667	1	1	1	0.952941	0.869565
'chr4'	'FGFR3'	1	1	1	1	1	1	1	1	1	1	1	1	1	1	1	0.991304	1	1	1	1	1	1	1	1	0.992593	1	0.980263	1	1	1	0.978947	1	1	1	1	1	0.996865	1	1	1	1	1	1	1	0.994805	1	1	0.915493
'chr8'	'ARHGEF10'	0.666667	0.333333	1	0.608696	0	0.473684	0.142857	0.478261	0.4	0.307692	0.294118	0.444444	0.414634	0.315789	0.4	0.428571	0	0.333333	0.325301	0.306122	0.232877	0.266667	0.384615	1	0.571429	1	0.319149	0	0.374046	0.365854	0.4	0.5	0.428571	1	0.409836	0.575758	0.176471	0.8	0	0.727273	0.320388	0.210526	0.368421	0	0.195652	0	0.28	0
'chr16'	'NUBP2'	0.662848	0.85	0.764706	0.840777	0.868354	0.799107	0.794872	0.71	0.883495	0.862069	0.794362	0.772222	0.769697	0.914019	0.823009	0.612515	0.747934	0.809756	0.829565	0.752922	0.793333	0.74031	0.756522	0.770751	0.768352	0.597536	0.7173	0.867841	0.807882	0.816514	0.81532	0.767045	0.859327	0.846261	0.943262	0.836991	0.83491	0.723653	0.910186	0.725146	0.906623	0.451613	0.803493	0.74026	0.850962	0.767677	0.865017	0.87234
'chr16'	'HAGH'	0.980512	0.98762	0.96587	0.981723	0.965066	0.943978	0.991453	0.975831	0.98407	0.965971	0.967044	0.982796	0.981595	0.975309	1	0.978059	0.984536	0.987903	0.97177	0.982659	0.982906	0.987076	0.961844	0.977143	0.92278	0.972292	0.966387	0.964246	0.986348	0.968254	0.979167	0.988439	0.984925	0.977067	0.981595	0.990909	0.947917	0.968652	0.976722	0.980276	1	0.88024	0.989889	0.992674	0.96875	0.979275	0.957537	0.895317
'chr16'	'HAGH'	0.423611	0.460829	0.629921	0.629921	0.434343	0.481481	0.458333	0	0.666667	0.46281	0.354037	0.414286	0.462963	0.4375	0.458333	0.322581	0.470199	0.461538	0.460526	0.436364	0	0.519608	0.417582	0.590909	0.358824	0.251969	0	0.390411	1	0	0.408537	0.51	0.534247	0.385906	0.47619	0	0.430435	0	0.345588	0	0.476471	0	0.443662	0.320755	0.333333	0	0.31203	0
'chr8'	'ARHGEF10'	1	0.904762	1	0.964912	1	1	1	1	1	1	1	0.911111	1	1	1	1	1	1	1	0.744681	1	1	1	1	1	1	1	1	1	0.975	1	1	1	1	1	0.95122	1	1	1	1	1	0.970149	1	1	0.972603	1	0.9375	1
'chr19'	'FAM108A1'	0	0	0	0	0	0.0197368	0	0	0	0	0	0	0.0140845	0	0	0	0	0	0	0	0	0	0	0	0	0	0	0	0	0	0	0	0	0	0	0	0	0	0	0	0	0	0	0	0	0	0	0
'chr19'	'SCAMP4'	0.973333	0.968668	0.97561	0.981982	0.98209	0.970443	1	0.968379	0.973734	0.965517	0.917431	0.984906	0.992337	0.977465	0.887147	0.984127	0.981366	0.983425	0.990244	0.993485	0.978873	0.982833	0.919643	0.945578	0.97541	0.984877	0.967914	0.974293	1	1	0.921053	0.983193	0.988571	0.952096	0.996337	0.984252	0.983306	0.98	0.965517	0.995781	1	0.908397	0.981618	1	0.99297	0.96875	0.929293	0.953757
'chr19'	'SCAMP4'	0.997257	0.991935	1	0.9866	0.954023	0.97555	0.967033	0.994083	1	0.982301	0.972332	0.99005	0.987055	0.99455	0.987461	0.963939	1	0.966452	0.984802	0.988701	0.99449	0.985075	1	0.964706	0.96648	0.986486	0.989446	1	0.97931	1	1	0.967611	0.967033	0.976077	0.991241	1	0.978678	0.965451	1	0.981273	0.984399	0.971731	0.993068	1	0.963768	0.985075	0.981763	0.980861
'chr17'	'DPH1'	1	1	1	1	1	1	1	1	1	1	0.983607	1	1	1	1	1	0.992308	0.995402	1	1	0.988372	1	1	1	1	1	1	1	1	1	1	0.989418	1	1	1	1	1	0.947368	1	1	1	1	1	1	1	1	1	1
'chr4'	'WHSC1'	0.166667	0.0606061	0.288889	0.264249	0.337838	0.1	0.2	0.235294	0.346154	0.283333	0.162162	0.101695	0.25	0.0787879	0.12	0.196429	0.242424	0.11041	0	0.153846	0.227273	0.25	0.183908	0.153846	0	0.115942	0.12766	0.0763889	0.109005	0.176471	0.255319	0.0882353	0.0882353	0.0795455	0.0731707	0.230769	0.155556	0.21519	0.0491803	0.276316	0.121212	0.1	0.149254	0.25641	0.100346	0	0.0684932	0.161512
'chr19'	'CSNK1G2'	0	0	0	0.0223881	0	0	0	0.060241	0	0	0	0	0.0645161	0	0	0	0.027027	0.046595	0.0833333	0.037037	0	0.0230769	0.0241935	0	0	0.0165289	0	0	0.0117647	0.0298507	0	0.0258303	0	0.0143885	0.0392157	0	0.0132743	0.027933	0	0.0333333	0.04	0	0	0	0.03	0.025	0	0.0379747
'chr4'	'WHSC2'	1	1	1	1	1	1	1	1	1	1	1	1	1	1	1	0.989848	1	1	1	1	1	0.984127	1	1	1	1	1	1	1	0.967213	1	1	1	1	1	1	1	1	1	1	1	1	1	1	1	1	1	1
'chr16'	'RPS2'	1	1	1	1	1	1	0.998098	1	0.997659	1	0.999222	0.998574	0.998976	1	0.999313	0.999097	1	0.997819	0.998695	0.999468	0.998441	1	1	1	1	1	1	1	1	1	0.995156	0.999417	1	0.997807	1	1	0.992942	1	1	1	0.99478	0.99804	0.998318	0.998768	0.999481	0.997727	0.998111	0.99732
'chr19'	'MKNK2'	0.975258	0.998358	1	1	0.987952	0.996005	1	0.995506	1	0.988107	0.993052	0.994495	0.988669	1	1	1	0.988277	0.992472	0.992701	0.985816	0.99322	1	0.979798	1	0.968652	0.995736	0.990826	0.997888	0.99651	1	0.989565	1	1	0.992116	1	1	1	0.988748	1	0.98725	0.97974	0.990453	0.9869	1	0.995918	1	1	0.99362
'chr12'	'DCP1B'	0	0.048951	0	0.0512821	0	0	0.135135	0.186047	0	0	0	0.056338	0	0	0	0.0483871	0	0.045977	0.0681818	0	0.0958904	0	0.151515	0	0	0	0	0	0	0	0	0	0	0.0461538	0.0526316	0	0	0	0.0555556	0.047619	0.190476	0	0	0.0714286	0	0	0	0
'chr20'	'STK35'	1	1	0.933333	0.984	0.921053	1	1	0.971831	1	0.888889	1	0.927273	1	1	1	1	1	0.976048	0.923077	1	0.971014	0.966667	0.964912	1	0.969697	0.951807	1	1	0.958333	0.942857	1	1	1	1	0.964602	1	0.923077	0.952381	1	1	0.969697	1	0.979592	0.980198	0.980583	1	1	0.96875
'chr16'	'TSC2'	0.99095	1	1	1	1	0.944444	1	0.982456	1	1	0.977654	1	1	1	1	1	1	1	1	1	1	1	1	1	0.978723	1	1	1	1	1	1	1	1	1	1	1	1	1	1	1	1	1	1	1	1	1	1	1
'chr19'	'IZUMO4'	1	1	1	0.761905	1	0.789474	1	1	1	1	1	0.888889	0.772727	1	0.826087	1	0.866667	1	1	0.6	1	1	0.724138	1	0.655172	1	1	0.772727	0.666667	1	1	1	1	1	1	0.894737	1	1	1	0.733333	1	1	1	1	1	1	1	1
'chr16'	'TSC2'	0.990244	1	1	1	0.982906	1	1	1	1	1	1	1	0.982906	1	1	0.97561	0.961905	1	0.971429	1	1	1	1	1	1	1	0.968254	1	1	1	1	0.982301	1	1	1	1	1	1	1	1	1	0.885057	1	1	0.983193	0.962963	1	1
'chr1'	'PRKCZ'	0	0	0	0	0	0	0	0	0	0	0	0	0	0	0	0	0	0.0172414	0	0	0	0	0	0	0	0	0	0	0	0	0	0	0	0	0	0	0	0	0	0	0	0	0	0	0	0	0	0
'chr1'	'C1orf86'	0.349282	0.337165	0.52	0.235443	0.329114	0.137681	0.225806	0.284404	0.22673	0.166003	0.213115	0.322581	0.30719	0.205128	0.197802	0.451327	0.15873	0.368421	0.271028	0.21194	0.169355	0.325	0.157385	0.232493	0.170732	0.328671	0.0976431	0.379518	0.226804	0.230769	0.244957	0.272727	0.291829	0.402226	0.365079	0.207547	0.210843	0.39726	0.246127	0.213636	0.28692	0.180488	0.547619	0.278351	0.336735	0.240741	0.181818	0.126761
'chr16'	'TSC2'	0.185185	0.32	0.160221	0.207692	0.460993	0.151751	0.634615	0.160221	0.125541	0.398601	0.173913	0.130081	0.219731	0.269231	0.560386	0.207289	0.4375	0.197044	0.114754	0.421245	0.214612	0.142857	0.526882	0.238806	0.0747664	0.183099	0.423581	0.438445	0.309091	0.337931	0.394737	0.284264	0.359477	0.318275	0.0973872	0.188679	0.10687	0.602837	0.2625	0.160173	0.275862	0.352601	0.297297	0.345455	0.289796	0.292818	0.1	0.582822
'chr16'	'TSC2'	0.0688525	0.0964912	0.0973451	0.0954774	0.0956072	0.0981818	0.162791	0.0952381	0.109244	0.0583658	0.0436782	0.174699	0.04	0.171429	0.0963855	0.0997877	0.0695652	0.0886076	0.0764706	0.0628931	0.0654206	0.0542636	0.124464	0	0.0614525	0.0915033	0.0613497	0.102362	0.107492	0.132653	0.0197368	0.0497018	0.09	0.0837283	0.146132	0.101045	0.0876404	0.0777202	0.331536	0.0899471	0.15869	0.0909091	0.13089	0.208333	0.0725806	0.0738916	0.0439716	0.0654206
'chr9'	'SMARCA2'	0.307692	0	0.117647	0.117647	0	0.227273	0	0.136364	0	0.238095	0.153846	0.166667	0	0	0.285714	0.0943396	0.142857	0	0	0.428571	0	0	0	0	0.153846	0	0	0	0.361111	0	0.153846	0	0.238095	0	0.0917431	0.142857	0.16129	0	0	0.136364	0	0	0	0	0	0	0	0
'chr9'	'SMARCA2'	0.202797	0.161994	0.165254	0.149367	0.216216	0.133106	0.226519	0.142169	0.157407	0.165354	0.183673	0.142857	0.152805	0.218807	0.157667	0.0936819	0.182109	0.183888	0.194301	0.131749	0.142061	0.11335	0.16129	0.148148	0.17094	0.133333	0.101124	0.205674	0.102506	0.139073	0.125	0.145228	0.183673	0.204236	0.170467	0.236674	0.144219	0.134021	0.126829	0.117446	0.155556	0.195181	0.142857	0.146974	0.20323	0.163934	0.150735	0.261538
'chr4'	'HAUS3'	1	1	1	1	1	1	1	1	1	1	1	1	1	1	1	1	1	1	1	1	1	1	1	1	1	0.8	1	1	1	1	1	0.894737	1	1	1	1	1	1	1	1	0.928571	1	1	1	1	1	1	1
'chr16'	'MLST8'	0	0.00455581	0	0	0.010989	0	0	0	0	0	0.00828729	0	0	0	0	0	0	0	0.00630915	0	0	0	0	0	0	0	0	0.0125628	0	0	0	0.00789474	0	0	0	0	0.0148515	0	0.00527704	0	0.010989	0.00705882	0.00424628	0	0	0	0	0.0243902
'chr16'	'MLST8'	0.974643	0.982514	1	0.973585	0.965167	0.966387	0.971963	0.956835	0.98079	0.988119	0.966321	1	0.972308	0.964912	0.98895	0.990749	0.972603	1	0.990536	0.963899	0.981043	0.96929	0.984	1	0.977465	0.974638	0.972789	0.98002	1	0.95	0.990354	0.964563	0.971429	0.986075	0.979839	0.979381	0.985093	0.986395	0.984772	0.991507	0.935691	0.932356	1	0.96633	0.990854	0.964413	0.985612	0.962025
'chr7'	'MAD1L1'	0	0	0	0	0	0	0	0	0	0	0	0	0	0	0	0	0	0	0	0	0	0	0	0	0	0	0	0	0	0	0.0235294	0	0	0	0	0	0	0	0	0	0	0	0	0	0	0	0	0
'chr4'	'MXD4'	0.027027	0	0	0.0262697	0	0	0	0	0	0	0	0.0414201	0.0211864	0	0.0526316	0.0144928	0	0	0	0.010101	0	0	0	0	0	0	0	0	0.0166667	0.0156863	0.0101351	0.0221607	0	0.0594059	0.0414747	0	0	0	0.0394737	0.015873	0.0526316	0	0.025	0	0	0	0	0
'chr7'	'MAD1L1'	1	0.916667	1	0.97037	0.961165	1	1	1	0.958042	1	0.912088	0.835052	0.929412	0.970149	0.9	0.960396	0.947368	0.951613	1	0.916667	0.932584	0.972789	0.978495	0.963636	0.790476	0.935484	0.943396	0.846154	1	1	0.966667	0.848485	0.974684	1	0.982456	0.95	0.982609	1	1	1	1	1	0.977273	1	1	0.924528	0.989796	0.964286
'chr7'	'MAD1L1'	1	1	1	1	1	1	1	1	1	1	1	1	1	1	1	1	1	1	1	1	1	1	1	1	1	1	1	1	1	1	0.973799	1	1	1	1	1	1	1	1	1	1	1	1	1	1	1	0.986072	1
'chr17'	'SGSM2'	0.37931	0.283019	0.479452	0.373913	0.390244	0.393939	0.352941	0.378641	0.387097	0.196429	0.354839	0.440476	0.326829	0.346667	0.53719	0.453287	0.378151	0.294545	0.170732	0.291139	0.428571	0.2	0.274194	0.473684	0.237113	0.27381	0.182796	0.327273	0.410256	0.336976	0.0919881	0.26506	0.347826	0.342105	0.312	0.300971	0.283333	0.258621	0.261538	0.433198	0.419355	0.353383	0.341564	0.510204	0.352113	0.382353	0.364486	0.395349
'chr7'	'MAD1L1'	1	1	1	0.983333	0.960784	1	1	0.925926	1	0.934783	0.978022	0.95	1	1	1	1	1	1	1	0.988636	1	1	1	1	1	1	1	1	1	1	0.981132	1	1	1	0.973856	1	1	1	1	1	0.938462	1	1	1	1	1	1	1
'chr7'	'FTSJ2'	0.251748	0.301754	0.229508	0.137615	0.166667	0.202247	0.194444	0.132948	0.349282	0.0845771	0.230769	0.338235	0.293173	0.305389	0.20339	0.26506	0.220126	0.330677	0.18552	0.306667	0.333333	0.313433	0.215054	0.16	0.190476	0.416667	0.263158	0.391304	0.275862	0.283333	0.463415	0.180723	0.253521	0.10962	0.215909	0.238938	0.244898	0.244444	0.343373	0.243243	0.230769	0.193277	0.172161	0.559055	0.305556	0.4	0.387173	0.217391
'chr16'	'RNPS1'	0.562358	0.411263	0.578313	0.398927	0.55029	0.570423	0.532468	0.376218	0.273121	0.379699	0.325062	0.331347	0.49187	0.457944	0.619597	0.420591	0.270156	0.471319	0.383966	0.524242	0.516447	0.371113	0.566869	0.371841	0.310731	0.354115	0.561069	0.502183	0.441807	0.358079	0.296233	0.319306	0.385084	0.334566	0.317158	0.466667	0.31775	0.310651	0.433206	0.430569	0.315939	0.635762	0.290909	0.93921	0.455128	0.65	0.335052	0.536885
'chr1'	'MORN1'	0.833333	0.864407	1	1	1	1	1	1	0.833333	1	0.806452	1	1	1	1	0.8	0.823529	1	1	1	1	1	1	1	1	0.666667	1	1	1	0.875	1	0.75	0.870968	0.88764	1	1	1	1	0.967213	1	0.923077	1	1	1	1	1	1	1
'chr4'	'ZFYVE28'	1	0.929825	1	1	1	1	1	1	1	0.95122	0.913043	1	1	1	1	0.963636	1	1	1	1	1	1	0.884615	1	1	1	0.735294	0.973684	0.8125	1	1	1	1	1	1	1	1	1	1	1	1	1	1	1	1	1	0.969231	1
'chr17'	'METTL16'	0	0	0	0	0	0	0	0	0	0	0	0	0	0	0	0	0	0.0405405	0	0	0	0	0	0	0	0	0	0	0	0	0	0	0	0	0.031746	0	0	0	0	0	0	0	0	0	0	0	0	0
'chr4'	'ZFYVE28'	1	1	1	1	1	1	1	1	1	1	1	1	1	1	1	1	1	1	1	1	1	1	1	1	1	1	1	1	1	1	1	1	1	1	1	1	1	1	1	1	1	1	1	1	1	1	1	1
'chr4'	'ZFYVE28'	1	1	1	1	1	1	1	1	1	1	1	1	1	1	1	1	1	1	1	1	1	1	1	1	1	1	1	1	1	1	1	1	1	1	1	1	1	1	1	1	1	1	1	0.857143	1	1	1	1
'chr16'	'ABCA3'	0.990338	1	1	0.984395	1	0.978022	1	1	0.966102	0.9776	0.961905	0.964158	0.953488	0.987654	1	0.986486	1	0.972835	1	0.973333	1	1	1	1	0.949367	1	1	1	1	0.964912	1	0.988372	1	1	0.988077	0.961165	0.981651	1	0.981595	1	1	1	0.986813	1	0.976	0.966102	0.993939	0.972973
'chr17'	'METTL16'	1	0.978495	0.907692	0.980392	1	1	1	1	0.952381	1	1	1	0.981982	1	1	0.965217	1	0.918699	1	1	1	1	1	1	1	1	1	0.896774	1	0.882353	1	1	0.888889	1	0.910112	1	1	0.833333	1	0.988764	0.909091	0.953917	1	0.985507	0.966102	1	1	1
'chr17'	'METTL16'	1	1	1	1	1	1	1	1	1	1	1	1	1	1	1	1	1	1	0.955882	1	0.971429	1	1	1	1	1	1	1	1	1	1	1	1	1	1	1	1	1	1	1	1	1	0.984043	1	1	1	1	1
'chr17'	NA_20	0.980198	1	1	0.954023	0.945946	1	1	0.95	0.923077	1	1	1	1	1	1	1	1	0.983607	1	1	0.963636	1	0.939394	1	1	1	1	1	1	0.945946	1	0.882353	1	1	1	1	0.818182	1	1	0.987952	1	0.992157	0.931624	1	1	1	0.960784	0.84
'chr11'	'TSSC4'	0	0	0	0	0	0	0	0	0	0	0	0	0	0	0	0	0	0	0	0	0	0	0	0	0	0	0	0	0	0	0	0	0	0	0	0	0	0	0	0	0	0	0	0	0	0	0	0
'chr1'	'PLCH2'	1	1	1	0.965517	1	1	1	0.974026	1	1	1	1	1	1	1	1	1	1	1	1	1	1	1	1	1	1	1	1	1	1	1	1	1	0.923077	1	1	1	1	1	1	1	0.55	1	1	1	1	1	1
'chr20'	'SNRPB'	0.00806952	0.0162907	0.030445	0.0237425	0.0188383	0.0111732	0.00876859	0.0309406	0.0150782	0.0100604	0.00929368	0.0236439	0.0114286	0.0138768	0.00864337	0.0190711	0.00390434	0.0116782	0.00814815	0.0191747	0.00784389	0.0123247	0.0452022	0.00571429	0.00685267	0.0172144	0.0108011	0.00851064	0.0134228	0.0312316	0.00531208	0.021007	0.0228254	0.0170113	0.00967118	0.0146843	0.0132626	0.00694883	0.0216062	0.0298071	0.0120805	0.00745434	0.0171555	0.00805524	0.0067352	0.0191257	0.00281324	0.0095452
'chr11'	'KCNQ1'	0	0	0	0	0	0	0	0	0	0	0	0	0	0	0	0	0	0.0215054	0	0	0	0	0	0	0	0	0	0	0	0	0	0	0	0	0	0	0	0	0	0	0	0	0	0	0	0	0	0
'chr16'	'CCNF'	0.960976	1	0.939394	1	0.944056	0.822222	1	0.947368	0.888889	1	0.956835	1	0.951368	0.890909	0.933884	0.94958	0.9375	0.961039	0.849057	0.939394	0.952756	1	1	1	0.963636	0.929825	0.962617	0.986667	0.95	0.783784	1	0.883162	0.973333	1	0.952941	0.545455	0.793103	0.964912	0.971223	0.888889	1	0.882353	0.962617	1	0.943925	0.849462	1	0.944954
'chr4'	'RNF4'	1	1	1	1	1	1	1	1	1	1	1	1	1	1	1	1	1	1	1	1	1	1	1	1	1	1	1	1	0.981928	1	0.968254	1	1	1	1	1	1	0.977901	1	1	1	1	1	0.974468	1	1	1	0.983607
'chr1'	'FAM213B'	0.911504	1	1	1	1	1	1	1	0.988506	1	0.963834	1	1	1	1	1	0.982979	0.941606	1	0.947566	1	1	0.974684	1	0.870036	1	1	1	0.928571	0.956044	1	1	1	0.973984	1	1	1	1	1	1	1	1	1	1	0.965779	1	1	1
'chrX'	'CD99P1'	0.220779	1	0.36	0.488372	0.540984	0.571429	1	0.4	0.387097	1	0.368421	0.333333	0.478261	0.786667	0.636364	0.568627	0	0.5	0.311475	0.5	1	0.384615	0.92381	0.163636	0.411765	0.409091	0.5	0.5	0	0.5	0.129032	0.269231	0.666667	0.583333	0.37931	0	0.5	0.12	0.529412	0.230769	0	0.333333	1	0.762238	0.3125	0.722222	0.529412	0.192308
'chr18'	'METTL4'	1	0.977612	1	0.876712	1	1	0.909091	1	1	1	0.925	0.916667	1	1	1	1	1	1	1	1	0.932584	0.9375	0.916667	1	1	1	1	0.947368	1	1	1	0.869565	1	0.967391	0.928571	1	0.837838	1	1	0.94	1	1	0.933333	1	1	1	0.967742	0.842105
'chr17'	'PAFAH1B1'	1	1	1	1	1	1	1	1	1	1	1	1	1	1	1	1	1	1	1	1	1	1	1	1	0.992908	1	1	1	1	1	1	1	1	1	1	1	1	1	1	1	0.982036	0.997611	1	1	1	1	1	1
'chr16'	'TBC1D24'	0	0	0.136364	0.11828	0	0	0	0.0740741	0	0	0	0	0	0	0	0	0	0	0.08	0	0.0697674	0	0	0	0	0	0	0	0	0	0	0.0487805	0	0.0322581	0	0	0	0	0	0	0	0	0	0	0	0	0	0.25
'chr16'	'TBC1D24'	0.948718	1	1	1	1	1	1	0.969697	1	1	0.971429	1	1	1	1	1	0.9	1	0.946903	1	1	1	1	1	0.906977	1	1	1	1	1	1	0.991342	1	1	1	1	1	1	1	1	1	1	0.986301	1	1	1	1	1
'chr17'	'PAFAH1B1'	0.993457	0.993779	1	0.997449	1	1	1	1	1	1	1	1	0.995031	0.996429	0.992701	1	1	0.99623	1	1	1	1	1	1	1	0.995816	1	0.993684	0.987342	0.981481	1	1	0.991228	0.99757	1	0.995434	0.989474	1	1	1	1	1	1	0.998544	1	1	1	1
'chr7'	'IQCE'	0.777778	1	1	1	1	0.962264	1	1	0.902439	1	0.95	1	0.932203	1	1	0.935484	1	1	1	1	0.959596	0.939394	0.963636	1	1	0.966102	1	1	1	1	1	0.941748	1	0.971014	0.95122	0.857143	1	1	0.902439	1	0.583333	1	0.973333	1	1	0.913043	1	0.857143
'chr7'	'IQCE'	1	0.865672	1	0.968421	1	1	1	0.96875	1	0.955882	1	1	0.965812	1	1	0.855422	1	1	1	0.904459	0.976471	0.898734	0.88785	0.898305	0.94	0.932203	0.741379	0.945455	0.957143	1	1	0.954023	0.941176	0.914286	1	1	1	1	1	0.954887	0.866667	1	0.914286	1	0.888889	0.908397	0.978873	0.872
'chrX'	'CD99'	0.983364	1	1	0.988827	0.977291	1	0.98794	0.971897	0.97027	0.931034	0.996899	0.985577	0.981982	0.987322	1	0.989071	0.989713	1	0.990268	0.976908	0.986446	0.538462	0.990099	0.967239	0.977273	0.99182	0.972973	0.995249	1	0.979747	0.990512	1	1	0.971084	0.989574	1	0.988588	0.965887	0.987578	0.980723	0.985714	1	1	0.98853	0.986907	0.908257	0.982942	0.990439
'chr9'	'VLDLR'	1	1	0.833333	0.833333	1	1	1	1	1	1	1	1	1	1	1	1	1	1	0.885714	1	1	1	1	0.94	1	0.958333	1	1	1	1	1	1	0.898734	0.926829	1	0.976744	1	0.95122	0.846154	1	0.914894	1	1	1	1	1	0.921569	0.9375
'chr4'	'FAM193A'	0.132743	0.136929	0.185185	0.125926	0.195122	0.0990991	0	0.130435	0.15	0	0.102041	0.1	0.115385	0.156863	0.133333	0.237113	0.0740741	0.177914	0.24	0.15493	0	0.142857	0.203252	0	0.354839	0.185185	0.12381	0.277419	0.133333	0.409091	0.533333	0.245902	0.172414	0.203125	0.0791367	0.125	0.440678	0.139535	0.44898	0.327273	0.15	0.134021	0.186992	0.217391	0.20904	0	0.304348	0.214286
'chr9'	'VLDLR'	0.2	0	0	0.428571	0	0.166667	1	0.357143	0.25	0.0923077	0.15	0.136364	0.272727	0.126761	0.132743	0	0.428571	0.19403	0.409091	0.181818	0.233333	0.36	0.565217	0	0.3	0	0.266667	0.214286	0	0.0943396	0.190476	1	1	0.0892857	0.314286	0.0535714	0	0.25	0.0588235	0.428571	0.120419	0.09375	0.0714286	0.627907	0.0925926	0	0.373134	0.145833
'chr7'	'TTYH3'	1	1	1	0.975	0.969231	1	0.957447	0.904762	0.952756	0.96875	1	0.95122	1	0.913043	0.857143	1	1	0.989474	1	0.968085	1	1	0.911111	1	0.947368	1	0.952	1	0.764706	0.976744	1	0.981651	0.98	0.904762	0.984127	0.848101	0.906977	0.961538	0.974026	1	0.977528	0.923077	1	1	1	0.944134	0.972603	0.965812
'chr4'	'FAM193A'	0	0	0	0	0	0	0	0	0	0	0	0	0	0	0	0	0	0	0	0	0	0	0	0	0	0	0	0	0	0	0	0	0	0	0	0	0	0	0	0	0	0	0	0	0	0	0	0
'chr4'	NA_21	0	0	0	0	0	0	0	0	0	0	0	0	0	0	0	0	0	0.0344828	0	0	0	0	0	0	0	0	0	0	0	0.019802	0	0	0	0	0	0	0	0	0	0	0	0	0	0	0	0	0	0
'chr18'	'SMCHD1'	0.948718	0.972222	0.962264	1	0.795918	0.803279	1	1	1	1	0.977273	1	0.957447	1	1	0.964286	1	0.990654	1	1	1	1	0.96875	0.882353	1	0.886792	0.95	0.938144	0.950617	1	1	1	1	0.962963	0.971831	1	1	1	1	0.951807	1	0.916667	1	0.971014	0.983333	1	1	1
'chr4'	'TNIP2'	0.884615	0.962578	0.936842	0.940217	0.889831	0.90393	0.912281	1	0.965986	0.972028	0.967568	0.960396	0.839572	0.967123	0.868421	0.79021	0.947712	0.929936	0.935484	0.944615	0.941606	0.896996	0.918605	0.975904	0.853846	0.830508	0.898204	0.82	0.913907	1	0.943182	0.890511	0.944751	0.969957	0.959184	0.922078	0.851016	0.903743	0.892256	0.966245	1	0.810056	0.951724	0.931034	0.950139	0.897436	0.922388	0.902299
'chrX'	'GYG2'	0.904762	0.96	1	1	1	0.852459	1	1	1	1	1	1	1	0.901639	1	1	1	0.95	1	1	1	1	1	1	1	1	1	1	1	1	0.846154	1	1	1	1	1	1	1	1	1	1	0.941176	1	1	1	1	1	1
'chr5'	NA_22	0.431034	0.333333	0.80814	0.282953	0.754386	0.560976	0.578947	0.613174	0.539604	0.492063	0.552486	0.783394	0.325843	0.44898	0.318182	0.358025	0.203846	0.369565	0.890392	0.383178	0.183673	0.679325	0.157068	0.373134	0.655172	0.943774	0.510204	0.393103	0.522124	0.173729	0.330396	0.284768	0.333333	0.573034	0.625	0.226277	0.482759	1	0.390071	0.535849	0.381032	0.693878	0.851852	1	0.380531	0.345455	0.588235	0.236364
'chr16'	'PRSS27'	1	1	1	1	1	1	0	1	1	1	0.666667	1	1	1	0.8	1	1	1	1	1	0.8125	1	1	1	0.666667	1	0.785714	1	0.8	1	1	0.636364	1	1	0.764706	1	1	0.76	0.75	0.75	1	0.736111	1	0.764706	1	0	0.777778	1
'chr7'	'GNA12'	0.954545	1	1	1	1	1	1	1	1	1	1	1	1	1	1	0.912281	1	0.930159	1	1	1	1	1	1	1	1	1	1	1	1	1	1	0.957143	0.910112	1	0.962025	0.963964	1	1	1	1	1	0.919414	1	1	1	1	1
'chr18'	'SMCHD1'	0.972222	1	0.98913	0.963964	1	0.957143	0.985915	1	0.957447	1	0.982301	0.949367	0.988732	0.911504	0.905983	0.925311	0.975904	0.982646	0.984252	0.979592	0.97037	0.923077	0.965616	1	1	0.929412	0.972603	0.927083	0.965812	0.954545	0.894737	1	0.971014	0.987261	1	1	0.956757	1	1	0.948718	1	1	0.979275	1	1	1	1	0.956284
'chrX'	NA_23	1	1	1	1	0.943396	1	1	0.904762	1	1	1	1	1	1	1	0.924242	0.933333	1	1	1	1	1	0.96748	1	1	1	1	1	1	1	1	0.914286	1	0.914894	1	1	1	1	1	1	1	1	1	1	1	1	1	1
'chr12'	'CACNA1C'	0	0	0	0	0	0	0	0	0	0	0	0	0	0	0	0	0	0	0	0.181818	0	0	0	0	0	0	0.0689655	0	0	0.137255	0.03	0	0	0	0.0909091	0	0	0	0	0.0487805	0	0.0330579	0	0	0	0	0	0
'chrX'	NA_24	1	1	1	0.95082	1	1	1	1	1	1	1	1	1	0.949153	1	0.87234	0.882353	0.957143	0.828571	0.921053	1	1	0.88764	0.73913	1	1	1	1	1	0.846154	1	1	1	1	0.926829	1	1	0.913043	0.765625	1	0.943396	0.796117	0.6	0.8	1	1	1	1
'chr16'	'SRRM2'	0.92381	0.973545	1	1	1	1	1	0.939086	0.963855	1	0.822275	1	1	0.95858	1	1	1	1	1	0.964286	1	0.94152	0.96	1	0.946429	0.834211	1	0.91623	1	0.851064	0.912281	0.889831	1	1	0.9653	1	0.852459	1	0.853933	0.990244	0.886525	1	1	1	1	1	0.944444	0.902913
'chr16'	'SRRM2'	1	1	1	1	1	1	1	1	1	1	0.953488	1	1	1	1	1	0.984	1	1	1	1	1	1	1	1	0.97351	1	0.956284	1	1	1	0.953488	1	1	1	1	1	1	0.980769	1	1	1	1	1	1	1	0.986348	1
'chr19'	'THOP1'	0	0.0130719	0.0526316	0	0	0	0	0	0	0	0	0	0.0135135	0	0	0.023622	0	0.0163934	0.016129	0	0	0	0.013245	0	0.0217391	0	0	0.00760456	0.028436	0	0	0	0	0	0	0	0.00470588	0	0	0	0	0	0.0197628	0	0.0142857	0	0	0
'chr4'	'SH3BP2'	0	0.0595238	0	0.0506329	0.045045	0	0	0	0	0.105882	0	0	0	0.0864198	0	0.12766	0	0.107143	0	0	0	0.0727273	0.0588235	0	0	0	0.0344828	0	0.04	0	0.166667	0.102941	0	0	0	0	0.0641026	0	0.0534351	0.0810811	0.137097	0	0	0	0	0	0	0.0679012
'chr6'	'SERPINB1'	0	0	0	0.00409836	0	0	0	0	0.00482315	0	0	0	0	0	0.0332103	0	0	0	0	0	0	0.011236	0.0207039	0	0	0	0.0212766	0	0	0	0	0	0	0	0	0	0	0	0	0	0	0	0	0	0	0	0	0.00688705
'chr20'	'PTPRA'	0	0.0560748	0.0714286	0.0714286	0	0	0	0.0731707	0	0	0	0	0	0	0	0	0	0.0779221	0	0	0	0	0	0	0	0	0	0	0	0	0	0	0	0	0	0	0	0	0	0.0714286	0	0	0	0	0	0	0.0309278	0
'chr20'	'PTPRA'	0.785714	0.561151	0.87156	0.758007	0.659794	0.884298	0.752212	0.882353	0.880184	0.716049	0.873874	0.751479	0.745763	0.831111	0.680672	0.653226	0.579439	0.788235	0.790698	0.737188	0.712846	0.652174	0.68932	0.787879	0.658537	0.679012	0.533724	0.731343	0.762452	0.738095	0.6	0.880478	0.516529	0.851301	0.8	0.884058	0.769231	0.6	0.71134	0.79	0.677419	0.863636	0.721362	0.856397	0.843537	0.767857	0.819672	0.791667
'chr4'	'ADD1'	0.0271084	0.0201855	0	0.025	0.0356083	0.0189781	0.075	0	0.010453	0	0.0135747	0.0177305	0.0273556	0.0138889	0.0368664	0.0116822	0	0.0238837	0.0125	0.0225564	0.0239521	0.00813008	0.0159011	0	0	0.0240385	0.0310825	0.0291262	0.0143885	0.0239044	0	0.0292398	0.0230769	0.0159405	0	0.0134048	0.00925926	0	0.0192061	0.018018	0	0	0.0115425	0.0509804	0.008	0	0.0242718	0.026616
'chr4'	'ADD1'	0.0608696	0.0276817	0.239264	0.320132	0.122843	0.0305677	0.0738255	0.156951	0.0441176	0.0610687	0.05	0.0341578	0.0719697	0.0250179	0.0906769	0.0303588	0.0515098	0.0540541	0.0415973	0.078341	0.0745016	0.0553936	0.0672065	0.0872818	0.0299003	0.0579965	0.0558292	0.0438312	0.0367893	0.0381895	0.0390071	0.0446429	0.056338	0.0284757	0.0516333	0.0474308	0.0388019	0.0210843	0.0515654	0.201049	0.02849	0.0360206	0.0615836	0.0552381	0.0250313	0.040404	0.0726577	0.0930537
'chr20'	'PTPRA'	0	0.0193548	0	0	0	0	0	0	0	0	0	0.0588235	0	0	0	0.0175439	0.028169	0.047619	0	0	0	0	0	0	0.0405405	0.045977	0.0238095	0	0	0	0	0	0.0483871	0	0	0	0	0	0	0.0420168	0	0	0	0	0	0	0	0
'chr4'	'MFSD10'	0.955556	0.985755	1	0.996078	0.98103	0.996534	0.976331	0.976562	0.985542	0.997833	0.961089	0.966102	1	0.991124	0.983193	0.994798	0.986517	0.985507	0.946667	0.989765	1	0.970238	0.986175	0.990805	0.98125	0.977941	0.978884	1	0.982394	0.965812	0.985065	0.990408	0.97995	0.970081	0.982942	0.979644	0.989305	0.994885	0.977685	0.992218	0.976471	0.973301	0.970803	0.983806	0.990326	0.975155	0.948339	0.984032
'chr20'	'PTPRA'	0.0511628	0.0465116	0.0440252	0.0366492	0.0244898	0.025788	0	0.0641026	0.028169	0	0	0.035503	0.0649351	0.0240385	0.028	0.0379009	0.0394737	0.0258824	0.0425532	0.0341176	0.0270936	0.031477	0.0367647	0	0.0368764	0.0248756	0.0343643	0.0398614	0.00974659	0.0232558	0.0481928	0.0294118	0.0282132	0.0383275	0.0248756	0.0246914	0.0214797	0	0.0259067	0.0555556	0	0.0349206	0.0708117	0.0890948	0.0352564	0.0300752	0.0391459	0
'chr6'	NA_25	0.0382514	0.0365449	0	0	0	0.0151515	0	0.0470588	0.0391236	0.0571429	0.109091	0.088	0.169014	0.0357143	0.0465116	0.0652174	0.0318471	0.0561798	0.0227273	0.190635	0.0194175	0	0.0412371	0.0168067	0.0504202	0.0483871	0.0600858	0	0.121951	0.0447761	0.0529801	0.0699301	0	0.03125	0.0339806	0.0736842	0.123288	0	0.0933333	0.021021	0	0	0	0.0462963	0	0	0.056	0.0775348
'chr11'	'NAP1L4'	0.144105	0.0627719	0.120879	0.117034	0.113737	0.212724	0.260331	0.270833	0.150784	0.097561	0.153846	0.144016	0.204	0.176471	0.238671	0.103835	0.13164	0.241565	0.217865	0.227931	0.185185	0.0885246	0.0580205	0.103448	0.0969793	0.0871795	0.138976	0.139535	0.108891	0.135802	0.172598	0.185455	0.0837989	0.150313	0.0830409	0.102564	0.0538854	0.081571	0.166782	0.131852	0.0447761	0.377207	0.112727	0.470588	0.121457	0.25	0.103011	0.114894
'chr12'	'FOXM1'	0.0344828	0.0654206	0	0	0.0631365	0.0625	0.0571429	0.134328	0	0	0	0	0.0125	0.0649351	0.0875	0	0	0.0526316	0	0.0597015	0	0	0.0290237	0	0	0.0352941	0.0572391	0.0636943	0	0	0	0	0	0.060241	0	0	0.0588235	0.0291262	0.0454545	0	0	0.0315548	0	0.127273	0.03	0.0622407	0	0.0645161
'chr20'	'PTPRA'	0	0.0122511	0	0	0	0	0.02	0.0271493	0.0107527	0.0103093	0.0253165	0.0149254	0.0160428	0	0.0231729	0.0135841	0.0358974	0.010395	0.01875	0.00227998	0	0.0131579	0	0.037037	0.0165975	0.00729927	0	0.0145773	0.0244648	0	0	0	0.0131004	0	0.0102623	0.0175439	0.0220588	0	0	0	0.0542169	0	0.011655	0	0.0145631	0.0177515	0	0.0214286
'chr12'	'FOXM1'	0.816712	0.4	0.936508	0.966667	0.691919	0.838384	0.481967	0.922078	0.511111	0.8	0.735849	0.843137	0.445983	0.701493	0.369863	0.483871	0.909774	0.274725	0.816327	0.685619	0.645646	0.8125	0.555556	0.924528	0.5	0.78882	0.458746	0.561129	0.425743	0.69697	0.308901	0.545455	0.594937	0.761194	0.708333	1	0.489051	0.305439	0.555556	0.828571	1	0.711297	0.869565	0.813765	0.598291	0.902834	0.661765	0.958678
'chr16'	'FLYWCH1'	0	0	0	0	0	0.128205	0	0	0	0	0.0240964	0	0	0	0	0	0	0	0	0	0	0	0	0	0	0	0	0	0	0	0	0	0	0	0	0	0	0	0	0	0	0	0	0	0	0	0	0
'chr12'	'TULP3'	0.943548	0.889262	0.971631	0.935484	0.933661	0.948387	0.828313	0.932886	0.942857	0.902439	0.97619	0.904	0.884211	0.908537	0.942197	0.85567	0.886076	0.818713	0.868687	0.860294	0.907563	0.835294	0.95	1	0.873239	0.846809	0.970588	0.952191	0.784173	0.855172	0.857855	0.92	0.925466	0.898592	0.900943	0.808	0.880952	0.872587	0.901747	0.914692	0.886525	0.906905	0.964413	0.866142	0.754098	0.942529	0.955307	0.891827
'chr19'	'TLE2'	0.927007	0.940701	0.909091	1	0.940199	0.897436	0.960784	0.900621	0.931373	0.958333	0.949153	0.924883	0.956731	1	0.919283	0.932773	0.925373	1	0.968912	0.93617	1	1	0.944341	0.921348	0.911111	0.952	0.891892	1	0.912351	0.933884	0.93133	0.971014	0.938144	0.966851	1	0.913978	1	0.906667	0.84375	0.946903	0.967347	0.92429	0.976	1	0.931034	0.934641	0.934884	0.9
'chr6'	'NQO2'	0.153846	0.12766	0	0.0434783	0.222222	0	0	0.0465116	0.030276	0	0.0692308	0	0.0479705	0.142857	0.0666667	0.0484848	0	0.156627	0	0.0472727	0.032	0.0873786	0.428571	0	0.038961	0	0.0434783	0.0188501	0	0	0.0392157	0.024	0.0776699	0	0.030303	0	0.0714286	0.109589	0	0.04	0	0	0.155556	0.111111	0.363636	0.0535714	0.0434783	0.056
'chr11'	'NAP1L4'	0.132275	0.0243902	1	0	0.122581	1	0.126984	0.0405405	0.037037	0	0	0	0.116667	0.040619	0.0655738	0.0224719	0.0839695	0.172727	0.029703	0.125984	0	0.0792079	0.0909091	0.09375	0	0.0714286	0.33121	0.120482	0.0551181	0	0	0.129032	0.0569106	0	0.057971	0	0.108197	0.0696203	0.0901639	0.123711	0	0.145631	0	0.0529101	0.0761421	0	0	0.15493
'chr19'	'TLE2'	1	1	1	1	1	0.892857	1	1	1	1	1	1	0.961039	1	0.9375	0.924528	1	1	1	0.866667	1	1	0.981013	0.956522	1	1	1	1	0.900826	1	0.97561	0.945946	1	1	1	1	1	1	1	1	0.941176	1	1	1	1	1	0.928889	1
'chr12'	'TULP3'	0.884615	0.875969	0.735849	0.810811	0.898734	0.865169	0.858586	0.820225	0.794872	0.851852	0.880342	0.871795	0.759036	1	0.87013	0.898734	0.82716	0.822951	0.881188	0.834254	0.964602	0.927273	0.777778	0.7	1	0.826087	0.882353	0.954887	0.638889	0.79661	0.731343	0.802198	0.818182	0.956989	0.916667	0.769231	0.944444	0.952381	0.92	0.933333	0.764706	0.889706	0.869565	0.794872	0.8	0.787234	0.791667	0.865979
'chr16'	'PAQR4'	1	1	1	1	0.98917	1	1	1	1	0.982906	1	1	1	1	1	1	1	1	1	1	1	1	1	1	1	1	1	1	1	1	1	1	1	1	0.985	1	1	1	1	1	1	0.963636	1	1	1	1	1	0.981013
'chr11'	'CARS'	1	1	1	1	0.996028	1	1	1	1	1	1	1	1	1	1	1	1	1	1	1	1	1	1	1	1	1	0.995238	0.990164	0.988506	1	0.995316	0.993579	1	1	1	1	1	1	0.996805	1	1	0.979221	1	1	0.993743	1	1	1
'chr12'	'TULP3'	1	1	1	1	1	1	1	1	1	1	1	1	1	1	0.963636	0.981481	0.983607	0.989848	1	1	1	1	0.987805	1	1	1	0.969925	1	1	1	1	1	1	1	1	1	1	1	1	1	1	0.995354	0.950617	0.969072	1	1	1	0.992
'chr12'	'TULP3'	0	0	0	0	0	0	0	0	0	0	0	0	0	0	0	0	0	0	0	0	0	0	0	0	0	0	0	0	0	0	0	0	0	0	0	0	0	0	0	0	0	0	0	0	0	0	0	0
'chr12'	'TULP3'	1	1	1	1	1	1	1	1	1	1	1	1	1	1	1	1	1	1	1	1	1	1	1	1	1	1	1	1	1	1	1	1	1	0.953488	1	1	1	1	1	1	1	1	1	1	1	1	1	1
'chr12'	'TULP3'	0.952	0.961905	1	0.925	1	0.948052	0.97561	1	1	1	0.934783	1	1	0.897436	1	0.969231	0.958763	0.864407	0.956989	0.988304	1	1	1	1	0.950617	1	0.978495	1	1	0.901639	1	0.97561	0.927273	0.92	0.9375	1	0.968254	0.875	0.938144	0.974026	1	0.986799	0.952941	0.980198	1	0.932203	0.929825	0.949239
'chr11'	'CARS'	0.228916	0.147982	0.205128	0.139241	0.119658	0.115942	0.232558	0.205882	0.224138	1	0.339806	0	0.113208	0.137466	0.129032	0.176991	0.163934	0	0.176471	0.18254	0.152941	0.103896	0.155556	0.139535	1	0.132075	0.217391	0.207792	0.084507	1	0.102564	0.226994	0	0.295775	0.0888889	0.23741	0.0851064	0.173432	0.185185	0.232877	0.129032	0.14	0.21	0	0.217742	0.248555	0.134328	0.202614
'chr6'	NA_26	1	1	1	1	1	1	1	1	1	1	1	1	1	1	1	1	1	1	1	1	1	1	1	1	1	1	1	1	1	1	1	1	1	1	1	1	1	1	1	1	1	1	1	1	1	1	1	1
'chr12'	'TEAD4'	1	0.992032	1	1	0.956835	1	1	0.973684	1	1	1	1	0.92	0.934426	0.974359	1	1	1	1	0.888889	1	1	0.971831	1	1	0.927711	0.988166	1	1	1	1	1	1	1	1	1	1	1	1	1	1	0.955182	1	1	1	0.947368	0.960396	0.982301
'chr16'	'TNFRSF12A'	1	1	1	1	0.985714	1	0.934066	1	0.982238	1	0.993443	1	1	1	0.990148	1	1	0.973154	1	0.981998	1	0.993326	1	1	0.991579	1	1	0.988399	1	1	0.978947	0.987376	0.974026	1	1	1	0.971591	1	1	1	0.988981	0.951002	1	1	1	1	0.98005	0.963206
'chr16'	'HCFC1R1'	0.806922	0.619597	0.896552	0.918367	0.809725	0.870722	0.811111	0.858156	0.861692	0.839827	0.860947	0.917889	0.922849	0.965909	0.848238	0.833671	0.66	0.850575	0.930769	0.839869	0.861272	0.826248	0.780105	0.881988	0.876437	0.899563	0.795309	0.882579	0.859649	0.859779	0.871287	0.853503	0.871111	0.800289	0.951952	0.807947	0.85101	0.810606	0.853428	0.886076	0.852078	0.849462	0.940263	0.894737	0.890274	0.938326	0.716157	0.908046
'chr16'	'THOC6'	1	1	1	1	1	1	1	1	1	1	1	1	1	1	1	1	1	1	1	1	1	1	1	1	1	1	1	1	1	1	1	0.994832	1	1	1	1	1	1	1	1	1	1	1	1	1	1	1	1
'chr6'	'RIPK1'	1	1	0.954023	0.977273	1	0.979167	1	0.985294	1	1	0.963636	0.958333	1	1	0.988439	1	1	0.985185	1	1	0.988701	0.961538	1	1	0.876543	0.946667	0.96875	1	1	1	1	0.979381	1	0.975	0.989071	1	1	1	1	1	1	1	1	1	0.931034	0.949367	0.96319	0.973856
'chr6'	'RIPK1'	0	0	0	0	0	0	0	0	0	0	0	0	0	0	0	0	0	0	0	0	0	0	0	0	0	0	0	0	0	0	0	0	0	0	0	0	0	0	0	0	0	0	0	0	0	0	0	0
'chr20'	'UBOX5'	0.555556	0.739837	0.823529	0.816092	0.515152	0.5	0.621622	0.581395	0.833333	0.609756	0.714286	0.826087	0.491525	0.549296	0.75	0.796296	0.577465	0.768116	0.761905	0.716535	0.777778	0.829787	0.657895	0.8125	0.692308	0.73913	0.604938	0.753425	0.75	0.758621	1	0.642857	0.827586	0.843137	0.617978	0.59322	0.710526	0.666667	0.741935	0.859155	0.530864	0.421053	0.878788	0.72067	0.566667	1	0.645833	0.583333
'chr16'	'IL32'	0.541176	0.571429	0	0	0.745562	0.654206	0.842735	0	0.910112	0	0.788732	0.425743	0.846626	0.407407	0.47331	0.307692	0.738636	0.595745	0.371728	0.492435	0.721311	0.784483	0.637931	0.495146	0.678832	0.714286	0.511737	0.613139	0.846154	0.609756	0.453968	0.833333	0.703125	0.438202	0.592233	0.871245	0.688761	0.519481	0.674419	0.701754	0.724771	0.463768	0.409836	0.586207	0.731092	0	0.336364	0.652174
'chr16'	'IL32'	1	1	1	1	1	1	1	1	1	0.923077	1	1	1	1	1	1	1	0.963303	1	1	1	1	1	1	0.986395	1	0.957143	1	0.992565	1	1	1	1	0.927273	0.983539	1	1	1	1	1	0.985528	0.98818	0.97561	0.984375	1	0.974359	0.966245	0.967427
'chr16'	'IL32'	0.95092	0.974359	0.96875	0.938776	0.940299	0.973154	0.914209	0.934066	0.867925	0.853659	0.932203	0.958763	0.897436	0.963303	0.954839	1	0.896552	0.948718	0.969112	0.918723	0.942857	0.933775	0.978022	0.984375	0.963303	0.936842	0.956364	0.905983	0.951952	0.922078	1	0.882353	0.937984	0.922481	0.967742	0.954545	0.966173	0.947368	0.875	0.907692	0.960938	0.880503	0.942529	0.95671	0.936508	0.960396	0.951691	0.892857
'chr16'	'IL32'	1	1	0.924528	0.934066	0.990385	0.937888	0.980512	1	0.979866	1	1	1	1	0.962264	1	1	0.974684	1	0.992754	0.989529	0.97619	0.976048	1	1	0.948718	1	1	1	0.988439	1	1	0.935484	0.983936	0.984615	1	1	0.993289	1	1	0.968421	1	0.986928	1	0.991597	0.964072	0.938776	0.981221	1
'chr16'	'IL32'	1	1	1	1	1	1	1	1	1	1	1	1	1	1	1	1	1	1	1	1	1	1	1	1	1	1	1	1	1	1	1	1	1	1	1	1	1	1	1	1	1	1	1	1	1	1	1	1
'chr6'	'BPHL'	0.116883	0	0.35	0.175439	0.308057	0.125	0.346154	0.131579	0.145299	0	0.0555556	0.219512	0.151515	0.179724	0.153846	0.0819672	0.0547264	0.189655	0.0886076	0.155556	0.134021	0.0454545	0.247191	0.388889	0.0967742	0.0617284	0.127072	0.109589	0	0.39726	0.155556	0.1125	0.2	0.214286	0.1875	0.0851064	0.179104	0.0804598	0.216	0.108108	0.114754	0.107143	0.0847458	0.265823	1	0.100917	0.136364	0
'chr12'	'TEAD4'	1	1	1	1	0.947368	0.964912	1	0.866667	1	0.882353	0.904762	1	0.98	0.963636	0.974359	1	1	1	0.952941	1	1	1	0.942029	1	1	1	0.979592	1	1	0.857143	0.976471	1	1	0.9375	0.9	0.769231	1	1	0.939394	0.978947	1	0.945813	0.914894	0.882353	1	1	1	0.961722
'chr11'	'OSBPL5'	1	1	1	1	0.987179	0.963303	1	0.924242	1	0.882353	0.983051	0.966387	1	1	1	0.914286	0.963964	1	1	0.946903	0.933333	0.936842	1	0.976744	0.939394	1	1	0.925926	0.917808	1	1	0.976471	1	1	1	1	0.943662	0.941176	0.965217	0.9801	1	0.898305	0.980198	1	1	0.947826	0.888889	0.931818
'chr16'	'ZNF213'	0.900826	0.935484	1	1	0.84	0.933333	1	0.966102	0.884393	1	0.838509	0.965217	0.853659	0.947826	1	0.879699	1	1	0.953488	1	0.947826	0.933333	0.956522	1	0.933333	1	0.873684	0.965217	0.916667	1	1	0.821782	0.967742	0.902098	0.946429	0.974026	1	0.911111	0.918367	1	0.897436	1	1	1	0.896104	1	0.921569	0.932203
'chr3'	'CRBN'	1	1	0.991525	1	1	1	1	1	1	1	1	1	1	1	0.994012	1	1	0.99458	1	1	1	1	1	1	0.96748	1	1	0.9941	0.970803	1	1	1	0.991803	1	1	0.989691	1	1	1	0.995506	1	0.98895	1	1	0.9941	1	1	1
'chr10'	NA_27	1	1	1	1	1	1	1	1	0.987342	0.987179	1	1	1	1	1	1	1	1	1	1	1	1	1	1	1	0.972603	1	1	1	1	1	1	1	1	1	1	1	1	1	1	1	1	1	1	1	1	1	1
'chr3'	NA_28	1	1	1	0.984615	1	0.952756	1	1	0.958333	0.984	1	1	1	1	1	1	0.986577	1	1	0.983471	1	1	0.988701	1	0.981308	1	0.985816	1	1	0.97619	1	1	1	1	0.989247	0.968	1	1	1	0.984556	1	1	0.989247	0.981481	1	1	0.933702	1
'chr6'	'PSMG4'	0.236246	0.169231	0.319728	0.202216	0.452991	0.258537	0	0.157895	0.125683	0	0.121951	0.228758	0.264574	0.0408163	0.310811	0.170455	0.161644	0.180556	0.240122	0.260579	0.145228	0.268966	0.241667	0.116438	0.194805	0.19403	0.105263	0.259259	0.189189	0.0465116	0	0.217949	0.216	0.211009	0.317269	0.12987	0.0852713	0.0675676	0.0511628	0.171521	0.228571	0.115044	0.235772	0.287129	0.282609	0	0.242038	0.0954064
'chr9'	'RFX3'	1	1	1	0.925926	1	1	1	0.818182	1	1	1	0.875	0.846154	1	1	1	0	1	0.916667	1	1	1	1	0.894737	1	1	1	1	1	1	1	1	1	1	1	0.939394	1	1	1	0.833333	1	1	0.945946	1	1	1	0.828571	1
'chr4'	'RGS12'	1	0.853147	1	0.92	1	1	1	1	1	1	1	1	1	1	1	1	1	1	1	1	1	1	1	1	1	1	1	1	1	1	0.916667	1	1	1	1	1	0.883333	1	1	1	0.773585	1	1	1	0.887324	1	1	1
'chr20'	'C20orf194'	0.117647	0	0	0	0	0	0	0	0	0	0	0	0	0	0	0	0	0	0	0	0	0	0	0	0	0	0	0	0	0	0	0	0	0	0	0	0	0	0	0	0	0	0	0	0	0	0.151515	0
'chr20'	'C20orf194'	1	1	1	1	1	1	1	0.939394	1	1	1	1	1	1	1	0.833333	1	1	1	1	1	1	1	1	1	1	1	1	1	1	1	1	0.925926	1	1	1	1	1	1	1	1	1	1	1	0.850746	1	1	1
'chr16'	'ZNF263'	1	0.968504	1	1	0.967742	0.647059	1	1	1	1	1	1	0.8125	0.95	1	1	1	0.952381	1	0.888889	1	1	0.911111	1	0.941176	0.818182	0.928571	0.948718	0.842105	0.904762	0.826087	0.96875	1	1	0.960396	1	0.946667	0.846154	1	1	1	1	1	0.375	0.942857	0.9	1	1
'chr4'	'RGS12'	0.878788	0.807229	1	0.962264	1	0.868852	0.733333	1	0.9	1	1	1	1	0.774194	0.8125	0.818182	1	0.890909	1	0.851852	0.794872	0.714286	0.782609	0.909091	0.785714	0.757576	0.959184	0.837838	1	0.875	0.941176	1	1	0.8	1	1	0.701493	0.777778	0.737705	1	0.76	1	0.823529	1	1	0.882353	1	0.888889
'chr16'	'ZNF75A'	0.818182	0.918575	0.809524	0.909091	0.954023	0.865169	0.926471	0.891304	0.852349	0.855422	0.730337	0.745614	0.734513	0.896907	0.831579	0.893258	0.939394	0.927419	0.84	0.802575	0.880952	0.747126	0.865031	1	0.907692	0.698113	0.920792	0.929577	0.823529	0.784615	0.862069	0.823529	0.896907	0.827027	0.820896	0.892473	0.857143	0.802817	0.822785	0.961783	1	0.693617	0.875	0.885714	0.96875	0.965517	0.831776	0.862745
'chr11'	'ZNF195'	0.28	0	0.117647	0.2	0.105263	0.318182	0	0.111111	0	0.368421	0.0952381	0	0.3	0.283019	0.155556	0.130435	0.666667	0.139535	0.166667	0.345455	0.294118	0.4	0	0.7	0	0.384615	0.181818	0.253731	0.233333	0.173913	0.230769	0	0	0.28	0.277778	0	0.239437	0.1875	0.173913	0.215686	0	0	0.142857	0.131579	0.24	0.285714	0.375	0
'chr11'	'ZNF195'	0.239544	0.359375	0.201835	0.351955	0.478261	0.292517	0.608696	0.317073	0.1875	1	0.306122	0.25	0.227053	0.276316	0.284553	0.147287	0.236364	0.541667	0.269565	0.249012	0.247788	0.135135	0.29078	1	0.516129	0.229814	0.464968	0.583333	0.483871	0.368421	0.580645	0.363636	0.529412	0.2	0.228571	0.4	0.232176	0.4	0.44	0.266667	0.352941	0.375	0.335227	0.404255	0.413043	0.329787	0.108911	0.533333
'chr11'	'ZNF195'	0.818182	1	1	1	1	1	1	1	1	1	0.833333	1	0.733333	0.92	1	1	1	0.826087	1	0.7	0.846154	1	1	1	1	1	1	1	1	1	1	1	1	1	1	1	0.758621	1	1	1	1	1	1	1	1	1	0.764706	1
'chr11'	NA_29	0.137931	0.22807	1	0.184466	0.253012	0.296296	0.333333	0.178082	0.230769	0.428571	0.378378	0.241379	0.261538	0.221719	0.428571	0.182796	0.16	0.316456	0.193277	0.213115	0	0.25974	0.174312	0	1	0.240964	0.223301	0.470588	0.125	0.290909	0.428571	0.388889	0.162791	0.106383	0.12	0.470588	0.232877	0.2	0.510204	0.15	0.411765	0.333333	0.271845	0.419355	0.147541	0.321429	0.142857	0.304348
'chr1'	'MEGF6'	0.47619	0.777778	0	0	0.5625	0.229167	0	0.571429	0.52	0.444444	0.609195	0.789474	1	0.659574	1	1	0.230769	0.4	1	0.55	0.866667	0.583333	0.666667	0	0.314286	0.764706	0.269841	1	0.580838	0.5	0.271028	0.428571	0.380952	0.777778	0.8	0	0.466667	1	0.685714	1	0.615385	0.714286	1	1	1	1	1	0.325
'chr4'	'RGS12'	0.619048	0.567568	0.709677	0.762162	0.529412	0.662921	0.632653	0.623188	0.745763	0.790476	0.589744	0.741935	0.670886	0.682927	0.616162	0.661765	0.777778	0.662921	0.777778	0.741935	0.526316	0.703704	0.574713	0.865169	0.767442	0.690141	0.764706	0.591837	0.742574	0.685393	0.80303	0.535354	0.811765	0.603448	0.816794	0.75	0.730909	0.607843	0.61753	0.656716	0.479452	0.5	0.515152	0.428571	0.630058	0.814815	0.69697	0.528302
'chr16'	'ZNF434'	0.724771	0.833333	0.920635	0.831933	0.716535	0.726027	0.37931	1	0.932584	0.72973	0.659574	0.820225	0.8	0.904459	0.727273	0.734807	0.924242	0.64878	0.893617	0.909091	0.822222	0.732484	0.882353	1	0.7	0.619565	0.938462	1	0.765625	0.794521	0.522388	0.767442	0.785714	0.92	0.734694	0.83871	0.797297	0.727273	0.942029	0.801653	0.916667	0.425532	0.887097	1	0.569892	0.591837	0.89011	0.666667
'chr16'	'ZNF434'	0.942029	1	1	1	1	0.86	1	1	1	1	0.806452	1	0.942529	0.960396	1	1	1	1	1	1	1	1	1	1	0.949686	0.90184	1	1	1	1	1	1	1	0.926941	0.97193	1	0.925532	1	1	1	1	1	0.941748	1	1	1	1	1
'chr16'	'ZNF434'	1	1	1	1	1	1	1	1	1	1	1	1	1	1	1	1	1	1	1	1	1	0.870968	1	1	1	0.939394	1	1	1	1	1	1	1	0.822222	1	1	1	1	1	1	1	1	0.907692	1	1	1	1	1
'chr16'	'ZNF434'	0.877551	0.830508	0.933333	0.909091	0.95122	0.8125	0.875	0.866667	0.96	1	0.666667	1	1	0.857143	1	0.862069	0.891892	0.831325	0.804878	0.896552	0.8125	0.773585	0.890909	1	0.777778	0.767442	1	0.823529	0.8125	0.837838	1	0.955556	0.882353	0.925926	0.891892	0.714286	0.8125	1	0.763441	0.733333	0.96875	1	0.897436	0.714286	1	0.826087	0.809524	1
'chr16'	'ZNF434'	0.969697	1	1	0.965517	1	1	1	1	1	1	0.964912	1	1	0.97619	1	1	1	1	1	1	1	0.970588	1	1	1	0.972973	1	1	1	1	1	1	1	1	0.969466	1	0.976744	1	1	1	0.969697	1	0.951613	1	1	1	0.882353	1
'chr18'	'TGIF1'	1	1	1	1	1	1	1	1	0.968254	1	0.973684	1	1	1	1	0.978632	1	0.9511	1	0.931034	0.97235	0.931034	1	1	1	1	1	0.899371	1	1	0.929648	0.940299	1	1	1	0.935897	1	1	0.939189	0.951389	0.844828	1	1	1	1	1	0.940653	0.946309
'chr19'	'NFIC'	0.493827	0.449541	0.338583	0.342629	0.365314	0.472527	0.28972	0.328622	0.4	0.345622	0.39267	0.421245	0.354839	0.541667	0.263736	0.485714	0.341935	0.467018	0.271028	0.518152	0.478788	0.321033	0.467742	0.220779	0.44206	0.475728	0.471698	0.575526	0.342318	0.361702	0.351724	0.417391	0.285714	0.449591	0.30541	0.376744	0.427562	0.267652	0.324138	0.4	0.377778	0.283784	0.406393	0.488889	0.268409	0.4	0.49	0.297376
'chr19'	'NFIC'	0.683938	0.577465	0.613941	0.639884	0.722689	0.499118	0.588477	0.5727	0.729084	0.561097	0.677291	0.665025	0.656566	0.700258	0.587629	0.635328	0.759465	0.6326	0.641646	0.733333	0.700599	0.649254	0.71223	0.6	0.678068	0.716621	0.636364	0.751969	0.649562	0.595506	0.614286	0.796791	0.580882	0.541622	0.646388	0.647059	0.563506	0.623993	0.448276	0.661176	0.81854	0.507163	0.593804	0.705263	0.658485	0.617021	0.609375	0.705754
'chr19'	'MFSD12'	0.172414	0.555556	0.444444	0.233333	0.482759	0.162162	0.423077	0	0.142857	0.428571	0.219512	0.227273	0.4	0.12	0.259259	0.25	0.39726	0.157895	0.0994152	0.176471	0.6	0.301205	0.222222	0.266667	0.194444	0	0.303371	0.583333	0.457143	0	0.513109	0.147826	0	0.482014	0.210526	0.395349	0.358491	0.387387	0.433333	0.137255	0.5	0.389831	0	0	0.380952	0.25	0.205479	0.40625
'chr17'	'CTNS'	1	1	1	1	1	1	1	1	1	1	1	1	1	1	1	1	1	1	1	1	0.911111	1	1	1	0.926829	1	1	1	1	1	1	1	1	1	1	1	0.9	1	1	1	1	1	1	0.965517	1	1	1	1
'chr1'	'TPRG1L'	1	1	0.965318	0.990172	1	1	1	1	0.992248	1	0.9819	0.992537	1	1	1	1	1	0.993846	1	1	0.989305	1	1	1	1	0.96319	1	1	1	1	1	1	1	1	1	1	1	1	0.974522	1	1	1	1	1	1	1	1	0.99061
'chr16'	'CLUAP1'	0	0.0121951	0	0	0	0	0.0238095	0	0	0	0	0	0	0	0	0	0	0.0162162	0	0	0	0	0	0	0	0	0	0	0	0	0	0	0	0	0	0	0	0	0	0	0	0	0	0	0	0	0	0
'chr17'	'ITGAE'	0.178947	0	0.0882353	0.0683761	0.120879	0.235294	0.848276	0.1	0.175573	0	0.139241	0.0769231	0.0769231	0.121951	0	0.07393	0.142857	0.109827	0.105263	0.185185	0.136691	0.168831	0.0925926	0.121951	0	0	0.148649	0.0909091	0.253333	0.0769231	0.028777	0.0313901	0.176471	0.155963	0.188406	0.12	0.207317	0.0416667	0.0743802	0.131148	0.237113	0.149606	0.149701	0.0711297	0.1	0.0689655	0.178571	0.247059
'chr19'	NA_30	0.222222	0.244444	0.25	0.282609	0.277778	0.156627	0.5	0.259259	0.344828	0.0847458	0.104167	0.322581	0.421053	0.548387	0.344828	0.363636	0.186441	0.333333	0.377778	0.35	0.252525	0.209581	0.384615	0.185185	0.326531	0.257732	0.264151	0.282051	0.314286	0.314286	0.2	0.258621	0.322581	0.288889	0.27451	0.220339	0.234043	0.472222	0.608696	0.309353	0.368421	0.345455	0.727273	0.44	0.258065	0.222222	0.142857	0.187251
'chr1'	'TP73'	1	1	1	1	0.931034	1	1	1	1	0.882353	1	1	1	1	0.931034	1	1	0.904762	1	1	1	1	1	1	1	1	1	0.948718	1	1	1	1	1	1	1	1	1	1	1	1	1	1	1	1	1	1	1	1
'chr1'	'TP73'	1	1	1	1	1	1	1	1	1	1	0.74359	1	1	1	1	1	0.916667	1	1	0.6875	1	1	0.966102	1	0.74359	1	0.935484	0.92	1	1	1	1	1	1	1	1	1	1	0.84375	1	1	1	1	1	1	0.733333	0.772727	1
'chr20'	'SIGLEC1'	0.95122	0.818182	1	1	0.876543	0.869565	0.944444	0.9	0.86	1	0.917808	1	1	0.9375	1	1	0.793103	0.923567	0.942857	0.861386	0.942857	0.802632	1	0.916667	1	1	1	1	1	0.828571	1	1	1	0.8125	0.909091	1	1	1	1	0.966667	0.901639	1	0.909091	1	1	0.882353	1	0.714286
'chr11'	'NUP98'	0.906314	0.961538	0.962733	0.984127	0.943049	1	0.92	0.91791	0.822485	0.868421	0.821012	0.957672	0.946602	0.903448	0.959538	0.972286	0.962121	0.969697	0.868056	0.96732	1	0.940299	0.96882	0.925373	0.901786	0.861272	0.912664	0.894081	0.933962	0.96319	0.893939	0.934156	0.961905	0.908257	0.96129	0.822394	0.920973	1	0.917241	0.962848	0.875969	0.830588	0.983193	0.920434	0.96875	0.878261	0.922652	0.896907
'chr19'	'TJP3'	0.97205	1	0.904762	1	1	1	1	0.984456	0.988281	1	1	1	0.986425	1	0.988327	1	0.973684	0.979021	1	0.982143	1	0.970732	1	0.974026	0.963855	1	1	0.987854	0.980603	1	1	0.980952	1	1	1	1	0.976744	1	0.94	1	1	0.926829	1	1	1	1	1	1
'chr20'	'HSPA12B'	1	1	1	0.928571	1	0.955556	1	1	1	1	1	1	1	1	1	0.925	1	1	1	1	1	1	1	1	1	1	1	1	1	1	1	1	1	0.915493	1	1	1	1	1	0.928571	1	1	1	1	1	1	0.953488	1
'chr20'	'HSPA12B'	1	1	1	1	1	1	1	1	1	1	1	1	1	1	1	1	1	1	1	1	1	1	1	1	1	1	1	1	1	1	1	0.918919	1	1	1	1	1	1	1	1	1	1	1	1	1	1	1	1
'chr17'	'C17orf85'	0.0184049	0	0	0.018018	0	0	0	0.0632911	0	0	0	0.0909091	0.0375	0.0555556	0	0.078125	0	0	0	0	0.0444444	0	0	0	0.1	0.0487805	0.0461538	0	0	0.0425532	0	0	0	0	0.0273224	0.142857	0.129032	0.08	0	0	0.285714	0.025974	0.0555556	0.0327869	0	0.0967742	0.0740741	0.0638298
'chr16'	'TRAP1'	1	1	1	1	1	1	1	1	1	1	0.993846	1	1	1	1	1	1	0.995249	1	1	1	1	1	1	1	1	1	1	1	1	1	1	1	1	1	1	1	1	1	1	1	1	1	1	1	0.986928	1	1
'chr20'	'CDC25B'	1	1	1	0.977528	0.945525	0.972222	0.953846	0.962963	0.958333	0.987179	0.969543	0.904762	0.980583	0.949367	1	1	0.897436	0.95122	0.959184	0.928144	0.978947	0.977778	0.973333	1	0.909091	1	0.898383	0.926316	1	1	0.89899	0.969466	0.936508	0.95122	0.941748	1	0.954286	1	1	1	0.97955	0.913043	1	0.925	0.981818	1	0.941176	1
'chr20'	'CDC25B'	1	1	1	1	1	1	1	1	1	1	1	1	1	1	1	1	1	1	1	0.981982	1	1	1	1	1	1	0.987159	1	1	1	1	1	1	1	1	1	1	1	1	1	1	1	1	1	1	0.971223	1	1
'chr1'	'DFFB'	0	1	0	0	0	0	0	0.222222	0	0	0	0.375	0	0	0	0	0	0	0	0	0	0	0	0	0	0	0	0	0	0	0	0	0	0	0	0	0	0	0	0.222222	0	0	0	0	0	0	0	0
'chr1'	'C1orf174'	0	0	0	0	0	0	0	0	0.0487805	0	0	0	0	0	0	0	0	0	0	0.0909091	0	0	0	0	0	0	0	0	0	0	0	0	0.0243902	0	0	0	0	0	0.0408163	0	0	0	0	0.0588235	0	0	0	0
'chr10'	'KLF6'	0.958425	1	1	1	1	0.96129	1	1	1	1	1	0.986667	0.9631	0.992767	0.994521	1	1	1	1	0.985533	1	1	1	1	1	0.973856	0.985222	1	1	0.939394	0.859649	0.995789	1	1	0.97971	1	0.985075	1	1	1	1	1	1	1	0.967862	1	1	1
'chr17'	NA_31	0.0294118	0	0.0155642	0.0564663	0.0574586	0.0351095	0	0.0229277	0	0.0468004	0	0.0253807	0.0443383	0.0608365	0.080292	0	0	0.0144547	0.0406091	0.0245614	0	0	0.0114022	0	0.0272232	0.0382696	0.0189274	0.0276035	0.0243902	0.0857143	0.0329502	0	0.0470588	0.030888	0.0316027	0	0	0.0341925	0.0612245	0.0396457	0.0238095	0.0186567	0	0.0468029	0.010064	0.0444444	0	0
'chr11'	'PGAP2'	0.85	0.942857	1	1	1	1	1	1	0.924528	1	0.909091	1	0.866667	0.806452	1	1	1	1	0.822222	1	1	0.888889	1	1	1	1	1	1	1	1	1	1	1	0.944444	1	1	0.882353	0.866667	1	1	1	0.9	1	1	1	1	1	1
'chr11'	'PGAP2'	1	1	1	1	1	1	1	1	1	1	1	1	1	1	1	1	1	1	1	1	1	1	1	1	1	1	1	1	1	1	1	1	1	1	1	1	1	1	1	1	1	1	1	1	1	1	1	1
'chr11'	'PGAP2'	0.744076	0.86875	1	0.834862	1	1	1	0.653465	0.816794	1	0.705263	1	1	0.826087	0.789916	0.818182	0.945736	0.885714	0.72973	0.827957	0.820513	0.632653	0.734513	1	0.915254	1	1	1	1	0.901639	1	0.929412	0.804878	0.944444	0.952381	1	0.705882	1	0.727778	0.846939	1	0.72973	1	0.778656	0.818182	1	0.756098	0.88
'chr11'	'PGAP2'	0.669725	0.882812	1	0.936709	0.846154	0.715447	1	0.753846	0.787611	1	1	1	1	0.619048	1	1	0.860465	0.88764	0.774194	0.881579	0.692308	0.771429	0.678899	1	1	1	1	1	1	0.657534	0.6	1	0.785714	0.707317	1	1	1	1	0.714286	0.813953	0.630769	0.695652	0.927007	0.726141	1	0.754098	0.747475	1
'chr11'	'PGAP2'	0.152	0.108491	0.15	0.0961538	0.120192	0.0961538	0.227273	0.139241	0.168539	0.222222	0.231707	0.193548	0	0.0559006	0.119134	0.107143	0.115044	0.111111	0.105263	0.232143	0.137931	0.0666667	0.1	0.222222	0.222222	0.217391	0.130435	0.272727	0.216216	0.227273	0.225806	0.2	0.166667	0.126437	0.0666667	0.0952381	0	0	0.0972222	0.152174	0.123288	0.297297	0.0677966	0.0825688	0.117647	0.215909	0.115108	0
'chr11'	'PGAP2'	0.864789	1	0.956989	0.876033	1	0.932367	1	1	0.87013	1	0.924242	0.930556	0.987097	0.962963	0.941176	0.897361	1	0.976636	0.969432	0.963855	0.802632	0.94702	1	0.927711	1	0.84456	1	1	1	0.934211	0.906977	1	1	0.950617	0.978723	1	0.949367	0.963964	0.980328	0.962617	1	0.981481	1	0.976471	0.904192	0.964029	0.944751	0.90625
'chr16'	'CREBBP'	0.952522	0.986348	1	1	0.953488	1	0.975309	0.954545	1	1	1	1	0.887006	1	0.98	0.92	0.982301	0.952128	0.983607	0.990338	0.940959	0.972028	0.984252	1	0.929412	0.930736	0.931507	0.984064	1	1	0.769231	0.970458	0.975904	0.970149	0.962848	0.971831	1	0.931034	1	0.973684	0.964497	0.908163	0.988439	0.987013	1	1	0.962963	0.947368
'chr20'	'MAVS'	0.882353	0.903614	0.822785	1	0.938931	0.929825	0.933333	1	0.947368	1	0.926606	0.980952	0.980198	1	1	1	1	1	1	0.964654	0.952239	0.919192	1	0.95	0.975	0.955224	0.945205	0.928934	0.934272	1	1	0.913669	0.969231	0.976744	0.925134	0.903846	1	0.972222	0.855072	0.961722	0.950311	0.968254	1	0.882353	0.917526	0.891892	0.981651	0.90566
'chr20'	'MAVS'	0.934066	0.921397	0.780822	0.899497	1	0.88	0.932203	0.924812	0.942857	1	1	1	0.913793	0.958333	0.934783	0.902439	1	0.883598	1	0.94745	0.946269	1	0.913669	1	1	0.945455	0.934211	0.946809	0.861751	0.947368	1	1	0.965517	0.931818	0.944751	0.933333	1	0.963636	1	0.88	0.849711	0.929825	0.844444	0.884615	0.950249	1	0.941909	0.978261
'chr20'	'PANK2'	0	0	0	0	0	0	0	0	0	0	0	0.0645161	0	0	0	0.0697674	0	0.0588235	0	0.0322581	0	0.0512821	0.0540541	0	0	0	0.0322581	0.0967742	0	0	0	0	0	0	0	0	0	0	0	0	0	0	0	0.0461538	0	0	0	0
'chr12'	'PARP11'	0.555556	0.447619	0.466667	0.461538	0.3125	0.4375	0.5	0.590909	0.368421	1	0.444444	0.428571	0.488372	0.555556	0	0.566667	0.6	0.430894	0	0.464789	0.538462	0.818182	0.43662	1	0.364706	0.47619	0.7	0.4375	0.2	0.25	0.833333	0.5	1	0.4375	0.352941	0.407407	0.565217	0.454545	0.473684	0.603774	0.396825	0.434555	0.662921	0.542169	0.575221	0.454545	0.333333	0.294118
'chr12'	'PARP11'	0.777778	0.592233	0.538462	0.6875	0.5	1	1	0.75	0.777778	0.892857	0.76	0.515152	0.5625	0.730769	1	0.477273	0.333333	0.806452	0	0.7	0.6	0.692308	0.78125	1	0.529412	0.611111	0.615385	0.690141	0.633333	0.666667	1	0.785714	0.733333	0.870968	0.641026	0	0.454545	0.6	0.428571	0.829268	0.6	0.625	0.771429	0.693431	0.784615	0.705882	0.714286	1
'chr17'	'ZZEF1'	0.954545	1	1	0.940171	1	1	0.913043	0.961165	0.925926	0.84	0.911111	0.960784	0.971014	0.92	0.933333	0.968254	1	0.944444	0.931034	1	0.971831	0.914894	0.942857	1	0.929825	0.88785	0.794872	0.935484	0.862069	0.878788	0.929825	0.923077	1	1	0.912088	1	0.791667	1	1	0.957082	0.833333	0.846154	0.957447	0.971014	0.904762	1	1	1
'chr11'	NA_32	0	0	0.14	0.078534	0	0	0	0.0243902	0	0	0.017094	0	0	0	0	0	0	0	0	0	0	0	0	0	0	0.0186916	0	0	0	0	0	0	0	0	0	0	0	0	0.0232558	0.0763359	0	0	0	0	0	0	0	0
'chr17'	'ANKFY1'	0.991597	1	1	0.987013	1	0.954545	1	1	0.904762	1	1	0.950617	0.961538	0.969697	0.96875	0.946903	1	0.994398	1	0.903614	0.974026	1	1	1	1	1	1	1	1	1	1	0.952381	1	1	0.978378	1	1	1	1	1	1	1	0.989362	0.978022	1	1	0.980769	1
'chr11'	'RRM1'	0	0	0	0	0	0	0	0	0	0	0	0	0	0	0	0	0	0	0	0	0	0	0	0	0	0	0	0	0	0	0	0	0	0	0	0	0	0	0	0	0	0	0	0	0	0	0	0
'chr11'	'RRM1'	0.993086	0.988868	0.977612	1	0.989873	0.993631	1	0.98338	1	0.978261	0.994475	1	0.994143	0.996672	1	1	1	0.993865	1	0.979058	1	0.992674	0.99373	1	1	1	1	1	1	0.981982	1	0.992674	0.941748	1	0.991398	1	0.995227	0.986014	0.994203	0.985577	1	1	0.985866	1	1	1	1	0.994737
'chr6'	'ECI2'	0	0	0	0	0	0	0	0	0	0	0	0	0	0	0	0	0.00577201	0	0.00319149	0	0	0	0.00555556	0	0	0	0	0	0	0	0	0	0	0.00657895	0	0	0	0	0	0	0	0	0	0	0	0	0	0
'chr20'	'SMOX'	0	0	0	0	0	0.0465116	0	0	0	0.0232558	0	0	0	0.0625	0	0.0864198	0	0	0	0.101562	0	0	0	0	0	0	0	0	0	0.222222	0	0	0	0	0	0	0	0.119048	0	0	0	0	0	0	0	0	0	0
'chr19'	'SIRT6'	1	0.968992	1	1	1	1	1	1	1	1	1	1	1	1	1	1	1	1	1	1	1	1	1	1	1	1	1	1	1	1	1	1	1	1	1	1	0.97931	1	1	1	1	0.789474	1	1	1	1	0.972603	0.979592
'chr19'	'SIRT6'	0.912088	0.936709	1	0.980198	0.905512	0.868421	1	0.954545	0.972414	0.876289	1	0.978261	0.921569	0.958763	0.794118	0.918919	0.882353	0.930556	0.914286	0.953488	1	0.94702	1	1	0.949367	0.966387	1	0.984733	1	0.945455	0.902439	0.968992	0.92	0.952	0.944828	1	0.913313	0.83871	0.967742	1	0.986395	1	0.888889	1	0.912281	0.972222	0.90991	0.956044
'chr19'	'SIRT6'	0.935065	1	0.958333	0.929412	1	1	1	1	0.930556	0.841584	0.95	0.891304	1	1	0.953488	1	0.863014	0.964602	0.985816	1	1	0.975	1	1	0.785714	0.965517	1	0.888889	1	0.935484	0.869159	0.972727	1	0.953125	0.984	0.908257	0.936396	1	0.968421	0.9	0.860465	1	1	1	1	1	0.956989	0.953488
'chr4'	'TMEM128'	1	1	1	1	1	1	1	1	1	1	1	1	1	1	1	1	1	1	1	1	1	1	1	1	1	1	1	1	1	1	1	1	1	1	1	1	1	1	1	1	1	1	1	1	1	1	1	1
'chr4'	'ZBTB49'	0.238095	0.48	0.538462	0.517241	0.371429	0.8	1	1	0.6	1	0	0.36	0.230769	0.703704	0.578947	0.314286	1	0.428571	0	0.76	0.555556	0	0.69697	1	0.5	0	0.266667	0.5	1	0.578947	0.428571	0.6	0.777778	0.548387	0.567568	0	0.285714	0.25	0.4375	1	0.4	1	0.310345	0.733333	0	0	0.75	0.5
'chr4'	'ZBTB49'	1	1	1	1	1	1	1	1	1	1	1	1	0.764706	1	0.914894	1	1	0.9	1	1	1	1	1	1	1	1	1	1	1	0.714286	1	1	1	1	1	1	0.921053	1	1	1	1	1	1	1	1	1	1	1
'chr19'	'STAP2'	0	0	0	0	0	0	0	0	0	0	0	0	0	0	0	0	0	0	0	0	0	0	0	0	0	0	0	0	0	0	0	0	0	0	0	0	0	0	0	0	0	0	0	0	0	0	0	0
'chr3'	'SETMAR'	0.705882	0.428571	0.7	0.689655	0.763158	0.678571	1	0.375	0.522727	0.73913	0.447368	0.5	0.863636	0.6625	0.433962	1	0.52381	0.411765	1	0.4	0.531915	0.413043	0.405405	1	0.5	0.297297	1	0.522727	0.529412	0.365854	0.36	0.3	0.6	0.625	0.558824	0.3	0.538462	1	0.44186	0.460674	0.4375	1	1	0.357143	1	0.6	0.629213	0.663265
'chr19'	'MPND'	0.988858	1	1	0.986755	1	0.993443	1	0.978723	1	0.987315	1	0.99187	0.976923	1	0.989637	1	1	0.952191	0.995465	0.994475	1	1	1	0.993769	0.967273	1	0.993485	1	1	1	0.992	1	1	0.982456	1	1	0.989708	0.969529	0.989218	0.99278	0.989209	0.846154	0.969543	1	1	1	0.971098	0.983287
'chr19'	'SH3GL1'	0.996937	1	1	1	1	0.992126	1	1	1	1	1	1	1	0.983122	1	0.995086	1	1	1	1	1	1	1	1	0.98939	1	0.995012	1	1	0.989071	0.996416	0.995842	1	0.993884	1	1	0.981481	0.996581	1	1	1	0.992032	1	1	0.991404	1	0.985075	0.984733
'chr3'	'SUMF1'	0.969811	0.973231	0.98892	0.98995	0.979275	0.979798	0.987013	0.977358	0.97479	0.978858	0.96978	0.950739	0.940701	0.962675	0.889655	0.996569	0.97151	0.965812	0.995204	0.942446	0.98	0.961165	0.976517	0.957704	0.968254	0.9819	0.932011	0.963554	1	0.978339	0.960591	0.933131	0.942029	0.943899	0.951456	0.986547	0.920455	0.942446	0.969365	1	0.960784	0.947137	0.966372	0.941667	0.926531	0.977716	0.967789	0.959641
'chr3'	'SUMF1'	0.959677	0.955168	1	0.988571	0.9	0.909722	1	0.963504	0.965217	1	0.952314	0.989637	1	0.981685	0.991361	0.964637	0.951574	0.951923	0.971182	0.985612	1	1	0.975369	1	0.936759	0.968912	0.903226	0.964691	0.926966	0.979798	0.946667	0.950156	0.955182	0.965665	0.96729	0.988235	0.9375	0.989583	0.971182	0.973019	0.92665	0.980488	0.989047	1	0.906874	0.993691	0.929368	0.97136
'chr17'	'GGT6'	0.459459	0.529851	0.571429	0.571429	0.823529	0.5	1	0.544	0.318182	0.594595	0.234043	0.538462	0.555556	0.6	0.58	0.637931	0.669291	0.55	0	0.478261	0.5	0.571429	1	0.333333	0.238095	0.490196	0.315789	0.580645	0.727273	0.625	1	0	0.555556	0.558824	0.5	0.45	0.637931	0	0.637931	0.571429	0.6	0.37931	0.56701	0.5	0.648438	0.290323	0.44186	0
'chr19'	'HDGFRP2'	1	1	1	1	1	1	1	1	1	1	0.992647	1	1	1	1	1	1	1	1	1	0.953488	1	1	1	1	1	1	1	1	1	1	0.995413	1	1	1	1	0.990536	1	1	1	1	1	1	1	1	1	0.989848	1
'chr16'	'DNAJA3'	0.265979	0.25	0.32967	0.209302	0.31875	0.21519	0.292308	0.207207	0.239203	0.320463	0.31377	0.277419	0.191489	0.331818	0.412429	0.293578	0.268571	0.331828	0.242206	0.304348	0.305785	0.270142	0.476636	0.230769	0.266219	0.260606	0.255937	0.34717	0.154265	0.214286	0.217105	0.367521	0.312169	0.257009	0.270161	0.246106	0.208731	0.187773	0.25268	0.256798	0.208333	0.310476	0.289157	0.269565	0.225316	0.220779	0.238095	0.262195
'chr16'	'HMOX2'	0.167568	0.15847	0.156463	0.156463	0.14	0	0.166667	0.280702	0.0652819	0.120253	0.149351	0.238095	0.2	0.111732	0.311111	0.144509	0.0604288	0.138686	0.0980392	0.114754	0	0.0700637	0.176471	0.151515	0.123457	0.0909091	0.097561	0.198444	0.232143	0.125	0.0663265	0.100709	0.16129	0.170455	0.142857	0.295775	0.074856	0.188119	0.0947368	0.163347	0.151807	0.173913	0.170984	0.333333	0.189655	0	0.216667	0.154286
'chr16'	'CDIP1'	1	1	1	1	1	1	1	1	1	1	1	1	1	1	1	1	1	1	1	1	1	1	1	1	0.909091	1	1	1	1	1	1	1	1	1	1	1	1	1	1	1	1	1	1	1	1	1	1	1
'chr16'	'CDIP1'	0.983333	1	1	0.978495	1	1	1	1	1	1	1	1	1	1	0.977273	0.977778	1	0.952381	1	1	1	1	1	1	1	1	1	1	0.953488	1	1	1	1	1	1	1	1	1	1	1	1	1	1	0.916667	1	1	1	1
'chr17'	'ARRB2'	0.477273	0.485714	0.555556	0.555556	0.604651	1	0.431373	0.531915	0.657895	0.451613	0.465116	0.414634	1	0.5	0.431373	0.382716	0.617647	1	1	0.495495	0.446154	0.441176	0.387755	1	1	0.594595	0.476923	0.376344	0.647059	0.823529	1	0.5	0.783784	0	1	0	0.352113	1	0.323529	1	0.365854	0.612903	0.428571	1	1	0.5	0.440678	0.414634
'chr17'	'ARRB2'	0.984674	1	1	1	1	1	1	1	1	1	1	1	1	1	1	1	1	1	1	1	1	1	0.936842	1	1	1	1	1	1	1	1	1	1	1	1	1	0.962963	1	1	1	1	1	1	1	1	1	1	1
'chr17'	'ARRB2'	0.992157	1	1	1	0.957447	1	1	0.970149	1	1	0.980583	1	1	1	1	1	0.95	1	1	1	0.958763	0.956989	1	1	0.954023	1	0.980583	1	1	1	1	1	1	0.913978	0.968254	1	1	1	0.96748	0.974684	1	1	0.968	1	1	1	0.943662	1
'chr11'	'TRIM68'	0.8	0.925926	0.862069	0.85	0.692308	0.521739	0.904762	0.684211	0.578947	1	0.677419	1	1	0.891892	1	0.647059	0.722222	0.703704	0.473684	0.846154	0.5	0.6875	1	0.733333	0.538462	0.68	0.837838	1	1	0.772727	1	0.826087	1	0.701493	1	0.771429	0.692308	0.764706	0.655172	0.736842	0.428571	1	0.870968	0.811321	0.859649	0.761905	0.555556	0.761905
'chr9'	'SPATA6L'	1	1	1	1	1	1	1	1	1	1	1	1	1	1	1	1	1	1	1	1	1	1	1	1	1	1	1	1	1	1	0.833333	1	1	1	1	1	1	1	1	1	1	1	1	1	1	1	1	1
'chr17'	'ZMYND15'	0.96	1	0.894737	0.894737	1	1	1	1	1	1	1	1	1	1	1	1	1	1	1	1	1	1	1	1	1	1	1	0.806452	0.913043	1	1	1	0.818182	1	1	1	1	1	1	1	1	1	1	1	1	0.733333	1	1
'chr12'	'RAD51AP1'	0.18232	0.219512	0	0.25641	0.108108	0.148148	0.0970464	0.125	0.272727	0	0.301587	0.272727	0.177778	0.1	0.174312	0.2	0.103448	0.0671937	0.15	0.135135	0.0877193	0.235294	0.186916	0	0.151515	0.342466	0.0875	0.184615	0.230769	0.19403	0.238095	0	0	0.178947	0.145833	0	0.188119	0.217391	0	0	0.236842	0.235405	0.2	0.111888	0	0.0990991	0.075	0.188811
'chr12'	'RAD51AP1'	1	0.927273	0.96	0.965517	1	1	0.958042	0.904762	1	1	0.951807	1	0.953353	1	1	1	0.852459	0.88764	0.772727	0.892617	1	0.795918	0.873418	1	0.902439	1	0.903743	0.866995	0.88189	1	1	0.961538	0.952381	0.964912	0.941176	0.897436	1	1	0.949045	0.931034	1	0.985359	1	0.94382	0.96875	0.910448	0.924051	0.977901
'chr12'	'RAD51AP1'	1	1	1	1	0.980583	1	0.9875	1	1	1	1	1	0.980392	1	1	1	1	0.969543	1	1	1	1	0.966292	1	1	1	0.96	1	1	1	0.843137	1	1	1	1	1	1	1	0.976744	1	1	0.99754	1	1	1	1	1	0.948276
'chr12'	'RAD51AP1'	0.846154	0.569231	0.870968	0.966102	0.921053	0.962963	0.974895	0.945946	1	1	0.853659	1	0.912863	0.968254	0.931034	0.952381	1	0.835165	0.884058	1	1	0.940299	1	1	1	1	0.666667	0.953125	1	0.916667	1	0.906977	1	1	0.966102	0.92	1	1	0.965318	1	1	0.92823	0.95	1	1	0.887218	0.836066	0.793103
'chr17'	NA_33	1	1	1	1	1	1	1	0.529412	1	1	1	1	1	1	1	1	1	1	1	1	1	1	1	0.777778	1	0.857143	1	1	1	1	1	1	1	0.911765	1	1	1	1	1	1	0.8	1	1	1	1	1	1	1
'chr3'	'ITPR1'	0.789474	0.781818	0.875	0.792453	0.692308	0.76	1	0.85906	0.8	1	0.853659	0.818182	0.9	0.857143	1	0.904192	0.862069	0.875	0.833333	0.75	0.912568	0.875	0.9375	1	0.913043	1	0.529412	0.703704	0.6	0.939394	1	1	0.818182	0.803571	1	0.92	0.8	0.666667	1	0.933962	0.777778	1	0.888112	1	0.831579	0.75	0.769679	0.860465
'chr12'	'DYRK4'	0.647059	0.848276	0.952381	0.655172	0.756098	0.44	0.820225	0.594937	0.769784	0.6	0.630435	0.66443	0.64751	0.72973	0.682927	0.728	0.675676	0.776173	0.68254	0.413793	0.731707	0.721311	0.772277	0.756098	0.850746	0.854167	0.511628	0.75	0.59322	0.876289	0.654902	0.777778	0.7	0.697297	0.824176	0.617647	0.531646	0.566038	0.650273	0.827338	0.569892	0.614737	0.79661	0.832168	0.789474	0.669421	0.454545	0.884058
'chr9'	'AK3'	0.961538	0.991379	1	0.989873	1	0.983146	0.94	1	1	1	0.968421	0.978102	0.97619	1	0.979592	1	0.964497	0.979021	0.973214	0.989796	1	1	1	1	0.954545	1	1	1	1	0.977612	0.87069	1	1	1	0.98951	1	0.979452	0.844828	0.96281	0.990751	1	0.965909	0.974555	1	0.986547	0.921053	0.980519	1
'chr16'	'MGRN1'	0.959253	0.979522	1	1	0.986992	1	1	0.979275	0.981308	1	0.983003	0.97878	1	0.991304	0.991853	0.986087	1	0.986532	0.981777	0.985093	0.986644	0.985185	0.986667	1	0.967123	1	1	1	1	0.972881	0.986348	0.963526	1	0.939086	0.988889	1	1	1	1	0.96817	0.987635	0.94306	1	1	0.990783	1	1	0.970075
'chr16'	'MGRN1'	0.774403	0.80543	0.827586	0.763066	0.76	0.795276	0.748344	0.780822	0.728814	0.755725	0.693694	0.838828	0.771689	0.914439	0.641944	0.763855	0.845018	0.72314	0.737892	0.771875	0.704453	0.75406	0.601732	0.818182	0.646667	0.856734	0.730769	0.695	0.632653	0.740586	0.586207	0.666667	0.715415	0.67623	0.862454	0.87069	0.707031	0.714286	0.71028	0.84	0.779048	0.734597	0.848921	0.783476	0.527473	0.811111	0.571429	0.868852
'chr17'	NA_34	0	0	0	0	0	0	0	0.0677966	0	0	0	0	0	0	0	0	0	0	0	0	0	0	0	0	0	0	0	0	0	0	0	0	0	0	0.0392157	0	0	0	0	0	0	0	0	0	0	0	0	0
'chr16'	'ANKS3'	0.875	0.969136	1	1	1	1	1	1	0.915966	1	1	1	1	1	1	0.882353	1	1	1	1	1	1	1	1	1	1	1	1	1	1	0.874126	1	1	1	0.955357	1	0.967742	0.88764	1	1	1	1	1	1	1	1	0.889908	1
'chr16'	'ANKS3'	0.9	0.934426	1	1	0.866667	1	0.916667	1	0.96	0.888889	1	1	1	1	0.8125	0.916667	0.888889	0.957447	0.923077	0.954545	1	0.913043	1	1	0.823529	1	0.941176	1	0.714286	1	0.869565	1	0.882353	0.965517	1	0.789474	0.960784	1	1	1	0.944444	1	0.948718	1	1	1	0.945946	1
'chr16'	'ANKS3'	0.571429	0.465116	0	0.409091	0.395349	0	0.818182	0.736842	0.586207	0.84	0.375	0.365079	0.714286	0.451613	0.666667	0.413793	0.666667	0.72093	0.722222	0.542857	0.36	0.4	0.529412	0.571429	0.6	0.444444	0.609756	1	0.756098	0.777778	0.591837	0.555556	0.769231	0.658537	0.565217	0.285714	0.487805	0.6	0.470588	0.513514	0.473684	0.647059	0.659574	0.846154	0.62963	0.555556	0.673469	1
'chr6'	'CDYL'	1	1	1	1	1	1	1	1	1	1	1	1	1	1	1	1	1	1	1	1	1	1	1	1	1	1	1	1	1	1	1	1	1	1	1	1	1	1	1	1	1	1	1	1	1	1	1	1
'chr16'	'ANKS3'	0.88	1	1	1	1	1	1	1	1	1	1	0.906977	1	1	1	1	1	1	1	1	1	1	1	1	1	1	1	1	1	0.9375	1	1	1	1	1	1	0.959184	1	0.948718	1	1	1	1	1	1	1	1	1
'chr17'	'MINK1'	0.928571	0.958621	0.84	0.88	0.958115	0.931034	0.976744	0.867925	0.949367	0.982456	1	0.888268	0.979167	1	0.968586	0.973684	0.966245	0.964413	0.731959	0.877551	0.96	0.971831	1	0.981818	0.879699	0.937824	0.870968	0.967611	0.822222	0.921348	0.9625	0.93	0.958763	0.864662	0.909091	1	0.962264	1	0.948276	0.912568	0.985075	1	1	0.97619	0.919075	1	0.931707	0.979058
'chr17'	'MINK1'	0	0	0	0.0328947	0	0.0366972	0	0.0472973	0	0.0512821	0	0.0234375	0	0	0	0	0	0	0	0	0	0	0	0	0	0	0	0	0	0	0	0	0	0	0	0	0	0	0	0	0	0	0	0	0	0	0	0.0326087
'chr9'	'RCL1'	1	1	1	0.979592	1	0.955224	1	1	0.975	1	1	1	1	1	1	0.954338	1	1	1	0.98	1	1	0.97561	1	0.977273	0.969231	0.955556	0.910448	1	1	1	1	0.938462	1	0.986111	1	1	1	1	1	0.894737	1	0.99005	0.95122	1	0.938462	0.990654	1
'chr16'	'ROGDI'	0.930796	0.959044	1	0.988439	1	0.980456	1	1	0.921649	0.973333	0.894737	0.94152	0.950464	0.991416	0.956835	0.759531	0.93586	0.977143	0.97389	0.944444	0.979798	1	0.962963	0.940171	0.776	0.963158	0.953811	0.858942	0.965079	0.955752	0.894737	0.9625	0.978723	0.947977	0.955882	0.97351	0.79798	0.946237	0.95203	0.967078	0.932468	0.923077	0.991667	1	0.919622	0.958115	0.934741	1
'chr17'	'ENO3'	0	0	0	0	0	0	0	0	0.133333	0.307692	0	0	0	1	0	0	0	0	0	0	0	0	0	0.307692	0	0	0.5	0	0	0.272727	0	0	0	0	0.294118	0	0	0.181818	0	0	0	0	0	0	0	0	0	1
'chr7'	'RADIL'	0.954545	0.874172	1	1	1	1	1	1	1	1	1	1	0.914894	1	1	1	1	1	1	0.967914	1	1	1	1	1	1	1	1	0.890909	1	1	1	1	1	0.964912	0.904762	0.932203	1	1	1	1	1	1	1	1	1	1	1
'chr16'	'GLYR1'	0.897898	0.843891	0.909091	0.980085	0.787402	0.935294	0.925926	0.889855	0.840517	0.962687	0.828054	0.739286	0.897727	0.907303	0.889381	0.841388	0.97619	0.926635	0.803815	0.83965	0.92845	0.825926	0.896956	0.949153	0.799257	0.798077	0.871102	0.797101	0.87175	0.847682	0.830904	0.830357	0.907801	0.774411	0.884615	0.836412	0.813472	0.945946	0.812174	0.911972	0.888298	0.774734	0.917006	0.783251	0.840954	0.9125	0.790476	0.875
'chr17'	'CAMTA2'	0	0	0.857143	0.766129	0	0	0	0.649123	0	0	0.0869565	0	0	0	0.031746	0	0	0	0	0	0	0	0.0697674	0	0	0	0	0	0	0	0	0	0	0	0	0	0.0350877	0	0	0.6	0	0	0	0	0	0	0	0
'chr16'	'GLYR1'	0.905229	0.759429	0.871186	0.852174	0.838641	0.828402	0.824176	0.763158	0.769663	0.880184	0.875	0.82205	0.882353	0.830357	0.761317	0.863158	0.924658	0.845238	0.893023	0.931034	0.910751	0.83821	0.936842	0.881356	0.843943	0.893654	0.893843	0.875417	0.865347	0.825726	0.932836	0.875	0.899687	0.894578	0.75417	0.811224	0.879287	0.887446	0.722675	0.846422	0.906005	0.810345	0.767213	0.608815	0.941284	0.794702	0.86618	0.821782
'chr16'	'GLYR1'	0	0.00659341	0	0.0160428	0	0	0.0595238	0.0486486	0.0133929	0.0357143	0.014881	0	0.0192926	0.0253968	0.00851064	0	0	0.0120482	0	0.00668896	0.0267559	0	0.0333333	0.0512821	0.0160643	0.0141243	0	0.0133038	0.0393013	0.037037	0	0	0	0.0162866	0.0151007	0	0	0	0.0134228	0.0152905	0.0364583	0	0	0	0.00934579	0	0	0
'chr17'	'CAMTA2'	0.793651	0.613281	0.793103	0.810345	0.818182	0.892857	1	0.855422	0.842105	0.779661	0.881579	0.905263	0.779528	0.777027	0.773585	0.826923	0.831776	0.798319	0.892857	0.712329	0.884615	1	0.752577	1	0.688312	0.907692	0.622222	0.577181	0.813559	0.926829	1	0.789474	1	0.676471	0.835	0.866667	0.87013	0.857143	0.878788	0.813031	0.902439	0.829268	0.869565	0.833333	0.648649	0.951613	0.75	0.819277
'chr17'	'CAMTA2'	1	1	1	1	1	1	1	1	1	1	1	1	1	1	1	1	1	1	1	1	1	1	1	1	1	1	1	1	1	1	1	1	1	1	1	1	1	1	1	1	1	1	1	1	1	1	1	1
'chr16'	NA_35	0.925532	0.941176	0.923077	0.966851	0.96319	0.943925	0.959184	0.954887	0.968254	1	0.951368	0.953757	0.852632	0.908714	0.909091	0.947368	0.983471	0.859813	0.965116	0.906542	0.961353	0.950617	0.942197	1	0.876404	0.817073	0.919355	0.977591	0.925926	0.97037	0.846154	0.980392	1	0.954839	0.973684	0.960784	0.933054	0.867841	0.968553	0.910615	0.97235	1	0.984293	0.985714	0.866667	0.966387	0.87291	0.959391
'chr6'	'RPP40'	1	1	1	1	1	1	1	1	1	1	1	1	0.985401	1	0.926606	1	1	1	0.963636	1	0.980198	1	1	1	1	1	1	1	1	1	1	1	0.964912	1	0.967742	0.941176	1	1	0.864407	1	1	0.98374	1	1	1	1	1	1
'chr17'	'ZNF232'	1	0.481481	1	1	0.793103	1	0	1	1	1	0.5	0.318182	1	1	1	1	1	1	1	1	0	1	0.565217	1	1	1	1	1	1	0.4	1	1	0	1	1	1	0.709677	1	0.456522	1	1	1	1	1	1	1	1	1
'chr7'	'RBAK'	1	0.95283	1	0.933333	1	1	1	1	1	1	1	0.844828	0.789474	1	1	1	0.761905	1	1	1	0.8	1	1	1	0.855072	1	1	0.8	1	1	1	1	1	1	1	1	1	1	0.95283	0.94382	1	0.794872	1	1	1	1	1	1
'chr10'	'AKR1C2'	1	1	0.976744	0.976744	1	1	1	1	1	1	1	1	1	1	1	1	1	1	1	1	1	0.992203	1	1	1	1	1	1	1	1	1	1	1	1	0.904762	1	1	1	1	1	1	1	1	0.990244	0.913043	1	1	0.958621
'chr16'	'NAGPA'	1	0.980198	1	1	0.957447	1	1	1	0.971154	1	0.983471	0.979592	1	0.978022	1	1	1	0.97619	1	0.962264	1	0.954023	1	1	1	0.971429	1	1	1	1	0.822222	1	0.956989	1	1	1	0.969466	1	0.985915	1	1	0.923077	1	1	0.968254	1	0.967914	1
'chr16'	'NAGPA'	0.148148	0	0	0	0	0.162162	0	0	0.0875	0.125	0	0	0	0	0.35	0.0952381	0.0606061	0	0.333333	0	0	0	0	0	0	0	0	0	0.266667	0	0	0	0	0.0576923	0	0	0	0	0.0625	0	0	0	0	0.384615	0	0	0	0
'chr20'	'TMEM230'	0.0584958	0.101131	0.145833	0.0314961	0.1	0.0755814	0.0546624	0.0787879	0.0450237	0.0848214	0.0464548	0.05	0	0.0643642	0.0594059	0.0421546	0.0526316	0.0625	0.00829876	0.0323924	0.0519481	0.0390625	0.117647	0	0.0493274	0.0906921	0.0356053	0.0179211	0.114458	0	0.0428571	0.0948905	0.104938	0.0513176	0.0686813	0	0	0.0955414	0.0592441	0.148691	0.0377358	0	0.150376	0	0.0337909	0.180952	0.0722367	0.0538922
'chr17'	'RP11-333E1.1'	0.6	0.85	0.5	1	0	0.833333	1	1	0.555556	0.769231	0.375	0.644444	0	1	1	0.762712	0.391304	1	0.5	0.7	0	1	0.6	1	0.73913	0.647059	0.571429	0.722222	0.7	0	1	0.555556	1	0.5	1	1	0	1	0.785714	0.767442	0.909091	1	0.74359	0.846154	0	0.888889	1	0
'chr20'	NA_36	0.0379747	0	0	0	0	0	0	0	0	0	0	0	0	0	0	0.0216272	0	0.0487805	0	0	0.0267857	0	0	0	0	0.0357143	0	0	0	0	0	0	0	0	0	0	0	0	0	0.0294118	0	0	0.019802	0	0	0	0	0
'chr20'	NA_37	1	1	1	0.99	1	1	1	1	1	1	1	1	1	1	1	0.982979	1	1	1	1	0.988048	0.972222	0.977273	1	1	1	0.994302	1	1	1	1	0.984375	1	1	1	1	1	1	1	0.971963	1	1	1	1	1	1	0.995294	1
'chr6'	'LYRM4'	1	1	1	1	1	1	1	1	1	0.981132	1	1	1	1	1	1	1	1	1	1	1	1	1	1	1	1	1	1	1	1	1	1	1	0.983051	1	1	1	1	1	1	1	1	1	1	1	1	1	1
'chr19'	'KDM4B'	0.902913	0.579767	0.95082	0.768293	0.865772	0.87013	0.939394	0.810526	0.817308	0.719745	0.685185	0.871094	0.809524	0.798246	1	0.692833	0.765101	0.909548	0.912134	0.902778	0.977011	0.844749	0.62963	0.812081	0.632877	0.649194	0.767196	0.606557	0.809524	0.833962	0.75	0.709343	0.904762	0.672802	0.910494	0.744186	0.62533	0.915254	0.618403	0.689655	0.669565	0.8	0.869388	1	0.810526	0.688073	0.793388	0.879121
'chr16'	'FAM86A'	0.717791	0.798742	0.578947	0.781818	0.614035	0.774194	0.717391	0.653333	0.771812	0.657895	0.73913	0.807692	0.873016	0.84127	0.744681	0.642276	0.748744	0.680851	0.718121	0.810651	0.797753	0.74359	0.753086	0.75	0.774648	0.810345	0.678571	0.744	0.582609	0.740741	0.619048	0.521739	0.770492	0.910256	0.682759	0.62069	0.814815	0.672414	0.677852	0.766667	0.772455	0.489655	0.790323	0.850746	0.735849	0.85	0.633803	0.723404
'chr20'	'CDS2'	1	1	1	1	1	0.989418	1	1	1	1	1	1	0.984496	1	1	1	1	1	1	1	0.991416	1	1	1	1	1	1	1	1	1	1	0.99403	1	1	1	0.99359	1	1	1	1	1	1	1	1	1	1	1	1
'chr17'	'RABEP1'	0.982942	1	1	0.969178	0.936073	0.987805	0.979695	1	0.960784	0.976608	0.984314	1	1	0.993865	1	1	0.98	0.986864	1	1	0.984496	0.983402	0.978378	1	1	0.988372	0.979275	0.941053	0.966387	0.973684	1	0.979424	1	0.992593	0.979198	0.989446	0.981481	1	1	0.989051	1	1	0.995726	0.983425	1	0.984615	1	1
'chr19'	'PTPRS'	0.2	0.235294	0.180723	0.283019	0.261146	0.306667	0.714286	0.214286	0.204819	0	0.125828	0.368421	0.102473	0.136842	0.241935	0.18	0.227468	0.198347	0.333333	0.27381	0.191781	0.166667	0.128205	0	0.179487	0.407407	0.190476	0.144578	0.0444444	0.173228	0.145833	0.136564	0.22449	0.151515	0.142857	0	0.0789474	0.0905077	0.312102	0.24183	0.153846	0.0381679	0.32	0.5	0.0693878	0.166667	0.0601093	0.149254
'chr7'	'WIPI2'	0.23506	0.265306	0	0.177778	0.27619	0.234375	0.413534	0.208122	0.353712	0.136986	0.258741	0.284768	0.1875	0.39726	0.298851	0.242938	0.169492	0.40796	0.257282	0.365854	0.217993	0.243243	0.311828	0.268817	0.184713	0.161765	0.293478	0.448276	0.303371	0.269841	0.230088	0.227468	0.222222	0.295455	0.27972	0.157895	0.402062	0	0.293605	0.149351	0.210526	0.19802	0.215859	0.252632	0.26971	0.254438	0.137168	0.205607
'chr3'	'EDEM1'	1	1	1	1	1	1	1	1	1	1	1	1	1	1	1	1	1	1	1	1	1	1	1	1	0.966667	1	1	1	1	1	1	1	1	1	1	1	1	1	1	1	1	0.9375	1	1	1	1	1	1
'chr17'	'RABEP1'	0.979412	0.921409	0.958641	0.953668	0.98977	0.95942	0.964377	0.925532	0.929825	0.861592	0.947475	0.979943	0.953125	0.97284	0.949495	0.977935	0.941272	0.959022	0.959654	0.984252	0.976654	0.967742	0.970213	0.956835	0.921875	0.917169	0.938303	0.906566	0.951389	0.969136	1	0.940476	0.971631	0.938211	0.959322	0.937751	0.971698	0.96129	0.96337	0.941712	0.974359	0.972414	0.960123	0.940741	0.972103	0.966805	0.960938	0.92
'chr18'	'ZFP161'	0	0.521739	0.4375	0.4375	0.611111	1	0.727273	0.333333	1	0.555556	0	0.615385	0.705882	0.529412	0	0.473684	0.333333	0.605263	0.272727	0	0	1	0.5	0	0	0	0.588235	0	0.461538	0.75	1	1	0.625	0.678571	1	1	1	1	0.4	0.407407	0.666667	1	1	0.642857	0.642857	0.529412	0.589744	0.5
'chr9'	'RLN2'	1	0.85	1	1	1	1	1	1	1	1	1	0.56391	1	1	1	0.818182	1	1	1	1	1	1	1	0.616541	0.885714	1	1	1	0.908046	1	1	1	1	1	1	1	1	1	1	1	0.833333	1	0.185895	1	1	1	1	1
'chr17'	'RPAIN'	0.913725	0.746224	0.798365	0.826291	0.733333	0.846154	0.811321	0.818815	0.723404	0.813953	0.59633	0.644628	0.768473	0.80829	0.741627	0.796438	0.79661	0.761039	0.606154	0.745174	0.818182	0.814159	0.690265	0.784173	0.784	0.730159	0.828746	0.641618	0.87037	0.868852	0.515982	0.646465	0.863946	0.883817	0.838188	0.699115	0.614931	0.74359	0.612403	0.893764	0.744186	0.61165	0.828402	0.84083	0.692946	0.837838	0.689189	0.816901
'chr17'	'RPAIN'	0.94382	1	1	1	1	1	1	0.962871	1	1	0.971223	1	0.99004	1	0.951768	0.989562	1	0.989518	0.987179	1	1	0.983108	0.992453	1	1	0.968254	0.97619	1	1	1	0.981132	0.967213	1	0.986928	0.988399	1	1	1	0.984663	1	1	0.983673	1	1	1	0.959839	0.975904	1
'chr17'	NA_38	0.383085	0.275095	0.647691	0.611111	0.574815	0.726829	0.402985	0.548035	0.635328	0.350294	0.436893	0.715867	0.47248	0.794118	0.574594	0.405505	0.554639	0.615148	0.525862	0.621359	0.68323	0.627907	0.694656	0.450467	0.331148	0.471186	0.431728	0.558442	0.399694	0.596154	0.327888	0.490137	0.40339	0.561863	0.710362	0.539474	0.609223	0.346535	0.635793	0.626506	0.601626	0.550321	0.674419	0.529412	0.329193	0.775401	0.314121	0.554566
'chr17'	'RPAIN'	0.958763	0.945701	0.992908	0.961538	1	0.985294	0.969697	0.956522	0.989848	0.972973	1	0.988372	0.979167	0.981982	0.989691	0.96748	0.98374	0.992278	0.990741	1	1	0.987805	1	1	0.987097	0.98773	0.982379	0.988764	1	1	1	1	0.979798	1	0.992395	1	0.988166	1	0.989071	1	0.873418	1	1	0.976261	0.983607	0.957447	1	0.981132
'chr17'	NA_39	0.7375	0.803665	0.836066	0.834254	0.842105	0.866667	0.911111	0.843342	0.934641	0.750831	0.910448	1	0.757194	1	0.93311	0.597792	0.825	0.822616	0.885714	0.882698	1	0.842271	0.852427	0.798995	0.83165	0.673913	0.802326	0.900285	0.891892	0.960688	0.821229	0.862069	0.809783	0.902778	0.93007	0.830508	1	0.71134	0.880952	0.793961	0.854545	0.981818	0.89011	0.939446	0.763948	0.958974	0.796178	0.916667
'chr17'	NA_40	0.829384	0.815668	0.809187	0.721893	0.885417	0.822222	0.849057	0.872881	0.824885	0.769697	0.728155	0.88	0.69375	0.947368	0.859813	0.633441	0.854545	0.76259	0.816667	0.709677	0.680672	0.718182	0.689119	0.877193	0.798942	0.820106	0.796078	0.792	0.844311	0.829932	0.514286	0.775148	0.646018	0.843575	0.897611	0.75	0.832884	0.666667	0.880597	0.690058	0.864865	0.814815	0.735043	0.899761	0.557252	0.950413	0.639024	0.84127
'chr17'	'DHX33'	0.981481	1	1	0.978723	1	1	1	0.972222	1	1	0.947368	1	0.96875	1	1	0.964912	0.966102	1	0.911111	1	0.973333	1	1	1	0.957447	0.962264	0.948718	1	1	1	1	0.949367	1	1	0.981982	0.934426	0.916667	1	0.862069	1	1	0.953488	0.927711	1	1	1	1	1
'chr17'	'DHX33'	0.826087	1	0.935484	1	0.8	1	0.727273	0.969231	1	1	1	0.857143	0.824176	0.826087	0.888889	0.785714	0.783784	0.887324	1	1	0.8	0.517241	1	1	1	0.901639	1	0.961538	1	1	1	0.823529	1	0.875	0.797753	1	1	0.866667	1	0.927273	0.76	0.757576	0.901639	0.969231	0.954545	1	0.961538	0.869565
'chr18'	'EPB41L3'	0.620915	0.284497	0.302326	0.811395	0.476923	0.524022	0.891304	0.433628	0.415842	0.829787	1	0.648649	0.560976	0.541284	0.375	0.323194	0.574074	0.274172	0.367273	0.852349	0.529412	0.383886	0.427386	0.875	0.478261	0.6	0.45977	0.772358	0.402985	0.3125	0.444444	0.931034	0.916667	0.529543	0.539007	0.518519	0.270492	1	0.468208	0.717172	0.88	0.806452	0.62069	0.354286	0.144528	0.888889	0.462532	0.676923
'chr18'	'EPB41L3'	0	0.012931	0	0.0102564	0	0	0	0	0	0	0	0	0	0	0.023622	0	0	0.011236	0.0454545	0	0	0.0280374	0.01875	0	0	0	0	0	0.0078125	0	0	0	0	0.017341	0	0	0	0	0	0	0	0	0.0266667	0	0.0127119	0	0	0
'chr18'	'EPB41L3'	0	0	0	0	0	0	0	0	0	0	0	0	0	0	0	0	0	0	0	0	0	0	0.0813397	0	0	0	0	0	0	0	0	0	0	0	0	0	0	0	0	0	0	0	0	0	0	0	0	0
'chr17'	'NLRP1'	0.588235	0.692308	0.7	0.8	0.714286	0.529412	0.783784	0.754386	1	1	0.8	0.714286	1	0.52381	0.611111	1	0	0.75	0.571429	0.5625	0.8	0.513514	0.9375	0.818182	0.8	1	0.454545	0.655172	0.666667	0.882353	0.615385	1	0.542857	0.621622	0.526316	0.888889	0.666667	0	0	0.568966	1	0.64	0.714286	0.75	0.333333	0.6	0.555556	1
'chr17'	'NLRP1'	0.794872	1	1	1	0.444444	1	1	1	0.909091	0.666667	1	1	1	1	1	1	1	0.789474	1	0.935484	1	1	1	1	0.888889	1	0.928571	1	1	1	1	1	1	1	1	1	1	1	1	0.962963	1	1	1	1	1	1	0.73913	1
'chr9'	'PDCD1LG2'	1	1	1	1	1	1	0.96	1	1	1	1	1	1	1	1	1	1	1	1	1	1	1	1	1	1	1	1	1	1	1	1	1	1	1	1	1	1	1	1	1	1	1	1	1	1	1	1	1
'chr7'	'ACTB'	0	0	0	0	0.000317299	0	0	0	0	0	0	0	0	0	0	0	0.000418017	0	0	0.000136556	0	0	0	0	0	0	0	0	0	0	0	0	0	0	0.000127178	0	0	0	0	0	0	0.000409137	0	0	0	0	0	0
'chr7'	'ACTB'	1	1	1	1	1	1	1	1	1	1	1	1	1	1	1	1	1	1	1	1	1	1	1	1	1	1	1	1	1	1	1	1	1	1	1	1	1	1	1	1	1	1	1	1	1	1	1	1
'chr19'	'SAFB2'	0.982079	0.996101	1	1	1	1	1	0.981366	1	1	1	1	1	0.991189	1	0.992424	1	0.992523	1	1	1	0.962963	0.97193	1	1	1	1	1	0.940426	1	1	1	1	1	1	1	0.994269	0.988095	0.989637	1	1	1	1	1	1	1	0.993827	0.972125
'chr11'	'TRIM6'	1	0.837209	1	1	0.931034	1	1	1	0.75	1	1	1	1	1	1	1	1	0.75	0.92	1	1	0.884615	1	1	0.789474	1	1	1	1	0.916667	1	0.75	0	1	1	1	1	1	1	1	0.888889	1	0.916667	0.890244	0.883212	1	1	1
'chr11'	'TRIM6'	1	0.914773	1	1	1	1	1	0.965217	1	1	1	1	1	1	1	1	1	1	1	1	1	1	1	1	1	1	1	1	1	1	1	1	1	1	1	1	1	1	1	1	1	1	1	1	0.976526	1	1	1
'chr19'	'SAFB'	0.97764	1	0.989655	0.994769	1	1	1	1	0.992095	1	0.977433	0.981846	0.987234	1	0.98827	0.984314	0.994012	0.996071	1	0.994245	1	1	0.991678	0.990099	0.976155	1	1	1	0.996287	0.993228	0.972414	1	0.994286	1	1	1	0.992593	0.988204	0.996627	1	1	1	0.996659	1	0.994318	0.981087	1	1
'chr19'	'SAFB'	0.99418	1	1	1	0.976471	1	1	1	0.988669	0.986395	0.986047	0.995157	0.991018	1	0.992	0.969231	0.990783	1	1	0.995976	1	0.996569	1	1	0.978541	0.975155	1	0.996497	1	1	1	0.978667	1	1	0.985112	1	1	1	0.994771	0.995893	1	1	1	0.974522	1	0.985816	0.989848	1
'chr10'	'ASB13'	0	0.0209677	0	0.0531915	0.210526	0.0408163	0	0	0	0	0.0384615	0.0591549	0	0.0570825	0.102941	0.0194175	0.027907	0.0488722	0.0350877	0.0884354	0.109244	0.097561	0.037037	0.0456853	0	0	0.0333333	0.0384615	0.027668	0	0	0.0337079	0.0571429	0	0	0	0.023913	0	0.0688705	0.024	0.0320513	0	0.0326087	0.0909091	0.0177353	0.0930233	0.0205479	0
'chr11'	'TRIM5'	0.802198	0.695652	0.833333	1	1	1	1	0.791045	1	0.891892	1	1	1	0.877551	0.84	0.5	0.916667	0.734513	1	0.869565	1	0.791411	1	0.904762	0.833333	0.869565	0.769231	0.875	0.888889	0.958333	1	0.818182	0.714286	0.781818	0.804878	0.888889	0.936508	0.6	1	1	1	0.833333	0.882353	0.9	0.7	1	1	1
'chr10'	'ASB13'	1	1	0.953488	1	1	1	1	1	1	1	1	1	1	0.988024	1	0.992424	0.987629	1	1	1	1	1	1	1	0.92	1	0.966942	1	1	1	1	1	1	1	1	1	0.993296	1	0.977961	1	0.99422	0.934426	1	1	1	1	0.997211	0.971429
'chr11'	'TRIM22'	0.966574	0.952941	1	0.959596	0.979381	0.901235	0.977221	0.960976	0.92936	1	0.985612	0.96875	0.938776	0.87156	0.974194	1	0.968992	0.942993	0.961538	0.958457	0.910714	0.955209	1	1	0.909091	0.877551	0.888889	0.912568	1	1	0.915493	0.903226	0.978495	0.972973	0.826772	0.959799	1	1	1	0.939024	0.971014	0.891892	0.974522	0.980296	0.968254	0.923077	0.969231	0.971014
'chr9'	'KIAA1432'	0.836735	0.690141	0.761905	0.903226	0.84375	0.935484	1	0.827586	0.714286	1	0.7	0.772727	0.972603	0.9	0.892857	0.73913	0.851852	0.971014	0.933333	0.846154	0.870968	0.8125	1	1	0.625	0.871795	1	0.785714	0.782609	0.692308	0	0.73913	1	0.888889	0.847826	0.8	1	1	0.878788	0.823529	1	1	0.848485	0.866667	0.882353	0.942857	0.815385	0.609756
'chr7'	'RNF216'	1	1	1	1	1	1	1	0.973684	0.837838	1	1	1	1	1	1	1	1	1	1	1	1	1	1	1	1	1	1	1	1	1	1	1	1	1	1	1	1	1	1	1	1	1	1	1	1	1	1	0.980392
'chr9'	'ERMP1'	0.984	0.992126	1	0.975309	0.96748	0.991667	1	1	1	0.92	0.99005	0.959459	0.943299	0.968127	0.957746	1	1	0.976879	0.991189	0.972509	1	1	0.984848	1	0.988166	1	1	0.980651	1	1	1	1	1	1	0.992701	1	0.968	0.964497	0.939914	0.982833	1	1	0.983306	1	0.967611	1	0.987229	1
'chr10'	'GDI2'	0.973753	0.984444	0.967213	0.968627	0.978423	0.965673	0.986684	0.966709	0.978022	0.976119	0.980796	0.983368	0.982634	0.98932	0.980547	0.976471	0.981606	0.976336	0.973118	0.985227	0.982081	0.984073	0.990779	0.984085	0.944494	0.982709	0.977562	0.984179	0.981818	0.958824	0.959627	0.977348	0.963558	0.969497	0.97389	0.975702	0.976663	0.967413	0.977093	0.97516	0.977901	0.988518	0.97464	0.965476	0.979118	0.988515	0.977305	0.970354
'chr10'	'GDI2'	0	0	0	0	0	0.00977199	0	0	0	0	0.00694444	0	0.0056926	0	0	0	0	0.0094697	0.0143541	0	0	0	0	0	0	0	0.0078125	0.0123023	0	0	0	0	0	0.00409836	0	0.0147493	0	0	0	0	0	0	0	0.00707547	0.00613497	0	0	0.00673854
'chr19'	NA_41	0.0343392	0.0174845	0	0.0121096	0.0340136	0.0113636	0.0219877	0.0178571	0.0170497	0.0076118	0.0128913	0.00879121	0.0270968	0.0214656	0	0.0299857	0.0268998	0.016081	0.0201285	0.0500582	0.014218	0.00977573	0.0325694	0.00548446	0.0198123	0.0163934	0.015674	0.0575017	0.0144487	0.0231125	0.0149626	0.0209581	0.0346767	0.0150685	0.00648508	0.0166865	0.0298982	0.0157398	0.0122449	0.0126582	0.0150754	0.0235814	0.0196906	0.023221	0.0157068	0.0159787	0.00672889	0.0293772
'chr10'	'ANKRD16'	1	1	1	0.89916	1	1	1	1	1	1	1	1	0.92381	1	1	0.985455	1	0.952381	0.933333	1	1	1	0.981982	1	1	1	1	0.850467	1	0.935484	1	1	0.920792	1	1	1	1	1	1	0.955556	1	0.878049	1	1	1	0.946429	0.893805	1
'chr10'	'ANKRD16'	1	0.955556	1	0.902913	0.982456	1	1	0.927273	1	0.836735	0.809524	1	0.935484	0.882353	0.944444	0.94958	0.864078	0.970149	1	0.779817	0.929412	1	0.943128	0.864407	0.861111	0.95122	0.934783	0.932584	0.903846	0.894737	0.909091	0.92	0.891304	0.948276	0.910112	1	0.894737	0.945205	0.8625	1	0.956522	0.928571	0.96875	0.942857	0.862745	1	0.860465	0.834711
'chr20'	'TRMT6'	1	0.992308	1	1	0.990991	0.986301	1	0.956044	1	1	0.97619	1	1	0.953488	0.952381	1	0.958621	0.991837	1	0.991952	1	1	1	1	1	0.987342	0.980861	1	1	0.923077	1	1	1	0.99262	0.990741	0.967742	1	1	0.985185	0.969697	0.886364	1	0.923077	1	1	1	0.986486	0.966887
'chr9'	'KIAA2026'	0.647059	0.638298	0.735849	0.796296	0.698113	0.862069	0.727273	0.758621	1	0.68	0.756098	0.744681	0.971014	0.736842	0.818182	0.793103	0.615385	0.868132	0.588235	0.864865	0.804878	0.911111	0.888889	1	0.857143	0.888889	0.631579	0.880597	0.878788	0.727273	1	0.563636	0.809524	0.87234	0.737705	0.826087	0.843137	0.571429	0.795918	0.851064	0.92	0.75	0.666667	0.586207	0.733333	0.6	0.903614	0.608696
'chr19'	'RANBP3'	0	0	0	0	0	0	0	0	0	0	0	0	0	0	0	0	0	0	0	0	0	0	0	0	0	0	0	0	0	0	0	0	0	0	0	0	0	0	0	0	0	0	0	0	0	0	0	0
'chr1'	'NPHP4'	0	0	0	0	0	0	0	0	0	0	0	0	0	0	0	0	0	0	0	0	0	0	0	0	0	0	0	0	0	0	0	0	0	0	0	0	0	0	0	0	0	0	0	0	0	0	0	0
'chr19'	'RANBP3'	0.211268	0.302013	0	0.338129	0.176471	0.2	0.307692	0.39759	0.12766	0.364706	0.295775	0.372549	0.214815	0.373737	0.373494	0.185714	0.255474	0.115789	0.2	0.214953	0.282609	0.318182	0.182796	0.282051	0	0.352941	0.0952381	0.215909	0.144737	0.310345	0.241379	0.352113	0.163265	0.166667	0.300813	0.388235	0.111111	0.133858	0.179191	0.337748	0.5	0.111111	0.256198	0.278689	0.248408	0.182482	0.247525	0.0666667
'chr20'	'MCM8'	1	0.903226	1	1	1	1	1	1	1	0.970588	1	1	1	1	0.947826	1	0.957447	0.964286	0.903226	0.983696	0.978261	0.896552	1	1	1	0.965517	1	0.952381	1	1	0.882353	0.9	0.904762	1	0.956522	1	0.9375	1	1	1	1	1	1	1	1	0.960526	0.971831	0.889706
'chr10'	'FBXO18'	0.0512821	0.0480769	0.045977	0.030303	0.0157895	0.111111	0.0470588	0.0564103	0.0526316	0	0.0243902	0.034188	0.0466667	0.0514541	0	0.0424242	0	0.0346667	0.0482759	0.0612245	0.0416667	0	0.0351562	0.039548	0.0470588	0.0769231	0.0620155	0.0402685	0	0.0645161	0.0275862	0	0.038961	0.0470219	0.0660793	0	0.0678466	0.0234375	0	0.0555556	0.045045	0	0	0.0188679	0.0810811	0	0.0588235	0.0886076
'chr20'	'CRLS1'	1	0.984051	0.989796	1	1	1	0.994118	1	1	0.985882	1	0.985455	1	0.992203	1	0.993846	1	0.985653	0.988539	1	1	1	1	1	0.997089	1	0.993333	0.993103	1	0.988473	1	1	0.990632	0.987055	0.996564	0.996466	0.991392	0.994652	0.994366	1	0.979112	0.993056	0.991228	0.99872	1	1	0.976923	0.981287
'chr10'	'IL15RA'	0.46875	0.515152	1	0.636364	0.631579	0.62963	0.571429	0.702128	0.686275	0	0.736842	0.866667	0.7	0.722222	0.578947	0.563636	1	0.622642	0.707317	0.733333	0.636364	0.576923	0	1	1	1	0.684211	0.666667	0.448276	0.563636	0.609756	0.666667	0.614035	0.461538	0.384615	0.611111	1	1	1	0.702128	0.636364	0.748031	0.5	0.542857	0.736842	0.5625	0.777778	0.537037
'chr10'	'IL15RA'	1	1	1	1	1	0.757576	0.912088	1	1	1	1	0.714286	1	1	1	0.96	1	0.746032	1	1	1	1	1	1	1	1	1	1	1	0.96	1	1	1	0.857143	1	1	1	1	1	1	0.936709	1	1	1	1	1	1	1
'chr1'	'NPHP4'	1	1	1	1	1	1	1	1	1	1	1	1	1	1	1	1	1	0.904762	1	1	1	1	1	1	1	1	0.894737	1	1	1	1	1	1	1	1	1	0.826087	1	0.882353	1	1	1	1	1	1	1	0.955556	1
'chr7'	'PMS2'	0.929825	1	1	0.952756	1	1	1	1	0.826087	1	1	1	1	0.979167	1	0.972222	0.939394	1	0.923077	1	0.981481	1	0.954023	1	1	0.942029	1	1	0.95122	1	1	1	1	0.942857	0.980392	0.88	1	1	0.967213	0.963636	1	1	0.968	1	0.984252	1	0.946309	1
'chr7'	'PMS2'	0.943662	0.964706	1	1	1	1	1	1	0.94	1	0.910448	1	0.931818	0.905882	1	0.948718	1	1	0.974359	0.978495	1	1	1	1	1	0.9	1	1	1	1	1	0.958333	0.882353	0.971429	1	1	1	1	1	0.877551	1	1	1	0.924051	0.943396	1	0.959184	1
'chr7'	'EIF2AK1'	0.994792	0.988076	0.989228	0.991361	0.989399	0.99341	0.987654	0.994483	0.996914	0.989796	0.996012	1	0.994828	0.994992	0.997155	0.986301	1	0.991076	0.993103	1	0.991004	0.990698	0.997817	1	1	0.995699	0.993691	1	0.981949	0.978836	0.989822	0.975567	0.992727	0.994994	0.988717	0.986264	0.988991	1	0.991513	0.984211	0.994885	0.996711	0.996105	1	0.991694	0.996124	0.985486	1
'chr1'	'KCNAB2'	0	1	0.555556	0	1	0.333333	0.358491	0	0	0.565217	0.22807	1	0.6	0.545455	1	0	1	0.36	0.44	0.253333	0	0.333333	0.321429	1	0.22807	0	0	0.419355	0.266667	0	0	0.375	0.405405	0.285714	0.222222	0	0.285714	0	0	0	0	0.478261	0	1	0.444444	0.478261	0.26087	0
'chr1'	'KCNAB2'	0	0	0	0	0	0	0	0	0	0	0	0	0	0	0	0	0	0	0	0	0	0	0	0	0	0	0	0	0	0	0	0	0	0	0	0	0	0	0	0	0	0	0	0	0	0	0	0
'chr7'	'USP42'	1	1	1	0.951807	1	1	1	1	1	1	1	1	1	1	0.953488	1	1	0.975207	1	1	1	0.974684	1	1	1	1	0.90625	1	1	1	1	1	1	1	0.97619	1	1	1	0.957447	1	1	1	0.962264	1	1	1	1	1
'chr7'	'USP42'	0.0697674	0	0	0	0	0	0	0	0	0	0	0	0.0612245	0	0	0	0	0.0454545	0	0	0	0	0	0	0	0.25	0.0943396	0	0	0	0	0	0	0	0	0	0.142857	0	0	0.107143	0	0	0	0.2	0	0	0.05	0
'chr12'	'VWF'	0	0	0	0	0	0	0	0	0	0	0	0	0	0	0	0	0	0	0	0	0	0	0	0	0	0	0	0	0	0	0	0	0	0	0	0	0	0	0	0	0	0	0	0	0	0	0	0
'chr9'	'IL33'	1	1	1	1	1	1	1	1	1	1	1	1	1	1	1	1	1	1	1	1	1	1	1	1	1	1	1	1	1	1	1	1	1	1	1	1	1	1	1	1	1	1	1	1	1	1	1	1
'chr10'	'PFKFB3'	1	1	1	1	1	1	1	1	1	1	0.99654	1	1	1	1	1	1	0.988024	1	1	0.995516	1	1	0.962264	1	1	1	0.982301	1	1	1	1	1	1	1	1	1	1	1	1	1	1	1	1	1	1	1	1
'chr10'	'PFKFB3'	0	0	0	0	0	0.0487805	0	0	0	0	0.00665188	0.0205761	0	0	0	0	0	0	0	0	0.0278481	0.00938967	0	0	0	0	0	0	0	0.0612245	0	0	0.0266667	0	0	0.0384615	0	0	0	0	0	0	0	0	0	0	0	0.0190024
'chr10'	NA_42	0.926606	0.777778	0.851852	0.893805	0.939394	1	0.943182	0.939394	1	1	0.908592	0.920605	0.952381	0.913043	0.968504	1	0.945578	0.922518	0.927536	0.978761	0.938257	0.903166	1	1	0.970149	0.938053	1	0.95671	1	0.919847	0.885714	0.963068	0.96371	0.964912	0.920319	0.934066	0.983871	0.909091	0.943925	0.860714	0.949367	0.895	0.968	0.976471	0.929577	0.972414	0.95	0.887033
'chr6'	'F13A1'	0.935484	1	1	1	1	1	1	1	1	1	1	1	1	1	1	1	1	1	1	1	1	1	1	1	1	1	1	1	1	1	1	1	1	1	1	1	1	1	1	1	1	1	1	1	1	1	1	1
'chr10'	NA_43	0	0	0	0.0638298	0	0	0	0	0	0	0.00736648	0	0	0	0	0	0	0	0	0	0	0.0183824	0	0	0	0.00869565	0	0	0	0	0	0	0	0	0	0	0	0	0	0.0230769	0	0.0186916	0	0	0	0	0	0.0255319
'chr8'	'MCPH1'	1	1	1	1	1	1	1	1	1	1	1	1	1	1	1	1	1	1	1	1	1	1	1	1	1	1	1	1	1	1	1	1	1	1	1	1	1	1	1	1	1	1	1	1	1	1	1	1
'chr1'	'ICMT'	0.235908	0.154023	0.2	0.190713	0.160377	0.179856	0.192053	0.325843	0.207317	0.127962	0.115607	0.240964	0.158798	0.229787	0.2607	0.276382	0.152941	0.0698366	0.214953	0.149897	0.162471	0.1125	0.104651	0.145299	0.2	0.2	0.183801	0.172414	0.149425	0.162791	0	0.136778	0.142857	0.198263	0.170163	0.513514	0.12	0.134831	0.164179	0.143363	0.13253	0.0786517	0.156863	0.216216	0.15493	0.147059	0.126294	0.160714
'chr17'	'FAM64A'	0	0	0	0	0	0	0.105263	0	0	0	0	0	0	0	0	0	0	0	0	0	0	0	0	0	0	0	0	0	0	0	0	0	0	0	0	0	0	0	0	0	0	0	0	0	0	0	0	0
'chr17'	'FAM64A'	0.682927	0.76	0.857143	0.487179	0.643411	0.793103	1	0.444444	0	0.52381	1	1	0.862069	0.435897	0.647059	0.6	0.617021	0.632653	0.733333	0.716535	0.911504	0.857143	0.580952	1	0.538462	0.846154	0.451613	0.563636	1	0.6	0.756098	0.733333	0.625	0.585366	0.724138	1	0.614035	1	0.846154	0.733333	0.797468	0.785714	1	0.793103	0.809524	0.85	1	0.741935
'chr19'	'GTF2F1'	1	0.997072	1	1	0.991011	1	1	0.995624	1	1	1	1	1	1	1	1	1	1	0.99439	1	0.991111	1	1	1	1	1	1	1	0.994737	1	0.993103	1	0.995086	1	1	1	0.995906	1	1	1	1	1	1	1	1	1	1	1
'chr8'	'ANGPT2'	0.924528	0.904762	1	0.924528	1	0.863636	1	0.934426	1	0.923077	0.909091	0.666667	1	1	1	1	1	0.972603	0.935484	1	0.783784	1	1	1	1	1	1	1	1	1	1	1	1	0.938462	0.90625	0.956522	0.857143	0.934426	1	1	1	0.938144	0.948052	1	1	1	0.988095	1
'chr11'	'SMPD1'	1	1	1	1	0.989744	1	0.957447	1	0.990476	1	1	0.980519	1	1	1	0.989071	0.986486	1	1	1	0.989362	1	1	1	0.969231	0.977099	1	1	1	1	0.979592	0.954082	1	0.972603	0.989796	1	1	0.982759	0.969925	0.993697	1	1	1	1	0.971564	0.968254	1	1
'chr11'	'APBB1'	1	1	1	1	1	1	1	1	1	1	0.963636	0.979381	0.950617	1	1	0.945946	1	1	0.964286	0.928571	1	0.965812	0.974843	1	1	0.954545	1	1	1	1	1	1	1	1	1	1	1	1	1	0.954887	1	1	1	1	0.946809	1	1	1
'chr7'	'RAC1'	0.450949	0.281005	0.237937	0.314672	0.164474	0.379775	0.343874	0.279728	0.498106	0.317614	0.483516	0.334787	0.254565	0.375628	0.176471	0.416114	0.46545	0.249164	0.290456	0.37031	0.249743	0.360687	0.328542	0.412134	0.24457	0.266467	0.329886	0.376344	0.210762	0.326582	0.314496	0.407341	0.36	0.260796	0.444759	0.504032	0.209026	0.0695971	0.531052	0.190781	0.369099	0.216783	0.436486	0.168108	0.042961	0.369697	0.155835	0.210337
'chr19'	'SLC25A23'	1	1	1	1	1	1	1	1	1	1	1	1	1	1	1	1	1	1	1	1	1	0.777778	1	1	1	1	1	1	1	1	1	1	1	1	1	1	1	1	1	1	1	1	1	1	1	1	1	1
'chr19'	'SLC25A23'	0.447368	1	0	0.571429	1	0.769231	0	0.857143	0.5	0.384615	0.464286	1	0.655172	0.6	0.6	0.666667	0.611111	0.714286	0.73913	0.75	0	0.470588	1	0.7	0	1	0.55	0.538462	1	0.5	0	0.5	0.823529	0.777778	0.625	0.714286	0.608696	0.506173	0.522388	0.857143	0.612903	0.666667	0.666667	0.5	1	0.666667	0.46988	0.75
'chr12'	NA_44	1	1	1	1	1	1	1	1	1	1	1	1	1	1	1	0.997271	1	1	1	1	1	1	1	0.979381	1	1	1	1	0.988701	1	1	1	1	1	1	1	1	1	1	1	1	0.994128	0.996825	1	1	1	1	1
'chr19'	'SLC25A23'	0.874564	0.944056	1	0.912195	0.889655	0.858657	0.945946	0.907692	0.916279	0.83691	0.945578	0.958904	0.868263	0.873016	1	0.869732	0.940678	0.921569	0.921788	0.765957	0.90625	1	0.83908	0.828571	0.901235	0.886179	0.943262	0.87037	0.962963	0.822785	1	0.80198	0.9	0.868852	0.953216	0.825641	0.933884	0.758333	0.948424	0.955752	0.891089	0.767857	0.816667	0.92	0.833333	0.956522	0.775076	0.884058
'chr19'	'SLC25A23'	0.0457516	0.0869565	0.0833333	0.130435	0.287356	0	0.282051	0.126761	0.0326087	0.0380952	0.0454545	0.0617284	0.06	0	0.0769231	0.0592593	0.0785714	0.057971	0.0952381	0	0.0895522	0.0714286	0	0	0.0632911	0.0909091	0	0	0.0967742	0.037037	0	0	0	0	0.05	0	0.028169	0.0618557	0.0780142	0.0854701	0.0990991	0.0547945	0.0588235	0.152174	0.048951	0.0588235	0.0340909	0
'chr7'	'DAGLB'	0.978261	0.981982	1	0.980952	0.944444	1	0.959184	1	1	1	0.971831	0.974359	0.956522	1	0.902439	0.842105	0.967742	0.973684	1	1	1	1	0.963636	1	1	0.973333	1	0.971429	1	0.87234	0.866667	0.977528	1	1	0.913978	1	1	1	0.933333	1	0.904762	0.828571	0.951807	0.955556	1	1	0.95122	0.980952
'chr7'	'DAGLB'	1	1	1	1	1	1	1	1	1	1	1	1	1	1	1	1	1	1	1	1	1	1	1	1	1	1	1	1	1	0.929825	1	1	0.867257	1	1	1	1	1	1	1	1	1	1	1	1	1	1	1
'chr7'	'DAGLB'	0.969231	1	1	1	0.961538	1	1	1	1	1	0.95122	1	0.945946	1	0.960784	1	1	0.935484	1	0.979381	1	1	1	1	1	0.927273	1	0.96	1	1	1	1	1	0.97541	0.904255	1	1	1	1	1	0.823529	0.935484	1	1	0.935484	1	0.978022	1
'chr7'	'DAGLB'	1	1	1	1	0.903614	0.95082	1	0.961538	1	1	1	0.934783	1	0.97561	0.954545	1	1	0.961905	1	1	0.969231	0.94	1	1	1	1	1	0.869565	1	1	0.925	1	1	1	1	1	0.901639	1	1	1	1	1	1	1	1	1	1	0.974026
'chr7'	'DAGLB'	1	1	1	1	1	1	1	1	1	1	1	1	1	1	1	1	1	1	1	1	1	1	1	1	1	1	1	1	1	1	1	1	1	1	1	1	1	1	1	1	1	1	1	1	1	1	1	1
'chr7'	'DAGLB'	1	1	1	0.978723	1	1	1	1	1	1	1	1	1	0.982609	0.966102	1	0.955556	1	0.969697	0.98	0.975904	1	1	1	1	1	1	1	1	1	1	1	1	1	1	1	1	1	1	1	1	1	1	1	1	1	0.981818	0.982609
'chr11'	'TRIM3'	0.953488	1	1	1	0.98374	0.987448	1	1	1	0.968421	1	1	1	1	1	1	1	1	1	1	1	1	1	1	1	0.971429	0.946746	1	0.965517	1	0.946903	1	1	1	1	1	1	1	0.97	1	1	1	1	1	0.979592	1	1	0.882353
'chr9'	'UHRF2'	0.0447761	0	0	0.117318	0.0818182	0	0	0.0538922	0.0571429	0	0.102804	0.105263	0.261538	0.135802	0.103448	0.17757	0.0869565	0.148936	0.0294118	0	0.128205	0.116883	0	0	0.117647	0.166667	0	0.113924	0.239437	0	0	0	0	0	0.113924	0	0.181208	0	0.0769231	0.125	0	0.102041	0.0666667	0	0.113636	0.0882353	0.05	0
'chr11'	'TRIM3'	0	0.205298	0	0	0	0	0	0	0.142857	0.236842	0.142857	0	0.276923	0.221239	0	0	0.129032	0	0.0666667	0.105263	0	0	0	0	0	0.0714286	0.21875	0	0.183099	0.0789474	0.231884	0	0	1	0.206897	0	0	0.277778	0.181818	0	0.409091	0	0	0.294118	0	0	0	0
'chr9'	'UHRF2'	0.0909091	0.26	0	0	0.0588235	0	0.206897	0.0972222	0	0	0	0	0.269231	0.194444	0.216216	0.173077	0	0.1875	0	0.101449	0.0806452	0	0	0	0.357143	0.4375	0.225806	0.0843373	0	0.107143	0	0	0	0	0.0689655	0.0909091	0.447761	0.181818	0.0810811	0.126984	0	0	0	0.102041	0.0724638	0.228571	0.115385	0
'chr11'	'ARFIP2'	1	1	1	1	1	1	1	1	1	1	1	1	0.998318	1	1	1	1	1	1	0.994278	1	1	1	1	1	1	1	1	1	1	1	1	1	1	1	1	1	0.993377	1	1	0.984169	1	1	1	1	1	1	0.986301
'chr11'	NA_45	0.932161	1	0.970443	0.957627	0.973333	0.955112	1	0.989247	0.985748	0.935897	0.902256	0.876582	0.994585	0.964567	0.955882	1	0.906699	0.958333	0.967532	0.937063	0.964981	0.851852	1	1	0.95283	0.891753	0.93543	0.974576	0.960377	0.993421	0.942815	0.978799	1	0.965451	1	0.957895	0.975155	1	0.94	0.942899	0.949324	0.943128	0.962025	1	1	0.947368	0.945652	0.950617
'chr11'	'FXC1'	1	1	1	0.989583	1	1	1	1	1	0.980769	0.974026	1	1	0.982063	1	0.990431	1	1	1	1	1	1	1	1	1	1	1	1	1	1	1	1	1	1	1	1	0.984252	1	0.988701	1	1	0.965318	1	1	1	1	1	1
'chr17'	'KIAA0753'	1	0.927273	0.868852	0.878049	1	0.9	1	0.947826	0.955556	0.764706	1	0.866667	0.923077	0.928571	0.954545	0.955556	1	0.982906	0.945946	0.964912	0.846154	0.958333	0.944444	0.962264	1	0.923077	1	0.803279	0.911111	0.901639	1	0.946667	0.882353	0.921053	0.95	0.945205	0.952381	1	0.846154	0.932773	0.826087	0.918367	0.858586	0.902439	0.864407	1	1	0.921569
'chr1'	'TNFRSF25'	0.857143	1	1	0.666667	0.809524	1	1	0.6	1	1	1	1	1	1	0.818182	1	1	1	1	1	0.882353	1	0.904762	1	0.875	1	1	1	0.818182	0.806452	0.454545	0.888889	0.5	0.846154	0.777778	1	1	0.7	1	1	1	1	1	1	1	1	0.875	0.882353
'chr1'	'TNFRSF25'	1	1	1	1	1	1	1	1	1	1	1	1	1	1	1	1	1	1	1	1	1	1	1	1	1	1	1	1	1	1	1	1	1	1	1	1	1	1	1	1	1	1	1	1	1	1	1	1
'chr17'	'KIAA0753'	0.9	0.823529	1	0.75	0.68	0.478261	0.666667	0.807692	1	0.824561	0.74359	0.666667	0.875	0.652174	0.692308	1	0.714286	0.828571	0.9375	0.84	0.818182	0.875	0.923077	0.846154	0.913043	0.692308	1	0.88	0.76	1	0.913043	0.888889	0.619048	0.805556	0.66129	1	0.789474	1	1	0.769231	1	0.916667	1	0.945946	1	0.647059	0.793103	1
'chr17'	'KIAA0753'	1	1	1	1	1	1	1	1	1	1	0.931034	1	1	1	1	1	1	1	1	1	1	1	1	1	1	1	1	1	1	1	1	1	1	0.928571	0.966667	1	1	1	1	1	1	1	0.957447	1	1	1	1	1
'chr17'	NA_46	0.889655	0.950739	0.891156	0.878788	0.92126	0.924051	0.789474	0.910448	0.965517	0.945455	0.914894	0.971429	0.743842	0.944444	0.932773	0.968586	0.722449	0.794118	0.945205	0.952941	0.814433	0.916667	0.755102	0.948052	0.937778	0.984375	0.876923	0.900452	0.717647	0.930435	0.818182	0.884892	0.883721	0.97449	0.96748	0.965217	0.942446	0.836066	1	0.959322	0.893333	0.822222	0.979487	0.936508	0.918699	0.945946	0.978142	0.634783
'chr7'	'ZDHHC4'	1	0.378571	0	0.417391	1	1	0.387755	1	0.149351	0.467337	1	0.538462	0.638298	0.409283	1	1	0.346405	0.317972	0.455882	0.414062	0.36646	0.306533	1	1	0.465909	1	1	1	0.237288	0.5	0.194175	1	0.50495	0.30137	0.465753	1	0.454545	1	0.426295	0.385281	0.711409	0.417085	1	1	0.472393	1	1	1
'chr12'	'NCAPD2'	1	1	1	1	1	1	1	1	1	1	1	1	1	1	1	1	0.978947	1	1	1	0.992366	1	1	1	1	1	1	0.984733	0.99061	1	1	1	1	1	1	1	1	1	1	1	1	0.994314	1	1	1	1	1	1
'chr5'	'NSUN2'	0.991247	1	0.989474	1	1	1	1	0.99095	1	1	1	0.948718	0.984925	0.985075	1	1	0.990991	0.994413	1	1	1	1	0.996899	1	0.992806	0.977401	1	1	1	0.975155	1	1	1	1	0.9801	1	1	1	1	1	1	0.976798	0.9875	0.98995	1	1	1	1
'chr11'	'ILK'	0.958015	0.955857	0.967742	0.961749	0.972973	0.975904	1	0.961456	0.966387	1	0.943609	0.942529	0.901049	0.955766	0.947507	0.912037	0.975669	0.955556	0.951941	0.958955	1	0.974825	0.829333	0.955157	0.925333	0.948424	0.959459	0.966972	0.921569	0.981013	0.9375	0.941368	0.954955	1	0.981366	0.939241	0.956284	0.969925	0.961456	0.939058	0.978182	0.921569	0.986371	0.977654	0.921384	0.976923	0.951923	0.977612
'chr5'	'NSUN2'	0.968992	0.910377	0.885246	0.979592	0.920354	0.936306	0.923913	0.892308	0.909091	0.947712	0.939189	0.941176	0.945736	0.925532	0.88961	0.96648	0.93	0.939163	0.986111	0.856115	0.963158	0.881657	0.798165	0.877551	0.974359	0.900826	0.91133	0.9	0.92126	0.932773	0.944444	0.91716	0.900709	0.966216	0.973094	0.927273	0.965909	0.960396	0.952381	0.904255	0.978947	0.918033	0.948339	0.976945	0.961353	0.91453	0.916981	0.905172
'chr11'	'ILK'	0.976496	1	1	1	1	1	1	1	1	1	0.981818	1	0.970874	1	1	1	0.993432	1	0.974684	0.971831	1	1	1	1	0.956954	0.942029	0.977208	0.992116	1	1	1	1	1	1	1	1	0.992606	1	1	0.976471	1	0.923077	1	1	1	1	1	1
'chr11'	'ILK'	0.990338	0.995068	0.994709	0.996497	0.994398	1	1	0.996942	1	1	0.990741	0.991579	1	1	0.997297	0.989831	1	0.9933	0.997151	0.987952	1	0.997986	1	0.99536	0.986532	0.991718	1	1	1	1	1	1	1	1	0.997976	1	1	1	0.99455	1	0.993311	0.966102	1	1	0.997955	1	1	1
'chr5'	'SRD5A1'	0	0	0	0	0	0	0	0	0	0	0.0215054	0	0	0	0	0	0	0	0	0	0	0	0	0	0	0	0	0	0	0	0	0	0	0	0	0	0	0	0	0	0	0	0	0	0	0	0	0.013986
'chr5'	'SRD5A1'	1	0.948052	1	1	0.935484	0.924528	0.953846	1	1	1	0.931429	1	1	1	0.974684	0.9	0.95122	0.927273	1	1	0.955056	1	1	1	1	1	0.923077	1	1	0.9375	1	0.956989	0.945946	0.916667	1	1	0.92	0.967742	1	1	0.9	0.9375	1	0.977273	0.982659	1	0.959184	0.948097
'chr12'	'IFFO1'	1	1	0	0	0	1	1	0.714286	1	0.428571	0.7	1	1	1	0.652174	1	1	1	1	1	0.652174	0.76	1	0.428571	0.7	0	0.793103	1	1	0.555556	1	1	0.428571	1	1	1	0.860465	0.571429	1	1	0.647059	0.793103	1	0.652174	1	0.652174	0	0.652174
'chr12'	NA_47	0	0	0	0	0	0	0.222222	0.375	0.125	0	0	0	0	0	0	0	0	0	0	0	0	0	0.272727	0	0	0	0.2	0	0	0	0	0.222222	0	0	0	0	0.5	0	0	0	0.1	0	0	0	0	0	0	0
'chr17'	'XAF1'	0.925532	0.805195	1	0.540984	0.921642	0.615385	0.80292	0.92126	0.863118	1	0.616438	0.857143	1	0.818182	0.865031	1	0.85	0.814103	0.913043	0.886076	0.761194	0.841026	1	0.742857	0.714286	0.908046	0.777027	0.840909	0.444444	0.887324	1	1	1	0.882353	0.947368	1	1	1	0.909091	0.844156	0.913978	0.896104	0.846154	0.922414	1	1	0.891892	1
'chr17'	'XAF1'	1	1	1	1	1	1	1	1	1	1	1	1	1	1	1	1	1	1	1	1	1	1	1	1	1	1	1	1	1	1	1	1	1	1	1	1	1	1	1	1	1	0.964912	1	1	1	1	1	1
'chr17'	'XAF1'	0.948498	0.978622	1	1	0.981982	1	0.978313	0.958042	1	1	0.973684	0.94	0.914286	1	0.941634	1	0.982353	0.965318	1	1	1	0.989011	1	1	0.836957	0.891892	0.931429	0.962617	1	0.868132	1	1	0.944444	1	1	0.94	1	1	1	0.940594	0.951351	1	0.896552	0.968017	1	1	1	1
'chr12'	'NOP2'	0	0.0298507	0	0	0	0	0.0163934	0	0.0285714	0	0.08	0.0333333	0.0163399	0	0	0	0.0204082	0.0291777	0	0.00865801	0	0.04	0	0	0	0	0	0.0239521	0	0	0	0	0.023622	0.0169492	0.04	0	0.0218341	0	0	0.0454545	0	0.00408998	0.0240964	0.0242718	0	0	0	0
'chr12'	'NOP2'	0	0	0	0	0	0	0	0	0	0	0	0	0	0	0	0	0	0	0	0	0	0	0	0	0	0	0	0	0	0	0	0	0.034188	0	0	0	0	0	0	0	0	0	0	0	0	0	0	0
'chr1'	'DNAJC11'	0.980583	0.982609	0.985915	0.974194	1	0.947137	1	1	1	1	0.982533	0.953488	1	0.981818	1	0.965957	0.972414	0.964646	0.971223	0.967807	0.981651	0.947644	1	0.953488	1	0.985185	0.956044	1	0.99	1	1	0.980392	0.936	0.969152	0.969811	0.978022	0.969925	0.938053	1	0.93133	0.963415	0.957143	1	1	0.966216	1	1	0.958333
'chr1'	'DNAJC11'	0.992063	0.994709	1	0.992248	1	1	1	1	1	1	0.979798	1	1	1	1	0.982906	1	0.990315	1	1	0.992366	0.989691	1	1	1	0.983333	0.990476	0.989418	0.979167	1	1	1	0.991266	1	1	1	0.982379	1	0.979381	0.990566	0.978022	1	1	1	0.985019	1	1	1
'chr19'	'GPR108'	0.9875	0.997101	1	0.988889	0.983673	1	0.969849	1	1	0.987768	1	0.993485	1	1	1	1	0.983607	0.996528	0.976879	0.987013	1	0.980769	1	1	1	0.993197	0.993127	1	1	1	1	1	1	0.988406	1	0.991525	1	0.993186	1	1	0.972644	1	0.984496	0.992063	1	0.994475	1	0.969231
'chr7'	'ZNF12'	0	0.0272727	0.0857143	0.0348837	0	0	0	0.0649351	0	0	0	0	0.0408163	0.117117	0	0.0454545	0.0666667	0.0285714	0	0.0307692	0.0416667	0	0	0	0	0.113636	0	0	0	0	0	0	0	0.0533333	0.0444444	0	0	0	0	0.04	0	0	0	0	0	0.0632911	0.078125	0
'chr19'	'GPR108'	0.99241	1	1	1	1	1	1	1	1	1	1	1	0.980237	1	0.951724	0.99095	1	1	1	1	1	1	0.98513	1	0.97093	1	1	1	1	1	0.95122	1	0.989041	1	1	1	1	0.989267	1	0.996528	1	1	1	1	1	1	1	0.990196
'chr19'	'TRIP10'	0.104265	0.217391	0.130435	0.171429	0.0900901	0.195767	0.191489	0.267442	0.11236	0.114286	0.0857143	0.258621	0.130769	0.4375	0.150943	0.150327	0.26087	0.0777202	0.181818	0.114754	0.245614	0.175573	0.169492	0.181818	0.0865052	0.25	0.117647	0.113122	0.122807	0.295238	0.140845	0.192771	0.10989	0.28	0.205479	0.193277	0.177419	0.0530303	0.326531	0.2	0.338983	0.215686	0.386667	0.247059	0.0153846	0.180328	0.0694444	0.158416
'chr19'	'SH2D3A'	0.977273	1	0.939394	0.934426	0.894737	0.894737	1	0.833333	0.953488	1	0.867647	0.769231	0.910112	0.92	0.927273	0.84127	0.941176	0.888889	1	0.862069	1	0.820513	1	1	0.847458	0.897436	0.963636	0.813084	0.897436	0.769231	1	0.882353	0.871795	0.96	1	0.97619	1	0.789474	0.875	0.828571	0.936	0.875862	0.948052	0.866667	0.932773	0.896552	0.850932	1
'chr12'	'ING4'	0.994751	1	1	1	1	0.995086	1	1	1	1	0.994012	1	1	1	0.990354	0.990228	1	1	0.989691	0.973274	1	1	0.995751	1	0.992556	1	1	1	1	1	0.983577	0.988722	1	1	1	1	1	0.97319	0.987578	0.994764	1	0.974548	0.992188	1	1	1	1	1
'chr12'	'ING4'	0.966102	0.979967	0.956522	0.994186	1	1	0.964286	0.981735	0.994764	1	0.982979	0.978202	0.927711	0.977742	0.965157	0.971292	1	0.978495	1	0.986928	0.984962	0.975758	0.981378	0.990196	0.980645	0.977273	1	1	0.988201	0.98209	0.941309	0.982063	0.985866	0.988571	0.986348	1	0.987063	0.933649	0.981763	0.99308	0.979899	0.970361	0.988604	1	1	0.963899	1	0.967742
'chr12'	'ING4'	0.925714	0.960265	1	0.954416	1	1	0.96319	1	0.966667	1	0.942029	0.958209	1	0.978462	1	0.966867	0.956679	0.958199	1	0.940043	1	1	0.946154	1	1	0.949821	0.956835	1	0.95283	1	1	0.940741	0.959044	0.963731	0.963964	1	0.948417	0.905983	1	0.931677	1	0.962362	0.918367	1	0.911602	0.993151	1	1
'chr12'	'ZNF384'	0.309474	0.42394	0.445783	0.343434	0.2	0.280576	0.198444	0.428571	0.216	0.3	0.358824	0.49711	0.343478	0.30888	0.259475	0.375587	0.262712	0.370787	0.465347	0.339853	0.284672	0.408638	0.396175	0.305263	0.271186	0.385621	0.18	0.34466	0.257143	0.429658	0.264957	0.27027	0.370213	0.415254	0.346847	0.342995	0.220537	0.284047	0.351562	0.48	0.330144	0.227531	0.429319	0.4375	0.297297	0.383399	0.298246	0.201102
'chr12'	'ZNF384'	0.192308	0.149068	0.163265	0.164835	0.0721649	0.1	0.16129	0.170732	0.175	0	0.164706	0.166667	0.0909091	0.168317	0.183099	0.171171	0.117647	0.106509	0.134328	0.149425	0	0.117647	0.161972	0.16	0.0877193	0.116667	0	0.180556	0.289855	0.253968	0.164706	0	0.235294	0.182609	0.114035	0.18	0.16	0.0588235	0.159292	0.171171	0.0701754	0.0268293	0.147368	0.13253	0.163265	0.1	0.206522	0.179487
'chr12'	'ZNF384'	0.70751	0.790598	0.801527	0.755102	0.728477	0.874439	0.896774	0.930233	0.669291	0.864407	0.632432	0.887324	0.804281	0.848024	0.733333	0.75	0.680556	0.760391	0.846154	0.72	0.610294	0.774892	0.775561	0.769231	0.573171	0.865169	0.638989	0.651246	0.969231	0.813953	0.614815	0.571429	0.855263	0.828767	0.905109	0.900826	0.873171	0.734266	0.928105	0.853659	0.770492	0.491179	0.748201	0.820755	0.706667	0.892216	0.813084	0.720339
'chr9'	'KDM4C'	0.890411	0.930435	0.962264	0.980769	1	1	1	0.925	1	1	0.971429	1	1	0.982301	1	1	1	1	1	1	1	1	1	1	1	1	1	1	0.911111	1	1	1	1	1	1	1	1	1	0.95	1	0.928571	1	0.973333	1	1	1	1	1
'chr9'	'KDM4C'	1	1	1	0.98374	1	1	1	1	0.913043	1	1	1	1	1	1	1	1	0.923077	1	0.976744	1	1	1	1	1	0.962963	1	1	1	1	1	1	1	1	1	1	1	1	1	1	1	1	1	1	1	1	1	1
'chr19'	'VAV1'	1	1	1	0.923077	1	1	0.933333	0.923077	1	1	0.851852	1	1	1	1	0.90625	1	1	1	1	1	1	0.95	1	0.851852	1	1	1	0.906977	0.90625	1	1	1	1	1	0.887324	1	1	1	0.875	1	1	1	1	0.974359	1	0.953488	1
'chr12'	'COPS7A'	0.93858	0.957447	0.944615	0.958702	0.944134	0.971774	0.92233	0.973856	0.950963	0.955556	0.964126	0.942308	0.949934	0.970588	0.949761	0.882143	0.954674	0.959953	0.972603	0.959379	0.982301	0.935622	0.971953	0.979452	0.930131	0.936709	0.96129	0.975851	0.957219	0.964789	0.833846	0.952153	0.91924	0.963035	0.966616	0.954853	0.919414	0.865546	0.984526	0.971686	0.977401	0.872541	0.948485	0.95795	0.968992	0.903448	0.914081	0.982425
'chr19'	'VAV1'	1	1	1	1	1	1	1	1	0.897436	1	1	1	1	1	1	1	1	1	1	1	1	1	1	1	1	1	1	1	1	1	1	1	1	1	1	1	1	1	1	1	1	1	1	1	1	1	1	1
'chr12'	'COPS7A'	1	1	1	1	0.992579	1	1	1	0.992308	1	0.99569	1	1	1	1	1	1	0.996422	1	0.997131	1	0.984655	0.993209	1	0.990476	1	1	0.996933	1	1	0.97377	1	1	1	1	1	1	1	1	1	1	0.986942	1	1	1	1	1	1
'chr7'	'CCZ1B'	1	0.997487	1	0.993985	1	1	1	1	1	1	1	1	0.994536	1	1	1	1	0.995333	1	0.991979	1	1	1	0.99682	1	1	1	0.994536	1	1	1	1	1	1	1	1	1	0.982063	1	1	1	0.896552	1	1	0.994709	1	1	0.991199
'chr12'	'CD4'	0.923077	0.88	1	0.95	0.971963	0.978102	0.981395	0.943925	0.911111	0.904762	0.959596	1	0.886364	0.857143	1	1	1	0.930556	1	0.921986	0.907407	0.866667	1	1	1	0.966667	1	0.931818	0.910714	1	1	0.858824	0.810526	0.973684	1	1	0.857143	1	1	0.970588	1	0.941176	0.955224	1	1	1	1	0.95122
'chr12'	'CD4'	1	1	1	1	1	1	0.963415	1	1	1	0.986667	1	0.984	1	1	1	1	1	1	1	1	1	1	0.945946	1	1	1	1	1	1	1	1	1	0.963636	0.956522	1	1	1	1	1	1	1	1	1	1	0.975309	1	1
'chrX'	'HDHD1'	0.942857	1	0.972222	1	0.983333	1	1	1	1	1	1	0.944444	1	1	1	1	1	0.959596	1	1	1	1	0.950617	1	1	1	1	0.948718	1	1	1	1	1	1	1	1	0.9375	1	1	0.917808	1	0.974522	1	1	1	1	1	1
'chr4'	'TBC1D14'	0	0.0160643	0	0	0	0.0551181	0	0.047619	0	0.0224719	0	0	0	0	0	0	0	0	0	0	0	0.0789474	0.0277778	0	0	0	0	0	0	0	0	0	0.0405405	0	0.0266667	0	0	0.0240964	0	0.0147783	0	0	0	0	0	0	0	0
'chr4'	'TBC1D14'	1	0.901235	1	0.995825	1	0.905325	0.928571	0.958904	1	0.878173	0.762238	1	0.938596	0.905882	0.954023	0.933962	0.958333	0.969697	1	0.959677	0.985075	0.938776	0.878706	1	0.925234	0.945946	0.977273	0.944444	0.934066	0.934426	0.931034	1	1	0.978022	0.904545	1	0.94717	0.982558	1	0.952849	0.88024	0.97037	1	0.936842	0.876543	1	0.914894	0.967568
'chr12'	'LRRC23'	1	0.98366	1	1	1	1	1	1	1	1	0.923077	1	1	1	0.927273	1	1	0.935897	1	0.953125	1	1	1	1	0.896552	0.956522	1	1	1	1	1	1	1	1	0.973958	1	1	1	0.980159	1	1	1	0.948187	1	1	1	1	1
'chr12'	'LRRC23'	0.487179	0.451264	0.456522	0.40367	0.675214	0.479452	0.592593	0.6	0.46875	0.574468	0.418182	0.4375	0.270588	0.620513	0.472727	0.573171	0.395833	0.648936	0.621622	0.506173	0.54717	0.459459	0.692982	0.454545	0.440678	0.483146	0.488372	0.52809	0.558442	0.621622	0.441558	0.655172	0.866667	0.68	0.68	0.473684	0.525547	0.617647	0.471861	0.560284	0.659574	0.140187	0.496933	0.704545	0.55102	0.416667	0.377778	0.54717
'chr12'	'LRRC23'	1	0.973958	1	0.962547	1	0.957627	0.97619	1	1	1	1	0.842767	0.933333	1	1	1	1	0.956332	1	1	1	0.953052	0.960317	1	0.921053	0.93865	0.947917	1	0.946809	1	0.931193	1	1	1	1	1	0.967105	0.943182	0.97555	1	1	0.60396	1	0.972973	1	0.924242	0.857143	1
'chr12'	'LRRC23'	0.709677	0.826087	1	0.826923	0.909091	0.885714	0.688312	0.842105	0.72093	0.714286	0.8	0.914894	0.786667	0.843137	0.677419	0.833333	0.887324	0.777778	0.822222	0.72	0.666667	0.775	0.714286	0.728814	0.892857	0.75	0.682243	0.840909	0.948718	0.714286	0.673913	0.755102	0.677419	0.849462	0.756757	0.789474	0.736434	0.636364	0.788889	0.898305	0.882353	0.454545	0.84375	0.736842	0.857143	0.809524	0.724138	0.925926
'chrX'	'HDHD1'	0	0	0	0	0	0	0.0625	0	0.0588235	0	0	0	0	0	0	0	0	0	0	0	0	0	0	0	0	0	0	0	0	0	0	0	0	0	0	0	0	0	0	0	0	0	0	0	0	0	0	0
'chr12'	'ENO2'	0.997285	1	1	1	1	1	1	1	1	1	1	1	1	1	1	1	1	1	1	1	1	1	1	1	1	1	1	1	1	1	1	1	1	1	1	1	1	1	1	1	1	1	1	1	1	1	1	1
'chr9'	'KDM4C'	1	0.912621	1	0.954545	1	1	0.866667	0.95	1	1	0.935484	1	1	1	0.95	1	1	0.925	1	1	1	1	0.88	1	1	1	0.910448	1	0.967742	0.941176	1	1	1	0.947368	0.889908	0.953488	0.833333	1	0.910448	0.934783	1	1	0.915493	0.863636	0.934066	1	0.944444	1
'chr12'	'PTPN6'	0.937173	0.923077	1	0.946309	0.986667	0.985507	0.926471	1	1	0.930233	0.895954	0.954887	0.977444	1	1	0.943396	1	0.956731	0.977273	0.989286	1	0.970588	1	1	0.873684	0.977778	1	1	1	0.96875	1	0.946429	0.967742	0.921569	0.96319	1	0.932258	1	1	0.942857	1	0.935484	1	1	1	0.97973	0.916667	1
'chr12'	'LPCAT3'	0.991111	0.994302	1	1	1	1	1	1	0.997337	0.964912	0.98374	0.984	0.997587	1	0.986971	0.942387	0.983871	0.994812	1	1	1	0.992832	0.974304	1	0.974684	1	0.985401	0.993056	1	0.991111	1	1	1	1	1	0.995392	0.9801	1	0.982609	0.989924	0.990741	0.995365	1	0.99696	1	0.994667	1	1
'chr17'	'DLG4'	0.444444	0.578947	0.461538	0.559633	0.481481	0.583333	0.407407	0.909091	0.333333	1	0.276596	0.479452	0.413793	0.435897	0.473684	0.470588	0.649123	0.5	0.5	0.365854	0.692308	0.587302	0.551515	0.396226	0	0.443038	0.529412	0.478261	0.428571	0.443038	1	0.333333	0.619048	0.404762	0.636364	0.722222	0.4	0	0.492537	0.51938	0.514286	0.37931	0.461538	1	0.647059	0.526316	0.555556	0.5
'chr17'	'ACADVL'	0.985816	0.992395	0.99422	0.994003	0.98568	1	0.993443	1	1	1	0.988166	1	0.998077	0.987261	0.986577	0.996933	0.991176	1	0.994302	0.984314	0.985765	0.994859	1	0.969112	1	0.993277	1	1	0.985455	0.993205	0.993056	0.996875	0.986063	0.99	0.996234	0.995842	1	1	0.983936	0.995475	1	1	1	1	1	1	1	1
'chr17'	'PHF23'	1	0.964286	1	0.986928	1	1	1	1	1	1	1	1	1	1	1	1	1	1	1	1	1	1	1	1	1	1	1	1	1	1	1	1	1	1	1	1	1	1	1	1	1	1	1	1	1	1	0.977273	1
'chr19'	'INSR'	0.396779	0.0909091	0.142857	0.160839	0.271186	0.304348	0.458333	0.175	0.285714	0.105263	0.180124	0.267974	0.494737	0.402985	0.349693	0.143678	0.277778	0.119658	0.114035	0.408451	0.403509	0.545455	0.162791	0.0947368	0.157895	0.251908	0.196429	0.221622	0.111111	0.5	0.117647	0.41573	0.185714	0.173913	0.333333	0.6875	0.125	0.108434	0.131579	0.230088	0.456	0.471452	0.382022	0.4	0.211823	0.112195	0.0746812	0.52381
'chr17'	'ELP5'	0.987421	0.980198	1	1	1	1	1	1	1	0.952381	1	1	1	1	0.979167	0.9	1	0.924051	0.989796	0.970588	1	1	0.982609	1	1	1	0.969697	1	1	0.954023	0.869919	1	0.984615	1	0.953216	1	1	1	1	0.977401	1	0.92233	0.988024	1	0.972973	1	0.989305	1
'chr12'	'C1S'	0.994569	1	0.962617	0.99422	0.991649	1	1	1	1	0.998339	1	1	0.991329	1	0.998247	1	1	0.996805	1	1	1	1	1	1	1	1	1	0.99558	1	1	1	1	1	1	0.992405	1	1	1	1	0.99435	1	0.988925	1	1	1	0.993031	0.992647	1
'chr6'	'RREB1'	0.489796	0.22807	0	0.235294	0.253333	0.481481	1	0.25	0.238095	0.176471	0.358491	0.242718	0.415385	0.316456	0.392857	0.255319	0.14	0.253165	0.164557	0.37931	0.417722	0.2	0.460317	0.166667	1	0.183333	0.3	0.431034	0.5	0.324675	0.230769	0.307692	0.375	0.3	0.365854	0.347826	0.555556	0.438596	0.162791	0.17757	0	0.545455	0.365854	0.574468	0.225806	0.297297	0.290323	0.476923
'chr6'	'RREB1'	1	1	1	1	1	1	1	1	1	1	1	1	1	1	1	1	1	1	1	1	1	1	1	1	1	1	1	0.945946	1	1	1	1	1	0.979167	1	1	1	1	1	1	1	1	1	1	1	0.960784	1	1
'chr17'	'TNK1'	0	0	0	0	0	0	0	0	0	0	0	0	0	0	0	0	0	0	0	0	0	0	0	0	0	0	0.0192308	0	0	0	0	0	0	0	0	0	0	0	0	0	0	0	0	0	0	0	0	0
'chr12'	'PEX5'	0.464115	0.535308	0.514286	0.454545	0.443299	0.396648	0.196429	0.68254	0.580645	0.617021	0.458716	0.557047	0.28655	0.453061	0.436464	0.429658	0.428571	0.436047	0.536723	0.436893	0.569892	0.710345	0.656357	0.454545	0.357143	0.344262	0.481481	0.373418	0.492754	0.626667	0.349398	0.422819	0.589404	0.453815	0.573604	0.708333	0.513761	0.326923	0.380753	0.551887	0.606838	0.497585	0.492857	0.503546	0.339286	0.567164	0.467626	0.573604
'chr17'	'RP11-186B7.4'	0.996522	0.993063	0.999052	1	0.997799	0.997457	0.998853	0.998892	0.998392	0.998859	0.994214	0.998608	0.996492	1	0.995816	0.994804	0.998474	0.997092	0.998075	0.996711	0.997089	0.999206	1	1	0.985963	0.997263	0.994795	0.994967	0.999288	0.998703	0.991906	0.998916	0.996949	0.9991	0.999023	0.996199	0.997856	0.996405	0.997389	0.998018	1	0.988652	0.998818	0.997136	0.998414	0.997861	0.995561	0.998803
'chr17'	'MPDU1'	1	0.996262	1	1	0.997442	0.994937	1	0.994429	0.997275	1	1	1	1	1	1	0.995475	1	1	1	1	1	1	1	1	1	1	0.996672	1	1	1	1	1	1	1	1	1	1	1	1	1	1	0.995565	0.99514	1	1	1	0.991736	1
'chr17'	'TP53'	1	1	1	1	1	1	1	1	1	1	1	0.99361	1	1	0.995633	1	1	1	1	1	1	1	1	1	1	1	1	1	1	1	1	1	0.991228	1	0.991285	1	1	1	1	1	1	0.994604	1	1	1	1	1	1
'chr17'	'TP53'	0	0	0	0	0	0	0	0	0	0	0	0	0.030888	0.024	0	0	0	0	0	0.178571	0	0	0	0	0	0	0	0	0	0	0	0	0	0	0	0	0.0204082	0	0	0	0	0.0104895	0	0	0	0	0	0.0105263
'chr17'	'TP53'	1	1	1	1	1	1	1	1	1	1	1	1	1	1	1	1	1	1	1	1	1	1	1	1	1	1	1	1	1	1	1	1	1	1	1	1	1	0.955556	1	1	1	1	1	1	1	1	1	1
'chr17'	'TP53'	1	1	1	1	1	1	1	1	1	1	1	1	1	1	0.990741	1	1	1	1	1	0.966667	1	1	1	1	1	1	1	1	1	1	1	1	1	1	1	1	1	1	1	1	0.982942	1	1	0.719512	1	1	1
'chr17'	NA_48	1	1	1	1	1	1	1	1	1	1	1	1	1	1	1	1	1	1	1	1	1	1	1	1	1	1	1	1	1	1	1	1	1	1	1	1	1	1	1	1	1	1	1	1	1	1	1	1
'chr17'	'WRAP53'	1	1	1	1	1	1	1	1	1	1	1	1	1	1	1	1	1	1	1	1	1	1	1	1	1	1	1	1	1	1	1	1	1	1	1	1	1	1	1	1	1	1	1	1	1	1	1	1
'chr7'	'MIOS'	0.952381	0.965812	1	0.959184	1	0.952381	0.714286	0.981982	1	1	1	1	0.884615	1	0.877551	1	1	0.923077	0.95	0.768421	0.927711	1	0.945946	1	1	1	0.87234	1	1	0.888889	1	0.761905	1	0.761194	1	1	1	1	0.69697	1	0.877551	1	0.966102	1	0.956835	1	0.894737	1
'chr19'	'PNPLA6'	1	1	1	1	1	1	1	1	1	1	1	1	1	1	1	1	1	1	1	1	1	1	1	1	1	1	1	1	1	1	1	1	1	1	0.976744	1	1	1	1	1	1	1	1	1	1	1	1	1
'chr11'	'PPFIBP2'	1	1	1	1	1	1	1	1	1	1	1	1	1	1	1	1	1	1	1	1	1	1	1	1	1	1	1	1	1	1	1	1	1	0.963855	1	1	1	1	1	1	1	0.991525	1	1	1	1	1	1
'chr11'	'PPFIBP2'	0	0	0	0	0	0	0	0	0	0	0	0	0	0	0	0	0	0	0	0	0	0	0	0	0	0	0	0	0	0	0	0	0	0	0	0	0	0	0	0	0	0	0	0	0	0	0	0
'chr11'	NA_49	0	0	0	0	0.0850575	0	0	0.12	0	0	0	0	0	0.06	0.03125	0	0	0.0645161	0.0655738	0	0.173913	0	0.0503145	0	0	0.0779221	0	0	0	0.09375	0	0	0	0.254902	0.0666667	0	0.0909091	0.0491803	0	0	0.0952381	0.0865052	0.113636	0.0681818	0.0645161	0	0	0
'chr19'	'STXBP2'	0.992738	0.992604	0.982456	0.989858	0.997828	1	1	0.994652	0.995572	1	0.889535	0.99505	1	0.988571	1	0.99418	1	0.985588	0.995452	0.995935	0.982425	0.986885	0.996262	0.941104	0.95122	1	0.963429	0.979301	1	1	1	0.987915	1	0.994638	0.996305	1	0.978752	1	0.996604	0.995418	0.99827	0.959799	1	1	0.998111	0.98913	0.94301	0.992509
'chr19'	'STXBP2'	0.00766284	0.00894454	0	0	0.0170455	0	0	0.0107527	0.00427716	0.012987	0.00706714	0.020202	0	0.0357143	0	0	0.00260078	0	0.00521921	0	0	0	0	0	0	0.0113821	0.011236	0.0116618	0.00808625	0.0113122	0.0333333	0	0.0160643	0	0	0.0141643	0.0277372	0	0	0	0.00738552	0	0.00655022	0	0.0170455	0	0.0068076	0
'chr4'	'AFAP1'	0	0	0	0	0	0	0	0	0	0.125	0	0	0	0	0.294118	0.166667	0	0.214286	0	0.222222	0	0	0.416667	0	0	0.172414	0.0789474	0.09375	0	0.307692	0.2	0.0363636	0.178571	0	0	0	0.111111	0.580645	0	0.106383	0.222222	0	0.037037	0	0.16129	0.0980392	0	0
'chr17'	'CHD3'	0.652941	0.417143	0.701657	0.445783	0.389972	0.72	0.432432	0.810478	0.574018	0.832669	0.599278	0.584459	0.412916	0.48494	0.208333	0.618252	0.718535	0.405751	0.685246	0.164384	0.33758	0.611446	0.566265	0.655738	0.589041	0.606557	0.666667	0.365591	0.689024	0.578249	0.629747	0.372093	0.623377	0.375157	0.616	0.79661	0.847902	0.805804	0.662379	0.261628	0.722222	0.306667	0.706122	0	0.783961	0.418605	0.573353	0.656051
'chr10'	'KIN'	0.931624	1	0.952381	0.836364	1	0.921053	0.977273	0.894737	1	0.945946	0.972222	0.918367	0.773585	0.978022	0.955556	0.801802	0.969697	0.960526	0.924051	0.952941	0.957143	0.714286	0.777778	0.954545	0.892857	0.774194	0.908046	0.917526	0.929825	0.855422	0.784615	1	0.948718	0.961538	0.955056	0.862069	0.964286	0.882353	0.954887	0.794393	1	0.968992	0.931034	0.989474	0.92381	0.975904	0.983333	0.830189
'chr10'	'ATP5C1'	0.975425	0.97351	0.990083	0.985574	0.99441	1	0.976513	0.956585	1	0.988235	0.98779	0.971014	0.969777	0.991652	0.995343	0.991402	0.971631	0.971761	0.984307	0.982803	0.983578	0.987302	0.928783	0.973422	0.977215	0.976623	0.958917	0.979695	0.97377	0.979003	0.989529	0.975439	0.986733	0.988038	0.982742	0.994798	0.988764	0.991989	0.989751	0.985401	0.988406	0.984709	1	0.979179	0.980936	0.989967	0.984722	0.9522
'chr10'	'ATP5C1'	0.872111	0.966879	0.960894	0.96208	0.961877	0.920516	0.956964	0.904903	0.916006	0.954904	0.945455	0.928276	0.948213	0.928907	0.866667	0.951251	0.948031	0.936531	0.942758	0.928741	0.954298	0.935085	0.878037	0.923077	0.914186	0.966963	0.882851	0.94686	0.94773	0.94664	0.968851	0.930131	0.91478	0.974181	0.89011	0.975922	0.975382	0.941909	0.993407	0.967722	0.986681	0.984797	0.894938	0.919349	0.953452	0.982116	0.908302	0.964095
'chr5'	NA_50	0.423077	0.9	1	1	1	1	1	1	0.870968	1	1	1	1	1	0.934783	1	1	1	1	1	0.84127	1	1	1	1	1	1	1	1	1	1	1	1	1	1	1	1	1	1	0.55	1	1	1	0.810811	0.661017	1	1	1
'chr5'	'MTRR'	0.404255	0.665339	0.653846	0.819048	0.564516	0.545455	0.572414	0.588235	0.675	1	0.854545	0.731707	0.608392	0.755556	0.771261	0.744361	0.65625	0.432039	0.714286	0.619048	0.697674	0.623188	0.277778	0.587302	0.74359	0.626667	0.75	0.97235	0.588235	0.791667	0	0.671875	0.606061	0.79661	0.541322	0.636364	0.403509	1	0.670588	0.714286	0.888889	0.809524	0.796296	0.789474	0.619565	0.782609	1	0.617391
'chr5'	'MTRR'	0.881818	0.966667	0.974026	0.984436	0.847953	1	0.93617	1	0.979798	0.939394	1	1	1	0.952756	0.976285	1	0.972973	0.917051	0.933333	0.924051	0.785714	0.977401	0.931973	0.953488	0.809524	0.964912	1	0.967836	0.8	1	0.666667	1	0.98995	0.893048	0.966942	0.919192	1	0.857143	0.928571	0.979058	1	0.859649	1	0.887446	0.983607	0.952663	1	0.95
'chr19'	'EVI5L'	0.037594	0	0	0.0441176	0	0.136364	0	0.190476	0.0444444	0.075	0	0	0	0.333333	0	0	0.0333333	0.0810811	0.108696	0	0	0.0930233	0.0967742	0	0.0566038	0.157895	0	0	0	0	0	0.0714286	0.0967742	0.0833333	0.0612245	0	0.1	0.0352113	0	0	0	0	0	0.1875	0.0625	1	0.018018	0
'chr17'	'ALOX15B'	1	1	1	1	0.928571	1	0.333333	1	0.890845	0.75	0.890845	0.754386	0.76	0.578947	1	0.840741	0.48368	1	0.876289	0.833333	1	0.763543	1	0.75	0.845161	0.754386	0.748269	0.76	1	1	1	0.811966	0.75	1	0.786164	1	0.915254	0.480769	0.915254	1	0.689922	1	0.875	1	1	0.75	0.666667	0.454545
'chr19'	'MAP2K7'	0.305263	0	0.111111	0.111111	0.2	0.186441	0	0.129032	0.0625	0.168317	0.131579	1	0.2	1	0	0.207547	0.104167	0.111111	1	0.314286	0.0666667	0.2	0	0.142857	0	0	0	0	0.222222	0.0746269	0	0	0.318182	0.277778	0.125	0	0	0	0	0.0833333	0	0.263158	0	0.125	0	0.5	0.0564103	0.772727
'chr11'	'EIF3F'	1	0.982906	1	1	0.996435	1	0.971963	1	1	1	1	0.974138	1	1	0.994723	0.988462	0.990566	1	1	1	1	0.991525	1	1	0.99446	1	0.984211	1	1	1	0.990228	1	1	0.979866	1	0.992857	0.995807	0.962025	1	1	0.99177	0.993939	1	1	1	1	1	0.985507
'chr4'	'ABLIM2'	0.333333	0.375	0	0	0	0	0	0	0	0	0	0	0	0	0	0	0	0	0	0	0	0.363636	0	0	0	0	0.142857	0	0.375	0	0	0	0	0	0	0	0	0	0	0	0	0	0	0	0	0	0	0
'chr1'	'PARK7'	0.995647	0.998057	0.99672	0.996396	0.994266	0.997343	0.992772	0.995356	0.983837	0.993332	0.994521	1	0.994443	1	1	0.9949	0.985731	0.993597	0.995807	0.993341	0.995996	0.9924	0.992628	0.990637	0.992017	0.995881	0.992388	0.997339	0.993214	0.987658	0.989455	0.993481	0.992222	1	0.996034	1	0.980532	0.994959	0.996197	0.99646	0.986438	0.995051	0.996203	0.996441	0.994077	1	0.995	0.9869
'chr17'	'PER1'	1	1	1	1	1	1	1	1	1	1	1	1	1	1	1	1	1	1	1	1	1	1	1	1	1	1	0.959184	1	1	1	1	1	1	1	1	1	1	1	1	1	1	1	1	1	1	1	1	1
'chr17'	'AURKB'	0.987903	1	1	1	1	1	1	1	1	1	1	1	1	1	1	1	0.974138	1	1	1	1	1	1	1	1	1	1	1	1	1	1	0.977528	1	1	1	1	0.982353	1	1	1	1	1	1	1	0.978723	1	1	1
'chr17'	'CTC1'	0.958333	0.919283	0.903226	0.897059	0.876923	1	0.933333	0.945578	0.924051	0.902439	0.959184	0.945946	0.924528	0.984127	1	0.910112	1	0.897436	1	0.940299	1	0.975904	0.963636	0.953488	0.934426	0.961905	0.972222	0.893805	0.756098	0.979167	1	0.975309	1	0.963415	0.920792	1	0.927711	0.955556	0.929078	0.909774	1	1	0.887179	1	0.960784	1	1	1
'chr17'	'PFAS'	1	1	0.875	1	0.96	1	1	0.892857	1	1	1	1	0.903614	1	1	1	0.958333	0.953488	1	1	1	1	1	1	1	1	1	1	0.928571	0.897436	1	1	1	1	1	1	1	1	1	1	1	1	1	1	0.965517	1	0.962264	1
'chr17'	'PFAS'	0.962264	0.971429	1	1	1	1	1	1	1	1	1	1	1	1	1	1	1	1	0.924051	1	1	1	1	1	1	1	1	1	1	1	1	1	1	1	1	1	1	1	1	1	1	1	1	1	1	1	1	1
'chr7'	'ICA1'	0	0	0	0	0	0	0	0	0	0	0	0	0	0	0	0	0	0	0	0	0	0	0	0	0	0	0.0143541	0	0	0	0	0	0	0	0	0.0150754	0	0	0	0	0	0	0.0188679	0	0	0	0.0125	0
'chr17'	'RANGRF'	0.865672	0.820128	0.966387	0.952	0.902439	0.982609	0.957895	0.988636	0.972509	0.931624	0.94012	0.992537	0.95756	0.993007	0.886364	0.97151	0.934156	0.866667	0.958237	0.88785	1	0.954751	0.945946	0.907834	0.961415	0.96319	0.964602	0.8	0.705882	0.933884	0.761905	0.982143	0.888	0.94898	0.980861	1	1	0.803922	0.98234	0.951368	0.974684	0.926829	0.958824	0.87027	0.867647	0.942308	0.909548	0.982143
'chr17'	'SLC25A35'	1	1	1	1	1	1	1	1	0.786885	0.857143	0.864865	1	0.9	1	1	0.985816	0.939759	1	0.962963	0.933333	1	1	0.911111	1	0.967949	1	1	1	1	0.824818	1	1	1	1	1	1	0.83871	1	1	1	1	1	1	1	1	1	1	1
'chr4'	'SH3TC1'	1	1	1	1	1	1	1	1	1	1	1	1	1	1	1	1	1	1	1	1	1	1	1	1	1	1	1	1	1	1	1	1	1	1	1	1	1	1	1	1	1	1	1	1	1	1	1	1
'chr17'	'ARHGEF15'	1	1	1	1	1	1	1	1	1	1	1	1	1	1	1	1	1	1	1	1	1	1	1	1	1	1	1	1	1	1	1	1	1	1	1	1	1	1	1	1	1	1	1	1	1	1	1	1
'chr4'	'SH3TC1'	0.870968	1	0.935484	0.935484	1	0.652174	1	0.647059	0.777778	0.8	1	0.846154	0.768116	0.894737	0.935484	1	0.8	0.684211	0.925926	0.853659	0.7	0.846154	0.887324	0.833333	1	0.636364	0.888889	1	1	0.777778	0.833333	1	0.95	1	1	0.545455	1	1	0.714286	0.777778	1	1	1	0.888889	1	1	1	0.923077
'chr4'	'SH3TC1'	1	1	1	1	1	0.928571	1	0.942857	1	1	1	1	1	1	1	0.857143	1	1	1	1	1	1	1	0.977011	0.95	0.942857	0.975309	1	1	0.956522	0.971014	1	1	1	1	1	1	0.911111	0.964912	1	1	1	1	1	1	1	1	1
'chr12'	'NECAP1'	0.906849	0.98017	1	0.988971	0.990385	1	0.95	0.954717	0.954887	1	0.926531	0.944444	0.9978	0.988506	0.948936	0.950249	0.962791	0.992032	0.966527	0.968944	1	0.941748	0.981162	1	1	0.950739	0.948276	1	0.96748	0.980583	0.915493	0.986014	0.93985	0.985646	0.955224	1	1	0.92	0.979798	0.961853	1	0.950292	0.992908	0.994194	0.976562	0.966292	0.957219	0.89
'chr7'	'ICA1'	0	0.0658683	0.0250896	0.0360481	0	0.0128205	0.0655738	0.00896861	0	0	0	0.0164609	0.0364964	0.034375	0.0239234	0.0315789	0.0223881	0.0284168	0.0264317	0	0.0327869	0.208791	0.107843	0	0	0.0348259	0.0533981	0	0	0.0461538	0.0179641	0.0482759	0	0.0310966	0.0178759	0	0	0.0315236	0	0.0477759	0.0319149	0	0.0115607	0	0.0506108	0.036036	0.0245098	0
'chr12'	'CLEC4A'	0.777778	1	1	1	1	1	1	1	1	1	1	1	1	1	1	1	1	1	1	0.888889	1	1	1	1	1	1	1	1	1	1	1	1	1	0.833333	1	1	1	1	1	1	1	1	1	0.703704	1	1	1	1
'chr12'	'CLEC4A'	1	1	1	1	1	1	1	1	1	1	1	1	1	1	1	1	1	1	1	0.880597	1	1	1	1	1	1	1	1	1	1	1	1	1	1	1	1	1	1	1	1	1	1	1	1	1	1	1	1
'chr12'	'CLEC4A'	1	1	1	1	1	1	1	1	1	1	1	1	1	1	1	1	1	1	1	1	0.888889	1	1	1	1	1	1	1	1	1	1	1	1	1	1	1	1	1	1	1	1	1	1	1	1	1	1	0.857143
'chr12'	'CLEC4A'	1	1	1	1	1	1	1	1	1	1	1	1	1	1	1	1	1	1	1	1	1	1	1	1	1	1	1	1	1	1	1	1	1	1	1	1	1	1	1	1	1	1	1	1	1	1	1	1
'chr17'	'NDEL1'	0.191919	0.0833333	0.0833333	0.0324675	0.1125	0.113208	0.266667	0.105455	0.122581	0.162162	0.103093	0.20354	0.111111	0.101604	0.204545	0.239437	0.126126	0.197279	0.0588235	0.285714	0.191176	0.189189	0.209677	0.0967742	0.191489	0.0666667	0.2	0.198347	0	0.12987	0.121212	0.142857	0.111111	0.0697674	0.147826	0.238806	0.184466	0.0891089	0.206897	0.0530303	0.188679	0.196765	0.300546	0.191011	0.108434	0.0958904	0.186813	0.118943
'chr19'	NA_51	0.991111	0.991071	1	0.992883	1	0.992908	1	1	1	0.992	0.9941	1	1	1	0.976744	1	1	0.989583	1	0.993377	1	0.991111	1	1	0.982143	1	0.921569	1	1	1	0.956284	1	0.970732	0.98895	0.984962	1	1	1	1	0.983022	0.987421	0.945155	1	1	0.988764	1	0.98659	1
'chr4'	'ACOX3'	0.76087	0.870504	0.714286	0.752381	0.769231	0.741379	1	0.65625	0.730612	0.771739	0.58209	0.775862	0.83908	0.924855	0.814815	0.83871	0.759036	0.849057	0.72	0.770492	0.821782	0.753846	0.851351	0.84375	0.544715	0.708738	0.836257	0.822695	0.747368	0.578947	0.670886	0.65	0.77665	0.785489	0.747126	0.775656	0.839416	0.807692	0.730769	0.691542	0.817109	0.470588	0.744681	0.880597	0.826087	0.825	0.765625	0.681818
'chr6'	'SLC35B3'	0	0	0	0	0	0	0.147059	0.047619	0.0526316	0.1	0.171429	0.126761	0.14	0.038961	0.0348837	0.115044	0	0.0570342	0.0470588	0.046729	0.084507	0	0.0707071	0.0909091	0	0	0.0847458	0	0	0	0.0652174	0	0.222222	0.06	0.057971	0	0	0	0	0	0	0.0689655	0.0456853	0.05	0.0377358	0	0.0588235	0
'chr6'	'SLC35B3'	0.957265	0.849057	0.912568	0.923954	0.894273	0.986014	0.940299	0.903084	0.912409	0.928571	0.941176	0.843972	1	0.984064	0.978355	0.891566	0.924171	0.927461	0.959016	0.95	0.945312	0.923077	0.815534	0.952381	0.964286	0.976744	0.921951	0.938326	0.962264	0.831325	0.891892	0.986667	0.842105	0.912409	0.938326	0.984733	0.916667	0.90625	0.859155	0.877193	0.9	0.966667	0.953642	0.994186	0.921951	0.982906	0.965517	0.946429
'chr6'	'SLC35B3'	0.858108	1	1	0.708502	1	0.868852	1	0.90625	0.703297	1	0.910448	1	1	0.553571	0.918919	0.709091	0.835938	0.912587	1	0.819277	0.874214	1	0.862069	1	1	0.904762	0.831776	0.809091	0.869565	0.755102	1	0.789474	1	1	0.83908	0.709677	0.613793	1	0.756757	1	1	0.888889	0.8327	1	0.902913	0.793103	1	1
'chr19'	'ANGPTL4'	0.908497	0.886792	0.846154	0.846154	1	1	0.833333	0.714286	1	1	0.868421	0.923077	1	0.818182	1	0.911111	1	0.92	1	1	1	1	0.876923	1	0.84	0.92	1	0.834586	0.886792	0.8	0.884298	0.932773	0.877193	0.905882	0.866667	0.923077	0.666667	0.771429	1	1	0.920266	0.921922	1	1	1	1	0.7	0.936948
'chr17'	'MYH10'	0.351852	0.84127	0.433333	0.277311	0	0	0.230769	0.341463	0	0	0.104167	0.382353	0.207547	0.188679	0.12766	0.666667	0.160714	0.306667	0.0769231	0	0	0.3125	0.565217	0	0.5	0.27451	0.210526	0.140845	0.827586	0	0	0.1875	0.176471	0.304878	0.1	0.324324	0	0.2	0.222222	0.195531	0.333333	0	0	0.2	0.755486	0	0.323944	0
'chr19'	'MARCH2'	0.691057	1	1	1	1	1	1	1	0.733333	0.674419	0.515152	1	1	1	1	1	0.616162	1	1	0.662162	0.877551	1	1	1	1	0.666667	1	1	1	0.847826	1	1	1	1	1	1	1	1	1	0.76	0.5	1	1	1	1	1	0.642857	0.45283
'chr19'	'MARCH2'	0.981707	0.923323	1	0.963134	0.936652	0.943925	0.85124	0.9625	0.938326	0.955947	0.959288	0.971564	0.953125	0.963855	0.966102	0.946768	1	0.945205	1	0.945409	0.980198	0.980952	0.938272	0.916667	0.915842	1	0.93133	0.965035	0.909091	0.984556	0.876833	0.952381	0.938326	0.918367	0.945619	0.958333	0.949239	0.892523	0.952381	0.939189	1	0.894737	0.936842	1	0.931034	0.970588	0.934365	0.886121
'chr19'	'HNRNPM'	0.970437	0.970004	0.955207	0.957909	0.948852	0.962366	0.967925	0.960159	0.966197	0.980645	0.963446	0.954383	0.977634	0.968127	0.981172	0.959617	0.973826	0.972266	0.971743	0.962658	0.965735	0.969992	0.974734	0.961905	0.979675	0.960784	0.969007	0.974374	0.970256	0.962747	1	0.966316	0.967213	0.985089	0.955757	0.950464	0.968079	0.982143	0.975665	0.966608	0.978552	0.971963	0.962696	0.982222	0.96391	0.961821	0.978417	0.967172
'chr3'	'LMCD1'	0.986577	0.956044	0.978873	0.970149	1	0.939394	1	0.989011	0.982301	1	0.968421	0.98374	0.963964	0.932432	0.97193	0.983471	0.977273	0.96319	0.982222	0.986486	0.985294	0.978836	1	1	0.979381	0.938776	1	0.929293	0.936508	0.978022	0.936508	1	0.987076	1	0.953757	1	0.971963	0.974359	0.983539	0.975	1	0.925926	0.977273	0.958974	0.984733	0.978022	1	1
'chr3'	'LMCD1'	0.975385	0.976471	1	0.978261	1	0.985401	1	0.992337	0.976378	1	1	0.991228	0.952381	1	0.981982	0.967742	0.971831	0.978022	0.962406	0.974277	1	0.983539	0.978142	0.961165	0.952607	0.912409	0.980769	0.980583	0.918367	1	0.870968	0.978417	0.978523	1	0.980296	1	0.968504	1	1	0.976608	0.949367	1	0.988796	1	0.969466	1	1	0.982301
'chr11'	'ST5'	0.894737	0.887324	0.803922	0.847826	0.947368	0.96875	0.735849	0.807407	0.857143	0.885714	0.901639	0.888889	0.80198	0.910112	0.930435	0.809524	0.9375	0.842424	0.772358	0.87013	0.917808	0.927007	0.902439	1	1	0.705882	0.875	1	0.842105	0.857143	0.818182	0.815789	0.938462	0.917526	0.9375	0.89899	1	1	0.941176	0.746032	1	0.927273	0.901235	0.801653	0.864407	0.944444	0.924528	0.965318
'chr20'	'PLCB1'	0.465116	0.601057	0.642857	0.642857	0.36	0.6	0.611111	1	0.882353	0	0.882353	0.636364	0.818182	0.701149	0.653846	0.692308	1	0.453333	0.783784	0.614458	0.521739	0.57037	1	0.611111	1	0.428571	0.355263	0.649351	0.726027	0.357143	0.4	0.461538	0.433962	0.454545	0.428571	0.851852	0	0.428571	0	1	0.727273	0.636364	0.654102	0.6	0.619048	0.588235	0.6	0.388535
'chr17'	'PIK3R5'	1	1	1	1	1	1	1	1	1	1	0.882353	1	0.894737	1	1	1	1	1	1	1	1	1	1	1	1	1	1	1	1	1	1	1	1	1	1	1	1	1	1	1	1	1	1	1	1	1	1	1
'chr17'	'PIK3R5'	1	1	1	1	1	1	1	1	1	1	1	1	1	1	1	1	1	1	1	1	1	1	1	1	1	1	1	1	1	1	1	1	1	1	1	1	1	1	1	1	1	1	1	1	1	1	1	1
'chr12'	'MFAP5'	0.65625	0.821429	0.545455	0.753425	0.728395	0.730769	0.894737	0.633333	0.692308	0.70922	0.783333	0.759259	0.62	0.745223	0.892857	1	0.711864	0.864407	0.738693	0.740741	0.671233	0.555556	1	0.809524	0.642857	0.784615	0.73494	0.625	1	0.681818	1	0.582418	0.587629	0.853659	0.817568	0.694118	0.6	0.545455	0.694118	0.665025	0.757009	0.492147	0.66129	0.721116	0.787234	0.428571	0.664	0.561644
'chr12'	'MFAP5'	1	1	1	1	1	1	1	1	1	1	1	1	1	0.979487	0.97546	1	1	1	1	1	1	1	1	1	1	1	1	1	1	1	1	1	1	1	0.990385	1	0.914894	1	1	1	0.97619	0.943775	1	1	1	1	0.992395	1
'chr18'	'SOGA2'	0	0	0.5	0.125	0.148936	0.148148	0	0	0.478261	0	0	0	0.609756	0	0.416667	0.277778	0	0.421053	0.0540541	0.866667	0	0	0	0	0	0.347826	0	0	0	0	1	0	0.380952	0	0.163636	0.191919	0	0	0.6	0.190476	0.625	0.365385	0	0	0.6	0	0.44	0.684211
'chr16'	'ABAT'	1	1	1	1	1	1	1	1	1	1	1	1	1	1	1	1	1	1	1	1	1	1	1	1	1	1	1	1	1	1	1	1	1	1	1	1	1	1	1	1	1	1	1	1	1	1	1	1
'chr12'	'RIMKLB'	0.0566038	0	0	0	0	0	0	0	0	0	0	0	0.0645161	0	0.2	0	0	0	0	0	0	0.0689655	0	0	0	0	0	0	0	0	0	0	0	0	0	0	0	0	0	0	0	0.0793651	0	0	0	0	0	0
'chr2'	'KIDINS220'	0	0	0	0	0	0	0	0	0	0	0	0	0	0	0	0	0	0	0	0	0	0	0	0	0	0	0	0	0	0	0	0	0	0	0	0	0	0	0	0	0	0	0	0	0	0	0	0
'chr2'	'KIDINS220'	0.965636	0.903409	0.842105	0.923372	1	0.89781	0.844444	0.979592	0.958333	1	1	0.973154	0.931973	0.989189	0.985507	1	0.957447	0.856618	1	1	0.958159	0.895652	0.876289	1	1	0.638298	0.960177	1	1	0.925	1	0.969925	0.907692	0.781022	0.955357	1	0.985507	1	0.821138	0.856502	0.952381	0.956989	0.977941	1	0.972727	0.924812	0.913043	0.986301
'chr2'	'KIDINS220'	0	0	0	0	0	0	0	0	0	0	0	0	0	0	0	0	0	0.017094	0	0	0	0	0	0	0	0	0.0566038	0	0	0	0	0	0	0	0	0	0	0	0	0	0	0	0	0	0	0	0	0
'chr16'	'PMM2'	0.973064	0.973046	0.949045	0.984	0.985965	1	0.933333	0.942029	1	0.921569	0.968652	0.976048	1	0.965714	0.994318	0.939726	0.965957	0.984051	0.953488	0.959839	0.989501	0.962085	0.903846	1	0.905579	0.975309	0.962963	0.994236	0.974468	0.92233	0.924812	0.98209	0.964286	0.984985	0.95881	0.977612	0.94832	0.970588	0.917603	0.983539	0.907563	0.964557	0.952218	0.99022	0.980831	0.950617	0.969388	0.942029
'chr16'	'PMM2'	0.980149	1	0.923445	1	0.990338	0.986607	1	0.91623	0.987854	1	0.962529	0.917012	0.98773	0.965665	1	0.975207	1	1	0.944056	0.988539	0.992634	1	1	1	1	0.945946	0.974194	0.991701	0.858407	0.970149	0.914894	1	1	0.990577	0.985663	1	0.983838	0.931429	1	0.915152	0.939024	1	1	1	0.952607	1	0.984496	0.989189
'chr16'	'PMM2'	1	1	0.979522	1	1	1	1	1	1	1	1	0.979412	1	1	1	1	1	0.995261	0.979452	0.989011	1	1	1	1	0.987654	1	1	0.984496	1	1	1	1	1	1	1	1	1	1	1	0.985258	1	1	1	1	0.978328	1	0.990944	0.965574
'chr16'	'PMM2'	0.974684	0.980456	0.928058	0.964758	0.945409	0.956757	0.895288	0.98374	0.986667	0.913978	0.931741	0.963855	0.965517	0.933555	0.967302	0.960452	0.946237	0.978295	0.875648	0.967213	0.985437	0.943925	0.972028	0.907407	0.969466	0.96129	1	0.98568	0.975104	0.942308	0.934211	0.96988	0.975	0.952703	0.925729	0.993174	0.954545	0.874126	0.93361	0.974522	0.942623	0.972028	0.945525	0.990588	0.987461	0.989189	0.933504	0.96319
'chr11'	'AKIP1'	0.6125	0.644068	0.594937	0.505882	0.746032	0.647059	0.690722	0.509091	0.592727	0.420561	0.568421	0.56	0.563218	0.708683	0.716981	0.617021	0.659574	0.616667	0.522727	0.533333	0.679245	0.763265	0.604167	0.533333	0.603448	0.4875	0.55102	0.538462	0.5875	0.570248	0.547826	0.428571	0.452381	0.658915	0.676471	0.6	0.596117	0.488372	0.619048	0.390244	0.610738	0.674797	0.69378	0.826772	0.492537	0.831579	0.453333	0.61326
'chr11'	'AKIP1'	0.984887	1	1	0.992308	1	1	0.965318	1	1	1	1	1	1	1	0.980676	1	0.992424	1	0.895652	0.973958	1	1	0.972603	0.986755	1	1	0.977358	0.989418	0.986207	1	0.981651	0.971154	0.86	1	1	1	0.99115	1	0.981651	1	0.924051	0.751351	1	0.988506	0.981366	0.970149	0.990741	0.992188
'chr3'	'RAD18'	1	1	1	1	1	1	0.979798	1	1	1	1	1	0.990148	1	1	1	1	1	1	1	1	1	1	1	1	0.982906	1	1	1	1	1	1	1	0.960784	1	1	1	1	1	1	1	1	0.972222	1	1	1	1	1
'chr2'	'KIDINS220'	0	0	0	0	0	0	0	0	0	0	0	0	0	0	0	0	0	0	0	0	0	0	0	0	0	0	0	0	0	0	0	0	0	0.0810811	0	0	0	0	0	0	0	0	0	0	0	0	0	0
'chr11'	'TMEM9B'	0.94359	0.992891	1	1	0.962529	0.987261	0.908046	0.94306	0.960656	0.949367	0.963255	0.99187	0.970037	0.95	0.888199	0.984586	0.977337	0.98	0.976676	0.981735	0.935065	0.966102	0.948718	0.976331	0.969543	0.960591	0.930502	0.927171	0.988024	0.982533	0.865385	0.952218	0.971223	0.965591	0.971989	0.918919	0.931759	0.962264	0.99375	0.981096	0.975309	0.955774	0.986325	0.989962	0.922388	0.969925	0.954397	0.924242
'chr2'	'MBOAT2'	0.0428016	0.0412371	0	0.075	0.0123457	0	0.0173913	0	0	0	0	0.0301205	0	0.0266667	0.0478088	0	0.0287356	0	0.0153173	0	0.0847458	0.0526316	0.0425532	0	0	0.0844595	0.0742857	0	0	0.0675676	0.0704225	0	0	0	0	0	0	0.0779221	0.0645161	0.0909091	0	0.0452962	0.0392157	0.0338849	0	0	0.0325203	0
'chr11'	'NRIP3'	0.936508	0.985769	1	1	1	1	0.9375	1	0.9	1	1	1	1	1	1	0.980022	1	1	1	0.956522	1	1	1	1	0.9625	1	1	1	1	1	1	1	1	1	1	1	0.963899	1	0.96633	1	1	1	0.975758	1	0.973352	1	0.789474	1
'chr16'	'USP7'	0.0203046	0.0169492	0.0416667	0.0242991	0.0775862	0.020979	0	0	0	0	0.0185185	0.0227273	0.0221239	0.037234	0	0.021645	0.0178571	0	0.026178	0.0217391	0	0	0.0566038	0	0.0188679	0	0	0	0.0313901	0	0	0.0240137	0.0243902	0.0333919	0.00842697	0	0	0.028169	0	0.0282486	0	0.0121212	0.0204724	0	0.0185185	0.0241546	0.0118443	0.0359712
'chr11'	'SCUBE2'	0.985075	1	0.959144	1	0.968219	1	0.848958	0.941176	0.981046	1	0.994236	0.969084	0.965517	0.963612	0.974843	0.990377	0.964584	0.924129	0.928861	0.965573	0.96	0.967832	0.920874	0.970588	0.990017	0.982286	0.943299	1	0.973143	0.96679	1	1	0.978199	0.954751	0.993953	1	0.9869	1	0.985301	0.954934	0.97195	0.902439	0.978507	0.97237	0.956608	0.954545	0.953917	1
'chr11'	'SCUBE2'	0.97619	1	0.99435	1	0.979186	0.923077	0.991228	1	0.984563	0.975309	0.967871	0.982477	1	0.98998	0.991453	0.987997	0.987547	0.975862	0.978171	0.986333	1	0.983209	0.984962	0.975799	0.955136	0.988176	0.975385	0.953488	0.990711	0.990385	0.93123	0.966887	0.980827	0.99375	0.985901	1	0.977883	1	0.975484	0.988208	0.968858	0.842105	0.982383	0.96627	0.992588	0.980707	1	1
'chr3'	'SRGAP3'	0	0	0	0	0	0	0	0	0	0	0	0	0	0	0	0	0	0	0	0	0	0	0	0	0	0	0	0	0	0	0	0	0	0	0	0	0	0	0	0	0	0	0	0	0	0	0	0
'chr12'	'PHC1'	1	1	1	1	1	1	1	1	1	1	1	1	1	1	1	1	1	1	1	1	1	1	1	1	1	1	1	1	1	0.9375	1	1	1	1	1	1	1	1	1	0.931034	1	1	1	1	1	1	1	1
'chr11'	'SCUBE2'	0.566879	0.897436	0.645875	0.882353	0.815451	0.809524	0.891156	1	0.599407	1	0.474178	0.597222	1	0.638298	0.540541	0.737993	0.753425	0.717868	0.58078	0.905155	0.529412	0.717054	0.936548	0.575419	0.5625	0.714662	0.711111	0.538462	0.300955	0.619048	0.661664	0.78032	0.887356	0.581395	0.6179	0.735849	0.502538	0.553719	0.858407	0.651913	0.561644	0.553719	0.790956	0.852596	0.506741	0.79845	0.529412	0
'chr1'	'SLC2A5'	1	1	1	1	1	1	1	1	1	1	1	1	1	1	1	1	1	1	1	1	1	1	1	1	1	1	1	1	1	1	1	1	1	1	1	1	1	1	1	1	1	1	1	1	1	1	1	1
'chr1'	'GPR157'	0.813953	0.869565	1	0.762712	0.692308	0.571429	0.555556	0.666667	0.8125	0.615385	0.589041	1	0.733333	0.877551	0.714286	0.777778	1	0.59322	0.913043	0.607143	0.609195	0.466667	0.65	0.733333	0.833333	0.6	0.695652	0.681159	0.734694	0.666667	0.352941	1	0.73913	0.74	0.884615	1	0.862069	0.772727	1	0.777778	1	0.404959	0.730769	1	0.537037	1	0.777778	0.445545
'chr11'	'DENND5A'	0.9875	1	1	1	1	1	1	1	1	1	1	1	1	1	1	1	1	1	1	0.994269	1	1	1	0.942029	1	1	1	1	1	1	1	1	1	1	1	1	1	1	1	1	1	1	1	1	1	1	1	0.980392
'chr18'	'ANKRD12'	0	0.0526316	0	0	0	0	0	0	0	0	0	0	0	0	0	0	0	0.0724638	0	0	0	0	0	0	0	0.0886076	0	0	0	0.0869565	0	0	0	0	0	0	0	0	0	0	0	0	0	0	0	0	0	0
'chr11'	'DENND5A'	1	1	1	1	1	1	1	1	1	1	1	1	1	1	1	1	1	1	1	1	1	1	1	1	1	1	1	0.975309	1	1	1	1	1	1	1	1	1	1	1	1	1	1	0.986395	1	1	1	1	1
'chr12'	'A2M'	0.994801	1	1	0.989218	1	1	1	0.995848	0.986667	1	1	0.99375	0.992167	1	1	1	1	1	1	1	1	1	1	1	0.986135	0.985348	1	0.997056	0.983146	1	1	1	1	1	1	1	1	1	1	1	1	0.996198	1	0.994135	0.996416	0.990354	1	1
'chr19'	'ZNF317'	0.956989	1	0.975	0.967213	1	0.903846	0.818182	0.982609	1	0.802469	0.885057	0.969697	0.827338	0.793103	0.933333	0.916084	0.909091	0.850932	0.978261	0.762712	0.900826	0.928571	0.882353	1	0.727273	1	0.915493	1	0.939394	1	1	1	1	0.913043	1	1	0.803279	0.736842	0.956522	1	0.917808	0.636364	0.937984	0.909091	0.939394	0.818182	0.971429	0.896296
'chr20'	'PLCB4'	0.684211	0.627119	1	1	1	0.684211	0.6	1	0	0.481481	0	1	0.727273	0.545455	0.75	1	1	0.463415	0	0.809524	0.627907	0.463768	0.769231	1	1	1	0.511111	0.59633	0.534884	0.75	0.555556	0	0	0.471698	0.489362	0.782609	0.64	0.8	0.64	1	0.833333	0.3	0.619048	0.582418	0.479452	1	0.642857	0.771429
'chr20'	'PLCB4'	0.885714	0.971831	1	1	1	1	1	1	1	1	1	1	1	1	0.979592	1	1	1	1	1	0.941176	1	0.9375	1	1	1	1	0.9875	1	1	1	1	0.92	0.972603	0.967213	0.942857	1	0.926829	1	1	0.958333	1	1	0.947712	1	1	0.948276	0.842697
'chr3'	'SETD5'	0.680851	0.723404	1	0.634146	0.745098	0.581395	0.55	0.323944	0.652174	0.85	0.724138	0.515152	0.65625	0.565217	0.564103	0.932584	0.736842	0.66443	0.555556	0.6	0.666667	0.466667	0.690909	0.8125	0.761905	0.769231	0.679012	0.718519	0.6	0.560976	0.84	0.587302	0.625	0.857143	0.407407	0.73913	0.521127	0.75	0.674419	0.532468	0.541667	0.72973	0.62963	0.5	0.76087	0.490909	0.548387	0.818182
'chr3'	'SETD5'	0.135135	0.412281	0.51938	0.349515	0.16129	0.196581	0.1875	0.375	0.3125	0.157895	0.20398	0.218543	0.168317	0.195652	0.156118	0.1625	0.278351	0.227557	0.263158	0.298969	0.123288	0.111111	0.164179	0.2	0.55814	0.114094	0.189873	0.185185	0.242938	0.16	0.219512	0.12782	0.254902	0.292929	0.135922	0.0972222	0.125749	0.229358	0.251908	0.276316	0.217391	0.183673	0.408602	0.148936	0.336	0.172414	0.269565	0.231441
'chr11'	'ZNF143'	1	1	1	1	0.904762	0.886792	0.888889	1	1	1	0.90625	0.906977	1	0.948052	1	0.905882	0.906977	0.978723	1	1	1	0.906977	1	1	0.962963	1	1	1	1	1	1	0.957447	1	0.964286	1	1	0.954545	1	1	1	1	1	1	1	0.880952	1	0.924528	1
'chr20'	'LAMP5'	0.985663	1	1	0.976471	0.970149	1	0.963964	1	1	1	0.966667	1	0.945946	1	1	0.940299	1	1	1	0.974359	1	1	0.955556	1	0.902439	1	1	1	1	1	1	1	0.956044	1	0.963855	1	0.866667	1	0.96875	1	0.960784	1	0.987879	1	1	1	0.975155	1
'chr2'	'ASAP2'	0.766667	0.56391	0.486486	0.486486	0.861386	0.723077	0.365854	0.645161	0	0.189873	0.404255	0.655172	0.535714	0.631579	0.751825	0.826087	0.686275	0.4	0.816327	0.727273	0.345455	0.64	0.830508	0	0.391304	0.828571	0.469388	0.344828	0.419355	0.586207	0.419355	0.428571	0.675676	0.777778	0.42	0.222222	0.368421	0.333333	0.634146	1	0.611111	0.56962	1	0.883117	0.55914	0.452055	0.207547	0.567568
'chr19'	'ZNF266'	1	0.454545	1	0.627907	1	0.677419	0.666667	1	0.586207	0.684211	0.714286	0.611111	0.707317	0.625	0.909091	0.6	1	0.75	0.857143	1	0.68	0.571429	0.728814	1	0.727273	0.703704	0.761905	1	1	0.888889	1	0.534884	0.625	1	0.863636	1	0.894737	0.851852	0.545455	0.727273	0.714286	1	0.586207	0.461538	0.916667	0.818182	0.79021	0.741379
'chr19'	'ZNF266'	0.495146	0.72	0.555556	0.566265	0.909091	0.469027	0.5	0.727273	1	0.75	0.529412	0.846154	0.53125	0.478261	0.45679	0.807692	0.636364	0.695122	1	0.6875	0.797468	0.769231	0.53125	1	0.405405	0.662651	0.769231	1	0.730769	0.70339	0.470588	0.785714	0.534884	0.672727	0.605634	0.860465	0.428571	0.532468	1	0.792208	0.652174	0.6	0.830986	0.775	0.571429	0.75	0.56231	0.457627
'chr19'	'ZNF266'	0.924051	1	0.8	1	0.935484	0.906977	1	1	0.92	1	1	1	0.944444	1	1	1	1	0.955056	1	1	1	1	0.971014	1	1	0.958333	0.891892	1	1	0.969231	0.870968	1	0.928571	1	0.913043	1	1	1	1	1	0.857143	1	1	1	1	1	0.968254	0.967742
'chr2'	'ITGB1BP1'	0.952522	0.967611	0.948718	0.983015	0.908163	0.942029	0.863905	0.932489	0.956416	0.946281	0.79661	0.948187	0.81	0.953488	0.893967	0.945205	0.962865	0.92607	0.959391	0.954606	0.981481	0.954098	0.912088	0.909091	0.92435	0.932961	0.93765	0.856833	0.97151	0.958478	0.875831	0.941176	0.95389	0.969631	0.930108	0.957447	0.851685	0.945205	0.917355	0.962963	0.823834	0.858726	0.962617	0.929619	0.954839	0.957265	0.93621	0.812183
'chr2'	'ITGB1BP1'	0.967427	0.962963	1	0.954545	0.97416	1	0.984791	0.990826	0.952055	0.974227	0.981481	0.988304	0.955446	0.98338	0.971014	0.964912	0.978571	1	0.985507	0.94709	0.941368	0.973333	0.97027	0.964706	0.940959	0.958333	0.98895	0.941176	0.864	0.976744	0.893333	0.993789	0.992565	0.972678	0.913978	0.955801	0.973333	1	0.990909	0.992395	0.985401	0.897436	0.979592	0.994092	0.963272	0.991489	0.911628	0.981191
'chr2'	'ITGB1BP1'	0.968234	0.930556	0.914163	0.90566	0.959596	0.956989	0.938838	0.930796	0.911168	0.942308	1	0.914163	0.979675	0.927083	0.922141	0.964539	0.905437	0.984586	1	0.919028	0.949367	0.921136	0.960552	0.952607	0.969325	0.923858	0.957983	0.942197	0.957219	1	0.799555	0.981273	0.906667	0.904863	0.957143	0.931507	0.879518	0.932584	0.983402	0.91404	0.920635	0.96142	1	0.98062	1	1	0.934334	0.962779
'chr17'	'USP43'	1	1	1	1	1	1	1	1	0.84	1	1	1	1	1	1	1	1	1	1	1	1	1	1	1	1	1	1	1	1	1	1	0.933333	1	1	0.954545	1	1	1	1	1	1	1	1	1	1	1	1	1
'chr18'	'PPP4R1'	0.193878	0.234783	0.267176	0.182353	0.0888889	0.119403	0.193548	0.197452	0.228758	0.1	0.123077	0.142857	0.15493	0.204301	0.153094	0.127907	0.150685	0.131448	0.257143	0.115152	0.308642	0.162055	0.152074	0	0.207547	0.160221	0.170732	0.114504	0.267327	0.2375	0.241379	0.0382979	0.125683	0.221239	0.142857	0.241379	0.162162	0.171717	0.275862	0.134146	0.202247	0.197183	0.158055	0.146853	0.19697	0.323741	0.152	0.0739958
'chr2'	'CPSF3'	0.993548	1	1	1	1	1	1	1	1	1	1	1	1	1	1	0.994382	1	1	1	1	1	1	1	1	1	1	1	0.995516	1	1	1	1	0.993651	1	1	0.990654	1	1	1	1	1	1	1	1	1	1	1	1
'chr18'	'PPP4R1'	0.988764	0.974843	1	1	1	0.956989	0.897436	0.971631	1	1	1	0.989071	1	1	0.985816	1	1	0.991935	1	1	0.976744	0.978142	1	1	1	0.966667	0.957746	0.978947	0.954545	0.978947	1	0.982222	0.941176	1	0.969697	1	1	1	0.974026	0.993127	0.980392	1	0.978102	0.978947	1	1	0.981567	0.987616
'chrX'	'TBL1X'	0.580645	0.714286	1	0.860465	0.737705	0.589744	1	0.54717	0.666667	1	0.68	0.670886	0.69	0.633803	0.666667	0.785714	0.704918	0.388889	1	0.472727	0.830986	0.9	0.853107	0	1	1	1	0.568862	0.5	0.8	1	0.619048	0.764706	0.468085	0.857143	0.575758	0	1	1	0.916667	0.518519	0.443609	0.831776	0.658915	0.73057	0.588235	0.657143	1
'chr2'	'IAH1'	0.933628	0.901099	0.932203	0.879699	0.972222	0.902703	0.900709	0.930314	0.913386	0.918367	1	0.87027	0.893617	0.963415	0.892157	0.940887	0.965418	0.959184	0.954802	0.89372	0.691358	0.875	0.803213	0.88785	0.817073	0.92	0.860104	0.935484	0.965217	0.927536	0.961353	0.978648	0.925581	0.934426	0.927536	0.941176	0.825095	0.959459	0.909091	0.875931	0.958904	0.968085	0.890547	0.953237	0.849515	0.968254	0.934718	0.930796
'chr2'	'ADAM17'	1	1	1	1	1	1	1	1	1	1	1	1	1	1	1	1	1	1	1	1	1	1	1	1	1	1	1	1	1	1	1	1	1	1	1	1	1	0.979381	1	1	1	1	1	1	1	1	1	1
'chr19'	'ZNF426'	1	0.898734	1	0.864407	1	0.837838	1	0.9	0.9	1	0.885714	1	1	0.7	0.941176	0.833333	0.918367	0.87037	1	0.877551	1	1	0.857143	1	1	1	1	1	1	1	1	0.813953	1	0.842105	1	1	0.962963	0.428571	0.76	0.918367	1	0.882353	1	0.906977	0.915789	1	0.902439	0.884058
'chr19'	'ZNF121'	0.101124	0	0.126761	0.126761	0	0.133333	0.166667	0	0	0	0	0	0.166667	0.162791	0	0.170732	0	0.0493827	0	0	0	0	0	0	0	0.285714	0.0425532	0	0.0793651	0	0	0.2	0	0.166667	0	0	0	0.136364	0	0.12	0	0.113402	0	0.125	0.1	0.125	0.0384615	0
'chr11'	'SWAP70'	0.948052	0.969466	1	0.862069	0.849057	0.970588	1	1	0.933333	1	0.948936	0.949153	0.935484	0.971014	0.949686	0.945946	1	0.971963	0.949153	0.833333	0.901639	0.918699	1	1	1	0.87931	0.92233	1	1	1	1	0.89781	0.9	1	0.903226	0.949153	0.833333	1	1	0.952941	1	0.974359	0.957219	0.869048	0.964912	0.956044	0.846154	0.730061
'chr19'	'ZNF561'	1	0.958115	1	0.989744	1	1	1	0.953757	0.92	1	1	1	1	1	0.938931	1	1	0.983333	1	0.985714	0.958333	1	1	1	1	0.961905	1	1	1	1	1	1	1	1	0.973094	1	0.973333	1	1	1	1	0.965517	0.972028	1	1	1	1	1
'chr3'	'MTMR14'	1	1	1	1	1	1	1	1	1	1	1	1	1	1	1	1	1	1	1	1	1	0.988166	1	1	1	1	1	1	1	1	1	1	1	1	1	1	1	0.955224	1	1	1	0.990196	1	1	1	1	0.98419	1
'chr19'	'ZNF561'	0.95092	1	1	1	1	1	1	0.944444	1	1	1	0.964286	1	1	0.972603	1	0.931034	0.987097	1	1	1	0.967742	1	1	1	0.972973	1	0.939394	1	0.952381	1	0.969231	1	1	1	1	1	1	0.931034	1	1	1	1	1	1	1	1	1
'chr3'	NA_52	0.955556	0.969231	0.956989	0.968504	0.978638	0.947712	0.90184	0.897959	0.962264	0.969466	0.888889	0.925234	0.949791	1	0.973333	1	0.97861	0.981308	1	0.944056	0.955556	0.969466	1	1	0.901639	0.966387	0.924051	0.982906	0.8	0.87931	0.90099	0.984375	0.983193	1	0.975904	1	0.905882	0.95	0.946237	1	0.954751	0.943925	0.985816	0.972414	0.970588	0.934426	0.972222	0.934641
'chr3'	NA_53	0.635036	0.780316	0.810811	0.650655	0.682224	0.798658	0.778481	0.586466	0.652928	0.684543	0.704698	0.667832	0.631902	0.736041	0.77459	0.725	0.771635	0.637809	0.632432	0.597561	0.752475	0.5961	0.710669	0.720524	0.589905	0.571046	0.771429	0.796099	0.642857	0.70297	0.333925	0.657143	0.659091	0.578947	0.743902	0.754386	0.579832	0.575092	0.581197	0.751938	0.803493	0.4	0.740854	0.908425	0.572748	0.648649	0.544	0.761905
'chr3'	NA_54	0.642857	0.556787	0.613445	0.625	0.551127	0.54386	0.502591	0.606557	0.584615	0.674699	0.622642	0.512195	0.427762	0.545064	0.62215	0.393365	0.673152	0.491857	0.502703	0.60396	0.596708	0.644172	0.536785	0.567568	0.55102	0.534884	0.628319	0.565217	0.447619	0.441624	0.375	0.522388	0.619835	0.46789	0.513514	0.657143	0.459459	0.518072	0.451389	0.541401	0.594502	0.542373	0.515152	0.658986	0.470852	0.555556	0.59707	0.744444
'chr19'	'CTD-3116E22.4'	0.428571	0.47619	0.5	0.297872	1	0.55	1	0.538462	0.375	0.416667	0.238095	0.2	0.25	0.40625	0	0.322034	0.371429	0.434783	0.517241	0.272727	0.217391	0.222222	0.375	0.384615	0.228571	0.22449	0	0.411765	0.6	0.444444	0.5	0.4375	0.266667	0.5625	0.439024	0	0.282051	0.4	0.297297	0.267327	0.357143	0	0.323529	0.428571	0.47619	0.488372	0.655172	0.666667
'chr19'	'ZNF562'	1	0.966102	1	0.926829	1	0.902439	0.9375	0.910448	1	1	0.882353	1	1	1	0.957447	0.967742	0.948718	0.934426	1	1	0.94958	0.857143	0.846154	0.913043	1	1	1	0.946903	0.964912	0.945946	1	0.948718	1	1	0.942029	0.948718	1	0.875	0.9	0.944444	0.8	0.970149	0.924528	1	0.981481	1	0.954545	1
'chr19'	'ZNF562'	1	1	1	1	1	1	1	1	1	1	1	1	1	1	1	1	1	0.944444	0.909091	1	1	1	1	1	1	1	1	1	1	1	1	1	1	1	1	1	0.894737	0.909091	1	0.912281	1	1	1	1	0.932203	1	1	1
'chr19'	'ZNF562'	1	1	0.906977	0.923077	1	0.945946	1	1	1	1	1	0.885714	0.894737	1	0.958333	1	0.95	0.810345	1	1	1	0.857143	1	1	0.84	0.96875	0.764706	1	1	1	1	1	0.955556	0.902439	0.969697	1	1	1	1	0.975	1	0.932203	0.913043	1	0.946429	1	0.876923	1
'chr19'	'ZNF562'	1	1	1	1	1	1	1	1	1	1	1	1	1	1	1	1	0.934426	1	1	1	1	1	1	1	1	0.952381	1	1	1	1	1	1	1	1	1	1	1	1	1	1	1	1	1	0.972727	1	1	1	1
'chr3'	'BRPF1'	0.824818	0.818182	0.757576	0.783784	0.835938	0.783133	0.818182	0.820225	0.76699	0.833333	0.882353	0.810811	0.68932	0.818182	0.873016	0.84375	0.857143	0.697842	0.605263	0.941176	0.939394	0.769231	0.71875	1	0.882353	0.692308	0.846154	0.711538	0.723684	0.684211	0.835294	0.740741	0.769231	0.878788	0.769231	1	0.846154	0.733333	1	0.753086	0.708333	0.811966	0.733333	1	0.780488	0.75	0.622047	0.879518
'chr3'	'OGG1'	0.961538	0.983471	1	1	0.994667	1	1	1	0.988827	1	0.96	1	1	0.977011	0.955056	1	0.979167	1	1	0.974026	1	0.954023	0.988764	1	1	1	1	0.981308	1	0.969697	0.962264	0.970588	1	1	1	1	1	1	0.955882	1	1	1	0.957895	1	0.986577	1	1	1
'chr3'	'OGG1'	1	0.979167	1	1	0.984351	0.975155	1	1	1	0.983425	1	0.977654	1	1	1	1	1	1	1	1	1	0.971223	1	0.973214	1	1	1	1	1	1	1	1	1	0.977444	1	1	1	1	1	1	1	0.917808	0.931429	0.972973	1	1	0.970588	1
'chr1'	CLSTN1_1	0.191444	0.0292188	0.036855	0.0257488	0.0508906	0.0358449	0.0584795	0.313661	0.0921053	0.0582011	0.0353659	0.0591195	0.157407	0.132029	0.129091	0.047619	0.0920635	0.0676101	0.0880829	0.146699	0.0748663	0.0973631	0.095057	0.133333	0.154394	0.0753012	0.116683	0.0565371	0.0254042	0.152838	0.0952381	0.0852391	0.121464	0.0317829	0.0896057	0.0782609	0.0973085	0.025266	0.104987	0.0462259	0.0246479	0.0254477	0.145754	0.136691	0.0330954	0.0964706	0.116158	0.117912
'chr3'	'OGG1'	0.960526	0.984848	1	1	0.97351	0.981982	0.943662	1	1	1	1	0.984733	0.922481	0.984	1	1	1	0.982609	1	1	1	1	1	1	0.96	1	0.984962	1	1	0.957895	0.95122	1	1	1	1	1	1	1	1	1	0.982906	0.924528	0.968992	1	0.987952	1	0.979487	0.981132
'chr3'	'CAMK1'	1	1	1	1	1	1	1	1	1	1	1	1	1	1	1	1	1	1	1	1	1	1	1	1	1	1	1	1	1	1	1	1	1	1	1	1	1	1	1	1	1	1	1	1	1	1	1	1
'chr12'	'RP11-705C15.2'	0	0	0	0	0	0	0.0535714	0	0	0	0	0	0	0	0	0	0	0	0	0	0	0	0	0	0	0	0	0	0	0	0	0	0	0	0.0666667	0	0	0	0	0	0	0	0	0.0519481	0	0.0483871	0	0
'chr3'	'CAMK1'	0.102941	0	0	0.121495	0.12	0.285714	0	0.136364	0.323529	0	0.151515	0.2	0	0	0	0	0	0	0	0	0	0	0.16129	0	0.151515	0.152941	0	0	0	0	0	0.0967742	0.125	0.194444	0	0	0	0	0.168317	0.245283	0	0	0.166667	0	0	0	0.0869565	0
'chr12'	NA_55	0.258621	0.168	0.272727	0.272727	0.546218	0.142857	0.360656	0.395349	0.358491	0.5	0.333333	0.166667	0.125	0.490446	0.288136	0.173913	0	0.319372	0	0.56044	0.435294	0.08	0.0743802	0.133333	0.210526	0.208333	0.112782	0.275	0.323529	0.2	0.0925926	0.375	0.416667	0.219048	0.172414	0.254902	0	0.25	0.138889	0.186441	0	0.127907	0.0985915	0.387283	0.151515	0.256637	0.315789	0.166667
'chr1'	CLSTN1_2	0.105485	0.0123119	0	0.0328283	0	0.0343511	0	0.0969267	0.0482759	0.0310078	0.0460358	0.0521739	0.0877193	0.137124	0.0810811	0.0396476	0.091954	0.0349206	0.0530303	0.1	0.0430464	0.0467836	0.0458015	0.0895522	0.2	0.0383275	0.0739857	0.0336474	0.0657895	0.0232558	0	0.125828	0.0618182	0.0130653	0.085595	0.078125	0.0632911	0	0.0234375	0.018648	0	0.0458716	0.0739726	0.106509	0.03125	0	0.0523627	0.038961
'chr12'	NA_56	1	0.886364	1	1	1	1	0.868421	1	0.928571	0.90625	0.857143	1	0.909091	0.945205	1	0.612903	1	0.846154	1	0.938272	0.934783	1	0.9625	1	1	1	1	1	1	0.829545	1	1	1	1	1	1	1	1	0.911765	0.893617	1	0.918919	1	0.828571	0.714286	0.795455	1	0.724138
'chr12'	NA_57	1	1	1	1	1	1	1	1	1	1	1	1	1	1	1	1	1	1	1	1	1	1	0.952381	1	1	1	1	1	1	1	1	1	1	1	1	1	1	1	1	1	1	1	1	1	1	1	1	1
'chr12'	NA_58	0.377358	0.2875	1	0.375	0.272727	0.5	0.180233	0.333333	0.304348	0.384615	0.333333	0.0909091	0.34375	0.255474	0.5625	0.227723	1	0.193277	0.384615	0.391304	0.2	0.26087	0.192308	0	0.155556	0.28	0.333333	0.6	0.333333	0.277108	0.4	0	0.5625	0.263158	0.166667	0.185185	1	0.5	0.411765	0.28	0	0.152542	0.352941	0.117647	0.25	0.210526	0.4	0.529412
'chr12'	NA_59	0.75	0.571429	0.714286	0.714286	0.5	0	0.5625	1	0.5	0	1	1	0.619048	0.578947	1	0.333333	1	0.411765	1	0	0.5	0.833333	0.689655	1	0.428571	0	0.777778	0	1	0.833333	1	0.5	0.4	1	0	0.6	0	1	0.6	0.714286	1	0.444444	1	0.666667	0.6	0.5	0.583333	1
'chr19'	'ZNF846'	0.775701	0.826087	1	0.675676	1	0.914894	0.586207	0.814815	0.681818	0.607843	0.823529	0.891892	1	0.846154	0.695652	0.663366	0.621622	0.655172	0.783784	0.583333	1	0.463415	0.818182	0.8	0.692308	0.689655	0.482759	1	0.567568	0.647059	0.9	0.533333	0.509434	1	0.5	1	1	0.735294	0.652174	0.645833	0.733333	0.592593	0.58209	0.772727	0.540984	1	0.631579	0.612903
'chr3'	'RPUSD3'	0.988571	0.984496	1	1	0.990446	1	1	1	1	1	1	1	1	1	1	1	1	1	0.971429	1	1	1	1	1	1	1	0.990338	1	0.984	1	0.989474	1	1	1	1	1	1	1	1	1	1	1	1	1	1	1	1	1
'chr19'	'FBXL12'	0.0862069	0.0888889	0.25	0.0645161	0	0.0786517	0	0.148148	0.111111	0	0.139535	0.2	0.0833333	0.2	0	0.181818	0.0833333	0.1	0.0985915	0.170732	0.235294	0.233333	0.217391	0	0.25	0.278689	0.130435	0	0.157895	0.103448	0.275862	0.09375	0.103448	0.2	0.103448	0.25	0.266667	0	0.111111	0.16	0	0	0.15	0.173913	0.166667	0	0.135135	0.0873786
'chr18'	'VAPA'	0.125313	0.0173482	0.0369487	0.0291005	0.032	0.0509804	0.0322581	0.0305677	0.0265638	0.0325581	0.054505	0.0343392	0.0707434	0.027027	0.0591304	0.0936455	0.111511	0.0633628	0.0391993	0.0228571	0.0529197	0.034678	0.0466418	0.0336134	0.0811321	0.0233161	0.032368	0.047619	0.0557868	0.0383973	0.0357583	0.0372671	0.0283126	0.0200902	0.0423826	0.0242656	0.0503694	0.0542636	0.011734	0.0271636	0.0800915	0.0192963	0.0608021	0.0523222	0.0263473	0.0269461	0.0403042	0.0416942
'chr3'	'IL17RE'	0.641026	0.522727	1	0.950685	0.910112	0.616667	0.647059	0.777778	0.850746	0.733906	0.850746	0.55814	0.515625	0.828794	0.674419	1	0.813953	0.703704	0.607843	1	1	0.47619	0.687204	1	0.5	1	0.761194	0.471698	0.868545	1	0.565217	0.727273	0.9	0	0.837838	0.566038	0.566038	0.304348	0.566038	0.752212	0.5	0.388889	0.564103	0.853107	0.75	0.934426	0.5	0
'chr3'	'IL17RE'	0.521368	0.902174	1	0.956364	0.79822	0.710407	0.7	0.79661	0.754386	0.765306	0.754386	0.716981	0.60515	1	0.609756	1	0.763838	0.822222	0.678161	0.853659	0.9	1	0.849711	0.545455	0.482759	1	0.798319	0.703704	0.759398	1	0.35	0.938462	0.625	1	0.653846	0.66	0.66	0.555556	0.66	0.899371	0.904762	0.564516	0.816327	0.835206	0.545455	0.711712	0.482759	1
'chr3'	'IL17RE'	0.865672	0.963768	1	1	0.936034	0.953668	1	0.878788	0.845161	0.96129	0.845161	0.89726	0.785714	1	0.896996	1	1	0.733333	0.844828	1	1	1	0.951807	1	0.698113	1	0.931034	0.826316	0.964567	1	1	0.87234	1	1	1	0.844444	1	1	0.844444	0.972222	1	0.509202	0.86755	0.980892	0.672131	1	0.698113	1
'chr3'	'IL17RE'	1	1	1	0.993367	1	0.974359	1	1	1	1	1	0.985915	0.965116	1	1	1	1	1	1	1	1	1	1	1	1	1	1	1	1	1	1	1	1	1	1	0.948718	1	1	0.948718	0.981308	1	0.962264	1	1	1	1	1	1
'chr3'	'IL17RC'	0.765182	0.61354	0.876289	0.744875	0.809045	0.930636	0.664	0.945205	0.755725	0.914894	0.973046	0.70607	0.677852	0.953846	0.94386	0.805755	0.828125	0.87013	0.583815	0.942197	0.801724	0.72987	0.911573	0.847953	0.541985	0.658802	0.669421	0.654434	0.853659	0.565789	0.833333	0.915493	0.773196	0.946903	0.829787	0.937107	0.722772	0.851852	0.792325	0.775061	0.823708	0.872941	0.868512	0.550239	0.749288	0.625899	0.847769	1
'chr3'	'IL17RC'	0.247423	0.354248	0.19797	0.380328	0.294382	0.315789	0.295238	0.238095	0.149111	0.323864	0.27686	0.292308	0.322674	0.1875	0.296443	0.282913	0.280255	0.336634	0.353535	0.192727	0.302013	0.3267	0.301146	0.215827	0.213483	0.302198	0.182663	0.225627	0.163158	0.272727	0.205742	0.291866	0.311475	0.212355	0.33564	0.232653	0.183673	0.323615	0.320451	0.334437	0.254701	0.228121	0.298578	0.243478	0.280742	0.262673	0.168831	0.32973
'chr3'	'IL17RC'	0.861963	0.966129	0.952381	0.926503	0.948661	0.920213	0.886076	0.88535	0.924896	0.982405	0.969697	0.919137	0.909871	0.92053	0.933185	0.923913	0.901818	0.904594	0.961905	0.902834	0.789256	0.807947	0.958904	0.951807	0.949153	0.96391	0.937063	0.95122	0.867257	0.94926	0.842857	0.959391	0.895	0.861702	0.941463	1	0.972727	0.865385	0.9375	0.936508	0.927565	0.832335	0.927711	0.932039	0.918605	0.934426	0.87069	0.92
'chr3'	'IL17RC'	1	0.996849	1	1	0.992157	1	0.976378	1	0.988571	1	1	1	0.977128	1	0.990196	0.993407	1	0.970472	1	1	1	1	0.991559	1	0.981424	0.990506	0.982036	0.997047	0.993103	0.951684	0.943609	0.97931	1	1	1	0.97973	0.983607	0.980477	0.992806	1	0.995074	0.945455	1	1	0.987368	1	1	0.987342
'chr3'	'IL17RC'	0.541401	0.484848	0.555556	0.714286	0.558011	0.64557	0.45	0.421053	0.488189	0.732283	0.469194	0.469388	0.673203	0.564103	0.493976	0.596491	0.660377	0.603448	0.553191	0.497326	0.688525	0.361538	0.517588	0.708333	0.357143	0.484919	0.570093	0.452128	0.56129	0.476364	0.502703	0.442424	0.623529	0.434783	0.738095	0.662921	0.482759	0.614035	0.377892	0.428571	0.344578	0.572093	0.703704	0.535714	0.678571	0.594203	0.465753	0.706422
'chr3'	'CRELD1'	0.0278884	0.0433437	0	0.029703	0.0363349	0.015873	0.079646	0.032	0.0406091	0.0406977	0.117647	0.0338164	0.0581395	0.0714286	0.135135	0.0870712	0.0947368	0.0363636	0.0447761	0.0789474	0	0	0.0758427	0.0362319	0	0.0957447	0.0382514	0.0682493	0	0.0384615	0	0	0.0823529	0.057971	0.0311419	0.0798122	0.107692	0.0130435	0.143836	0.024531	0.0340909	0.108434	0.0588235	0	0.0273973	0.0757576	0.026178	0.0862069
'chr2'	'TAF1B'	0.166667	0	0	0	0	0	0	0	0	0	0	0	0	0	0	0.111111	0	0	0	0	0	0	0.0327869	0	0	0	0.0537634	0.0289855	0	0	0	0	0	0	0.0487805	0	0	0	0.162162	0	0	0	0	0	0.0555556	0	0	0
'chr2'	'TAF1B'	0.954545	0.984	0.972222	1	0.974522	0.940299	0.936508	0.968504	0.843137	0.913043	1	0.898734	0.959184	0.928058	0.952941	0.922078	0.961538	0.959184	0.947368	0.976471	0.952381	0.915493	0.990521	1	1	0.956044	0.968504	0.940299	0.804878	1	1	1	1	0.929412	0.965217	0.944444	0.950617	1	0.919463	1	0.971429	0.790698	0.946667	0.96875	0.977273	0.9375	0.974522	0.97619
'chr20'	'ANKRD5'	0	0	0	0	0	0.0526316	0	0	0	0	0	0	0	0	0	0	0	0	0	0.0163934	0	0	0	0	0	0	0	0	0	0	0	0	0	0	0	0	0	0	0	0	0	0	0	0	0	0	0	0
'chr1'	NA_60	0	0	0	0	0	0	0	0	0	0	0	0	0	0	0	0	0	0	0	0	0	0	0	0	0	0	0	0	0	0	0	0	0	0	0	0	0	0	0	0	0	0	0	0	0	0	0	0
'chrX'	'WWC3'	0	0	0	0	0	0	0	0	0	0	0	0	0	0	0	0	0	0	0	0	0	0	0	0	0	0	0	0	0	0	0	0	0	0	0	0	0	0	0	0	0	0	0	0	0	0	0	0
'chr8'	'MSRA'	1	1	1	1	1	1	0.948718	1	1	1	1	1	1	1	0.976744	1	0.973333	1	1	0.959596	0.989071	1	1	1	1	1	1	1	1	1	1	1	1	0.957447	1	1	0.967213	1	1	1	0.939394	1	1	0.97561	1	1	1	0.973856
'chr4'	'WDR1'	0	0	0	0	0	0	0	0	0	0	0	0	0	0	0	0	0	0	0	0	0	0	0	0	0	0	0.00779221	0	0	0	0.00540541	0.00608643	0.00883002	0.00487329	0	0.00575816	0	0	0	0	0	0	0	0	0.00187617	0	0	0.0108342
'chrX'	'WWC3'	0	0	0	0	0	0	0	0	0	0	0	0	0	0	0	0	0	0	0	0	0	0	0	0	0	0	0	0	0	0	0	0	0	0	0	0	0	0	0	0	0	0	0	0	0	0	0	0
'chr2'	'GRHL1'	0.978182	0.982301	1	1	0.979487	1	0.95	1	1	1	1	1	0.989796	1	0.991071	1	0.970588	1	1	1	1	1	1	1	1	1	1	1	1	0.943925	0.953488	1	1	1	1	1	1	1	1	0.921569	1	1	1	1	1	0.985915	0.980952	0.969582
'chr3'	'FANCD2'	0.984252	1	1	1	1	1	1	1	1	1	1	1	1	1	1	1	1	1	1	1	1	1	1	0.9375	0.970588	1	0.978022	1	1	1	1	1	1	1	1	1	1	1	1	1	1	1	1	1	0.980583	1	1	1
'chr1'	'UBE4B'	0.0294118	0.0645161	0	0	0	0	0	0	0	0	0.0394737	0	0	0.0487805	0	0.09375	0	0	0	0	0	0	0.139241	0	0.107143	0	0	0	0	0	0	0	0	0.0231023	0	0	0	0	0	0	0	0.0555556	0.0561798	0	0	0	0.0210526	0.125
'chr1'	'UBE4B'	1	0.984791	1	0.988024	1	1	1	1	1	0.970149	0.975758	1	1	1	1	1	1	0.976834	1	1	1	1	0.936508	1	1	1	1	1	0.989848	1	1	1	0.966942	1	0.986577	1	0.92	1	1	0.973913	0.923077	1	1	1	1	1	1	1
'chr3'	NA_61	0.90099	0.933333	0.977528	0.936937	0.932258	0.887324	0.975309	0.952941	0.895833	0.865031	0.804348	0.934426	0.927152	0.936073	0.923664	0.890805	0.888372	0.924152	1	0.886256	0.934545	0.913514	0.935614	0.964912	0.871429	0.947195	0.911672	0.935657	0.904412	0.848837	0.84	0.964602	0.94152	0.898734	0.989474	0.941748	0.848101	0.867647	0.907357	0.833333	0.899371	0.870968	0.884514	0.968992	0.930435	0.940828	0.917012	0.947368
'chr19'	'C19orf66'	0.0515021	0.0588235	0.0769231	0.047619	0.0645161	0	0.166667	0.0634921	0.0369069	0.0935252	0.0649351	0.0980392	0.0606061	0	0	0.111111	0.035533	0.037464	0	0.0705882	0	0	0.0891089	0.046875	0	0.102362	0	0	0.0425532	0.076087	0.189189	0	0.075	0.104167	0	0.179487	0	0	0.136364	0.047619	0.0762712	0	0	0.102564	0	0	0.0520833	0
'chr5'	NA_62	0.947368	0.918182	1	0.973154	0.939394	0.831325	0.548387	0.841584	0.880952	0.881188	0.913043	0.969697	0.942857	0.985401	0.903614	0.953488	0.643564	0.912088	0.904762	0.906667	0.904762	0.946809	0.759162	0.916667	0.898734	0.87931	0.863636	0.871886	1	1	0.857143	0.942446	0.947368	0.796296	0.915493	0.917526	0.785714	0.686275	0.896907	0.932203	0.931818	0.945455	0.965517	0.950311	0.92446	0.941176	0.883212	0.818182
'chr12'	'CLEC1A'	1	1	1	1	1	1	1	1	1	1	1	1	1	1	1	1	1	1	1	1	1	1	1	1	1	1	1	1	1	1	1	1	1	1	0.818182	1	1	1	1	1	1	1	1	1	1	1	1	1
'chr12'	'CLEC1A'	1	0.875	1	1	1	1	1	1	1	1	1	1	1	1	0.8	1	1	1	1	1	1	1	1	1	1	1	1	1	1	1	1	1	1	0.8	1	1	1	1	1	1	1	1	1	1	1	1	1	1
'chr5'	'CCT5'	1	0.98523	1	1	1	0.988154	0.980452	0.987743	1	1	1	1	1	0.994042	0.990803	1	0.998369	1	1	0.990718	0.997481	0.980245	1	1	1	1	1	0.989427	1	1	0.998351	0.988595	1	1	0.990902	0.991667	0.9938	1	1	1	1	0.98571	1	1	1	0.991183	0.994511	0.982268
'chr12'	'CLEC7A'	0.885714	0.642857	1	0.478261	0.617021	0.689655	0.671233	1	0.625	1	0.909091	0.875	1	1	1	0.684211	1	0.69863	0.75	0.569892	0.58209	0.637931	0.7	1	0	0.705882	0.636364	0.588235	0.771429	0.8	0.714286	0.733333	0.714286	0.5	0.52	1	0.684211	1	0.684211	0.53125	0.791667	0.365344	0.846154	0.625	1	0.777778	0.428571	0.390335
'chr12'	'CLEC7A'	0	0	0	0.2	0	0.25	0.181818	0.176471	0.1	0	0.333333	0	1	0	0.1875	0	1	0	0	0.222222	0.210526	0.409091	0.105263	0	0.333333	0	0	0	0	0	0	0	0	0.333333	0.538462	0	0	0	0	0.176471	0	0.260726	0	0	0.461538	0	1	0.384615
'chr12'	'CLEC7A'	0.208333	0	0	0	0.157895	0.142857	0	0	0	0.0714286	0	0.285714	0	0	0	0	1	0	0.0714286	0.0847458	0.228571	0.166667	0	0	0	0.421053	0	0.0869565	0	0	0	0	0	0	0.157895	0	0	0	0	0.185185	0	0.0779221	0	0.153846	0	0	0	0
'chr12'	NA_63	1	1	1	1	1	1	1	1	1	1	1	1	1	1	1	1	1	1	1	1	1	1	1	1	1	1	1	1	1	1	1	1	1	1	1	1	1	1	1	1	1	1	1	1	1	1	1	0.990148
'chr19'	'DNMT1'	0.0253165	0	0	0	0	0	0	0	0	0	0	0	0	0	0	0	0	0	0	0	0	0	0	0	0	0	0	0	0	0	0	0	0	0	0	0	0	0	0	0	0	0	0	0	0	0	0	0.0652174
'chr19'	'DNMT1'	0.123719	0.185714	0.137931	0.218884	0.151899	0.220588	0.217391	0.22	0.191919	0.219048	0.242938	0.144578	0.123596	0.21519	0.144444	0.21659	0.134199	0.237209	0.185629	0.156364	0.13382	0.270386	0.111111	0.157895	0.171975	0.190635	0.25	0.229572	0.1375	0.21875	0.272727	0.210762	0.245509	0.276786	0.238938	0.243243	0.244186	0.0683761	0.266667	0.155779	0.210526	0.108359	0.131991	0.103896	0.180198	0.109375	0.181298	0.147561
'chr12'	'OLR1'	1	1	0.933333	1	1	0.942857	1	1	1	1	0.977778	1	1	1	0.966667	0.928571	1	1	1	0.962264	1	1	0.950617	1	0.818182	1	0.962264	1	1	1	1	1	0.958333	1	0.982609	1	1	1	1	0.964286	1	0.9375	1	1	1	0.870968	1	0.923077
'chr3'	'TATDN2'	0.268482	0.381703	0.2	0.290837	0.273885	0.165217	0.279412	0.315789	0.298246	0.375	0.333333	0.272727	0.19403	0.386364	0.420849	0.216216	0.166667	0.340206	0.234783	0.163842	0.27044	0.291925	0.312741	0.495935	0.185185	0.226277	0.347107	0.309904	0.134752	0.327869	0.266667	0.1	0.390625	0.188406	0.319149	0.509934	0.277108	0.202312	0.409938	0.201754	0.321429	0.168539	0.207692	0.308824	0.138211	0.354167	0.164751	0.286957
'chr1'	'KIF1B'	0	0	0	0.24	0	0	0	0.181818	0	0	0	0	0	0	0	0	0	0	0	0	0	0	0	0	0	0	0	0	0	0	0	0	0	0	0	0	0	0	0	0	0	0	0	0	0	0	0	0
'chr1'	'KIF1B'	0.0555556	0	0	0	0	0	0	0	0	0	0	0	0	0	0	0	0	0	0	0	0	0	0	0	0	0	0	0	0	0	0	0	0	0	0	0	0	0	0	0.0350877	0	0	0	0	0	0	0	0
'chr3'	'SEC13'	0	0	0	0.0160256	0.016108	0.00974026	0.034642	0.0133333	0	0	0	0	0.00727273	0	0	0	0	0.00703083	0	0.0244648	0.0149813	0	0	0.0333333	0	0	0	0.00468019	0	0	0.0207254	0.015	0	0	0	0	0.021164	0.00411523	0.00813008	0.0113452	0	0	0	0.016317	0.0115942	0	0	0.0145867
'chr12'	'GABARAPL1'	0	0.0170068	0	0.0307692	0.0183486	0	0.0869565	0	0	0	0	0.0168067	0	0	0.0294118	0	0	0.0140187	0	0.0247934	0	0	0	0	0	0.0571429	0	0	0	0.030303	0	0	0	0	0	0	0	0	0.08	0	0.0153846	0.00361664	0.0261438	0.0367647	0	0.0512821	0	0
'chr5'	'MARCH6'	0.954351	0.964618	0.978495	0.962559	0.958457	0.970909	0.783133	0.937173	0.966667	0.942857	0.926421	0.948882	0.972174	0.984375	0.944079	0.956	0.922705	0.975709	0.962687	0.971681	0.988897	0.945137	0.959459	0.806452	0.939024	0.954674	0.953162	0.915202	0.937716	1	0.909091	0.992	0.845411	0.971831	0.959933	0.940397	0.875	0.933492	1	0.980952	0.789474	1	0.977827	0.980769	0.946365	1	0.886525	0.8125
'chr20'	'MKKS'	0.963964	0.961864	0.971154	0.961003	0.99446	0.943396	0.974843	0.992727	0.974359	0.969388	0.977528	0.986667	0.963504	0.958904	0.968254	0.966746	0.95625	0.951872	1	0.959044	0.977433	0.970149	0.990909	0.982609	0.923323	0.946667	0.984416	0.944598	0.984962	0.986486	0.967078	0.94898	0.966851	0.904139	0.991632	1	0.95539	0.975	1	0.948553	0.939394	0.954887	0.982684	0.9869	0.956803	1	0.938865	0.969112
'chr6'	'TFAP2A'	1	1	1	1	1	0.994628	1	1	1	0.996226	1	1	1	1	1	0.996073	1	0.997753	1	1	0.995657	1	0.999244	1	0.997768	0.995984	0.998336	0.996552	1	1	0.977802	0.993377	1	0.997386	1	1	0.99322	0.984791	1	0.998918	1	1	1	1	1	1	0.989202	1
'chr1'	'PGD'	0.980507	0.996534	0.989556	0.987711	0.991031	0.994911	0.985481	1	0.983278	0.970395	0.981413	0.991342	0.973289	0.994751	0.981087	0.977251	0.969789	0.984412	0.96633	0.989722	0.997555	0.99094	1	1	0.965351	0.987578	0.984686	0.98575	0.979232	0.969892	0.956204	0.990909	0.977099	0.991011	0.984962	0.987179	0.975922	0.989262	0.986907	0.985325	1	1	0.992754	0.962264	0.974249	0.996727	0.976501	0.979675
'chr11'	'AMPD3'	1	0.92	1	1	0.909091	1	1	1	1	1	0.931034	1	0.692308	1	1	1	1	1	1	1	1	1	1	1	1	1	1	0.692308	1	1	1	1	1	1	1	1	1	0.9	1	1	1	1	1	1	1	1	0.818182	1
'chr6'	'GCNT2'	1	1	1	1	1	1	1	1	1	1	1	1	1	1	1	1	1	1	1	1	1	1	1	1	1	1	1	1	1	1	1	1	1	1	1	1	1	1	1	1	1	1	1	1	1	1	1	1
'chr1'	'APITD1-CORT'	1	0.961373	1	0.984043	0.986301	1	1	1	0.987342	1	1	1	1	1	0.982456	0.985849	1	1	1	0.99177	1	1	1	1	1	1	0.984456	1	1	1	1	0.983193	1	1	1	1	0.983287	1	0.955056	1	1	1	1	0.987013	0.94	1	0.983607	1
'chr18'	NA_64	1	1	1	1	1	1	1	1	1	1	1	1	1	1	1	1	1	1	1	1	1	1	1	1	1	1	1	1	1	1	1	1	1	1	1	1	1	1	1	1	1	1	1	1	1	1	1	1
'chr16'	'ATF7IP2'	1	1	1	1	1	1	1	1	1	1	1	1	1	1	0.818182	1	1	1	1	1	1	1	1	1	1	1	1	1	1	1	1	0.954023	1	1	1	0.88	1	1	1	1	1	1	1	1	1	1	1	1
'chr2'	'HPCAL1'	0.251613	0.268657	0	0.159091	0.322581	0.224719	0.304348	0.298701	0.17	0.224138	0.285714	0.142857	0.0754717	0.251908	0.222222	0.115152	0.193798	0.196078	0.0363636	0.0697674	0.161765	0.0945946	0	0.16	0.216667	0.185185	0.20442	0.171717	0.259259	0.0866142	0.114754	0.155556	0.190476	0.2	0.269231	0.173333	0.179245	0.203125	0.321429	0.128205	0.134615	0.285088	0.243902	0.181818	0.0666667	0.164179	0.1	0.206704
'chr1'	'PEX14'	1	1	1	1	1	1	0.941176	1	1	1	0.960396	1	1	1	1	1	1	0.968421	1	1	1	1	1	1	1	1	1	1	1	1	1	1	1	1	1	1	1	1	1	1	1	1	1	1	1	1	1	1
'chr16'	'ATF7IP2'	1	0.589744	1	1	1	0.826087	1	1	1	0.853659	1	1	1	1	1	0.896714	1	0.96	0.853659	1	1	1	1	1	1	1	1	1	1	1	1	1	0.853659	1	0.733333	1	0.935484	1	1	1	1	1	1	1	1	1	0.8	1
'chr1'	'PEX14'	0.949153	0.979021	0.942029	0.961905	0.975155	0.952096	1	1	0.955882	0.945578	0.97351	0.966667	0.907285	0.958904	1	0.958763	1	0.965665	0.967742	0.952191	0.972222	0.957447	1	1	1	0.964286	0.956989	0.970443	0.970588	0.986755	1	0.984127	1	0.940299	0.986755	0.943662	0.898148	1	1	1	1	0.927273	0.954955	1	0.93578	0.964912	0.985019	1
'chr19'	'KEAP1'	0.990458	0.981818	0.992674	1	0.982456	0.995423	0.991803	0.986079	0.989175	0.989899	0.981352	1	0.994558	0.965812	0.990244	1	0.983584	0.995699	0.993333	1	0.962791	1	1	0.960227	0.993721	1	0.991342	1	1	0.980132	0.984887	1	0.993958	0.981102	0.976471	1	0.984158	0.98773	1	0.996303	0.970968	0.979513	0.994543	1	1	1	1	0.9825
'chr11'	'MRVI1-AS1'	1	1	1	1	1	1	1	1	1	1	1	1	1	1	1	1	1	1	1	1	1	1	1	1	1	1	1	1	1	1	1	1	1	1	0.916667	1	1	1	1	1	1	1	1	1	1	1	1	1
'chr11'	'MRVI1'	1	1	1	1	1	1	1	1	1	1	1	1	1	1	1	1	1	1	1	1	1	1	1	1	1	1	1	1	1	1	0.809524	1	1	1	1	1	1	1	1	1	1	1	1	1	1	1	1	1
'chr11'	'MRVI1'	1	1	1	1	1	1	1	1	1	1	1	1	1	1	1	1	1	1	1	1	1	1	1	1	1	1	1	1	1	1	1	1	1	1	1	1	1	1	1	1	1	1	1	1	1	1	1	1
'chr19'	'ATG4D'	0.939394	0.885057	1	0.876106	1	0.851064	0.916667	0.833333	0.975	0.905325	0.943396	0.898734	0.926829	1	0.869565	0.908046	0.852459	1	0.836364	1	0.945946	0.891156	0.913043	0.862069	0.968	1	0.897436	0.958763	1	0.92	0.960976	0.909091	0.907407	0.902098	0.929412	0.806452	0.978261	0.788618	0.931818	0.971223	0.927928	0.711538	0.875	1	0.913043	1	0.949045	0.929577
'chr6'	'C6orf52'	0	0.235294	0.5	0.210526	0	0.391304	0	0.2	0.185185	0	0	1	0	0.404255	0	0.428571	0	0.290323	0	0.111111	0	0	0	0	0.222222	0	1	0.363636	0.333333	0	0.172414	0	0.3	0.173913	0	0.185185	0.210191	0	0.169811	0.2	0.230769	0.5	1	0.263158	0.106383	0.4	0.268293	0
'chr5'	'DAP'	1	1	1	1	1	1	1	1	1	1	1	1	1	1	1	1	1	1	1	1	1	1	1	1	1	1	1	1	1	1	1	1	1	1	1	1	1	1	1	1	1	1	1	1	1	1	1	1
'chr18'	'PIEZO2'	1	0.948454	0.971347	1	1	1	1	1	1	1	1	0.975	1	1	1	0.925	1	1	1	1	1	1	1	1	0.909091	1	1	1	1	1	1	0	1	0.995283	0.916667	1	0.923077	1	1	1	0.878261	1	0.973856	1	1	1	1	1
'chr6'	'C6orf52'	0.333333	0.490909	1	0.62069	0.207547	1	0.714286	0	0.428571	0.351351	0	0	0.625	0.5	0	0.416667	0	0.481481	0	0.581395	0.294118	0.5	1	0.513514	0	0	1	0.625	0.230769	0	0.12766	0.428571	1	0	0.388889	0.333333	0.497268	0.5625	0.513514	0.6	0.7	0	0.3	0.333333	0.313131	0.333333	0.636364	1
'chr12'	'KLRAP1'	1	1	1	1	1	1	1	1	1	1	1	1	0.863636	1	1	1	1	1	1	1	1	1	1	1	1	1	1	1	1	1	1	1	0.888889	1	1	1	1	1	1	0.863636	1	0.934783	1	1	1	1	1	1
'chr12'	'KLRAP1'	1	1	1	1	1	1	0.75	0.875	1	1	1	1	0.9	1	1	1	1	1	1	1	1	0.882353	0.948718	1	1	1	1	1	1	1	1	1	1	1	1	1	1	1	1	1	1	1	1	1	1	1	1	1
'chr19'	'SLC44A2'	0.0138544	0.0737857	0.0517241	0.0192719	0.033202	0.0230947	0.0236842	0.0308123	0.0355872	0.0216867	0	0.0390244	0.024558	0.0175439	0.0519849	0.0647922	0.0114379	0.0329523	0.0270714	0.0563636	0.0419463	0.0294118	0.111849	0.03125	0.0898618	0.0496454	0.0426778	0.0108275	0.056962	0.0345345	0.122334	0.0363322	0.0344037	0.0240385	0.00658376	0.0252101	0.0208768	0.0766456	0.0288288	0.0266535	0.0119863	0.0143284	0.0782866	0.0400411	0.0373665	0	0.0161128	0.0221074
'chr12'	'MAGOHB'	0.0596491	0.0628366	0.0539846	0.0685714	0.0503597	0.0273973	0.0639535	0.0497238	0	0	0.0559006	0.0888889	0.0830189	0.0544041	0.0446194	0.128767	0.0332326	0.0628743	0.016109	0.0506108	0.0669371	0.0431894	0.0857143	0.0614035	0.0533563	0.0616114	0.0383387	0.0857143	0.0902256	0.0627615	0.0555556	0.0271739	0.071161	0.0449173	0.0462777	0.0422078	0.0822511	0.0678733	0.028125	0.06	0.107843	0.0426087	0.0779661	0.0345528	0.0649351	0.0822785	0.0505051	0.0239521
'chr2'	'NOL10'	0.976744	0.970588	1	0.945205	1	0.963636	0.984127	1	0.945946	1	0.945205	0.972222	0.958974	1	0.962121	0.980198	0.974684	0.987879	1	1	0.978261	0.979381	0.961538	1	0.851852	1	0.985714	0.979798	0.931034	0.971014	0.966667	0.981308	1	0.981818	1	1	0.966102	0.959596	0.986014	0.96748	1	0.984	1	0.987382	1	0.965812	0.973154	0.973154
'chr2'	'NOL10'	0.975309	0.971831	1	1	1	1	1	1	1	1	1	1	1	1	1	1	1	1	1	1	1	1	1	1	1	0.978723	1	1	1	1	1	1	0.980198	1	1	1	1	1	1	0.978022	1	1	1	1	1	0.976471	0.982456	1
'chr2'	'NOL10'	1	1	1	1	0.986111	1	1	1	1	1	0.932203	1	1	1	0.992218	1	1	1	1	1	1	1	1	1	1	0.942857	1	0.989011	1	1	1	1	1	0.977011	0.971014	1	1	1	1	1	0.970588	0.990909	0.968254	1	1	1	0.967213	1
'chr2'	NA_65	1	0.961783	0.849057	0.971014	0.956204	1	0.971429	0.977778	0.929825	1	1	0.936508	1	0.942308	1	0.970588	0.977528	1	1	0.901639	0.974522	1	1	1	0.955556	1	0.980392	1	0.938462	1	0.882353	0.95	0.945946	0.954545	0.95082	1	1	0.932203	1	0.984733	1	0.95092	0.981818	0.942857	1	1	0.965217	1
'chr11'	'EIF4G2'	0.863797	0.751734	0.83141	0.816911	0.896403	0.774662	0.913104	0.834855	0.743436	0.815436	0.723123	0.806968	0.792573	0.823622	0.861111	0.793959	0.822704	0.818182	0.844174	0.901466	0.857399	0.804389	0.853323	0.861048	0.773432	0.826816	0.884304	0.82152	0.765862	0.840227	0.818335	0.852962	0.895003	0.807921	0.837686	0.825669	0.858619	0.908257	0.763713	0.769975	0.735828	0.92222	0.830475	0.90299	0.904829	0.817706	0.784314	0.927839
'chr16'	'NUBP1'	0.94958	0.972222	1	0.973568	0.978495	0.981651	0.989071	1	0.960494	0.964912	0.974026	0.971014	0.940299	0.957895	0.969925	0.951351	0.984962	0.948718	0.985748	0.96748	0.990826	0.956923	0.923664	1	0.906736	0.958042	0.95122	0.958702	0.925926	0.957143	0.925	0.99435	0.909091	0.981013	0.972603	0.974359	0.936795	0.983607	0.961538	0.945205	0.970803	0.971631	0.976261	0.957895	0.968254	1	0.962733	0.945355
'chr16'	'NUBP1'	1	1	1	1	1	1	1	1	1	1	1	1	1	1	1	1	1	1	1	1	1	1	1	1	0.988571	1	1	1	1	1	1	1	1	1	1	1	0.994785	1	1	1	1	1	1	1	1	1	1	1
'chr12'	'CSDA'	0.368015	0.379576	0.298329	0.57377	0.386973	0.559809	0.4	0.421373	0.584906	0.727273	0.549296	0.310502	0.202532	0.263804	0.489461	0.432277	0.537415	0.259887	0.452055	0.575835	0.382488	0.346715	0.515971	0.526316	0.387687	0.565217	0.46696	0.33882	0.540541	0.36211	0.598862	0.511188	0.506024	0.703704	0.522124	0.386973	0.512579	0.62963	1	0.335677	0.382353	0.321396	0.368984	0.541667	0.531915	0.235732	0.668161	0.396126
'chr16'	'NUBP1'	1	1	1	1	1	1	1	1	1	1	1	1	1	1	1	1	1	1	1	1	1	1	1	1	1	1	1	1	1	1	1	1	1	1	1	1	1	1	1	1	1	1	1	1	1	1	1	1
'chr19'	'DNM2'	0.893168	0.866477	0.931298	0.949821	0.896907	0.827004	0.836207	0.88604	0.817308	0.972912	0.882576	0.901734	0.895954	0.770492	0.852459	0.811024	0.969152	0.614679	0.85558	0.857451	0.83848	0.895327	0.75	0.860465	0.810309	0.787781	0.815324	0.849123	0.870324	0.84492	0.911672	0.893162	0.902299	0.90942	0.884868	0.843666	0.83812	0.659574	0.894737	0.888889	0.901235	0.880759	0.841758	0.878378	0.773371	0.873786	0.880435	0.942134
'chr2'	'PDIA6'	0	0	0	0.00439239	0.00244499	0	0.00424328	0.00395257	0	0	0	0	0	0	0	0	0	0.00233318	0	0	0	0	0	0	0	0	0	0	0	0	0	0	0	0	0	0	0	0.00391389	0.00644122	0.00277008	0	0.00282258	0	0.00162338	0	0	0	0.00617284
'chr16'	'CIITA'	1	1	0.75	0.75	0.904762	1	0.783784	0.75	1	0.824176	0.851852	0.75	0.806452	1	1	1	1	0.809524	0.824176	0.823529	1	0.818182	0.849057	1	0.851852	0.904762	0.870968	1	0.833333	1	1	0.888889	0.894737	0	0.897436	1	1	1	1	0.846154	1	1	0.714286	1	1	0.925926	1	0.9375
'chr16'	'CIITA'	0.952381	1	1	1	1	1	1	1	0.92	1	1	1	1	1	1	1	1	1	1	1	1	0.965909	1	1	1	1	1	1	0.95122	1	1	1	1	1	0.931818	1	1	1	1	1	1	0.882353	1	1	1	1	1	1
'chr7'	'PHF14'	0.896552	0.964789	0.962963	0.88664	0.887531	0.852761	0.888889	0.893805	0.853659	0.891892	1	0.921053	0.968085	0.912281	0.962963	0.931507	0.898734	0.92228	0.931624	0.893333	0.909548	0.977401	0.789474	0.905882	0.791667	0.855856	0.887931	0.937173	0.927711	1	0.9375	0.817259	0.934783	0.917293	0.886667	0.858824	0.849462	0.879828	0.875862	0.757576	1	0.819672	0.935484	0.754386	0.957447	0.676768	0.933518	0.90106
'chr19'	'CARM1'	0.107981	0.281046	0.166667	0.251799	0.193846	0.107345	0.282443	0.120567	0.15528	0.196787	0.125475	0.138462	0.132184	0.205479	0.326203	0.247232	0.0731707	0.216901	0.129103	0.192412	0.122581	0.103226	0.289017	0.148515	0.189189	0.205742	0.143603	0.113846	0.155556	0.140271	0.286853	0.228723	0.164179	0.123288	0.171765	0.209302	0.346667	0.314516	0.258427	0.192771	0.111801	0.0482759	0.192661	0.235955	0.2625	0.153153	0.227766	0.121593
'chr1'	'TARDBP'	0.994962	0.989551	0.995086	0.997006	1	1	0.985948	0.99569	1	0.96587	0.996117	0.984615	0.989757	0.987616	0.9941	0.991379	1	0.991166	1	0.992248	0.994667	0.991342	1	1	0.989601	0.990909	0.98895	1	1	0.98125	1	0.992579	1	1	1	1	0.991416	1	0.99619	0.996633	0.992188	1	0.994286	1	0.991516	0.993464	0.99446	0.987629
'chr1'	'EXOSC10'	1	0.994074	0.983607	0.985816	1	1	1	1	0.990025	1	1	0.993569	1	0.982684	0.974948	1	0.982833	0.996656	1	1	0.996396	0.994186	0.99446	0.991837	1	1	1	0.99537	1	1	0.967532	1	1	0.987711	1	1	0.987124	1	0.986325	1	1	0.977273	0.994609	1	0.991837	1	0.996732	1
'chr19'	'SMARCA4'	0.118421	0.160714	0.226415	0.195402	0.101075	0.281734	0.105882	0.220077	0.140496	0.109589	0.120301	0.168478	0.114679	0.188571	0.0833333	0.19685	0.21447	0.0983302	0.184466	0.139303	0.148855	0.112861	0.213235	0.170124	0.217949	0.246753	0.12963	0.191257	0.23192	0.281928	0.137577	0.117506	0.173252	0.178988	0.216169	0.152047	0.145806	0.143796	0.182898	0.255319	0.214437	0.0807899	0.189349	0.189189	0.097561	0.119403	0.206564	0.126662
'chr19'	'SMARCA4'	0.177118	0.184855	0.192661	0.120743	0.213675	0.127962	0.230769	0.153226	0.0819672	0.129683	0.124654	0.0981818	0.124031	0	0.166667	0.13082	0.101754	0.111588	0.136986	0.191083	0.0764331	0.13253	0.208696	0.132275	0.0867052	0.116788	0.0517928	0.152416	0.107477	0.169231	0.0520966	0.102975	0.0730337	0.161905	0.168142	0.0551181	0.0931298	0.130352	0.0921986	0.171717	0.144509	0.0653595	0.164286	0.458333	0.230769	0.129771	0.113402	0.113879
'chr8'	'MTMR9'	0	0	0	0	0	0	0	0.0877193	0	0	0	0	0	0	0	0.294118	0	0	0	0	0	0	0	0	0	0	0	0	1	0	0	0	0	0	0	0	0.222222	0	0.0487805	0	0	0	0	0	0	0	0	0
'chr6'	'NEDD9'	0	0	0	0	0	0	0	0	0	0	0	0	0	0	0	0	0	0	0	0	0	0	0	0	0	0	0	0	0	0	0	0	0	0	0	0	0	0	0	0	0	0	0	0	0	0	0	0
'chr10'	'CELF2'	1	1	0.941176	0.941176	0.846154	1	1	1	1	1	1	1	1	1	0.916667	1	0.6	1	1	1	0.9375	1	1	1	1	1	1	1	1	1	1	1	1	1	1	1	1	1	1	1	0.882353	1	1	0.894737	1	1	1	1
'chr19'	'LDLR'	1	0.985714	1	1	1	0.975659	1	1	0.955556	1	1	1	1	1	0.976471	1	1	1	1	1	1	1	1	1	1	1	1	1	1	1	1	1	1	1	1	1	1	1	0.985075	1	1	0.9819	1	0.96	1	1	1	1
'chr19'	'LDLR'	0.974522	0.974684	1	0.992933	1	0.973783	1	1	1	0.983936	0.969811	1	0.983471	1	1	0.842105	0.979452	1	1	1	1	1	1	1	1	1	0.945652	0.97	0.984252	1	1	1	1	1	1	1	1	1	0.984962	1	1	0.977186	0.924528	1	0.991903	1	0.969419	0.975669
'chr19'	'LDLR'	1	1	1	1	1	1	1	1	1	1	1	1	1	1	1	1	1	1	1	1	1	1	1	1	1	1	1	1	1	1	1	1	1	1	1	1	1	1	1	1	1	1	1	1	1	1	1	1
'chr19'	'LDLR'	0.984906	0.986301	1	0.983051	1	0.995413	0.962617	1	1	1	1	1	0.909091	1	1	1	0.980263	1	1	0.94958	1	1	0.980392	1	1	1	0.989071	1	1	1	1	1	1	1	1	0.939394	1	1	1	1	1	1	1	1	1	1	1	0.989637
'chr16'	'CLEC16A'	0	0	0	0.291667	0.333333	0	0	0.166667	0.272727	0	0.131148	0.08	0.130435	0.121212	0	0	0.230769	0.425	0.0857143	0.378378	0.15625	0.12	0.166667	0.227273	0	0.191489	0	0	0.166667	0	0	0.270142	0.285714	0.108696	0.104478	0.133333	0.216216	0	0.148148	0	0.0851064	0.283019	0.133333	0	0.470588	0	0.0972222	0.15
'chr10'	'CELF2'	1	1	0.9	0.9	1	0.857143	0.904762	0.857143	1	1	0.84	1	0.823529	1	1	1	1	1	1	0.972603	1	0.818182	1	1	1	0.833333	1	0.822222	1	1	0.769231	1	0.882353	0.785714	1	0.947368	0.947368	0.959184	0.947368	1	1	0.714286	1	0.846154	0.818182	1	1	1
'chr2'	'PQLC3'	0.514423	0.513761	0.962963	0.768421	0.775	0.782857	0.786517	0.843478	0.737226	0.882353	0.737705	0.828221	0.721854	0.803922	0.852691	0.639903	0.690909	0.588785	0.588235	0.842424	0.51	0.693989	0.567901	0.912886	0.705215	0.876404	0.961165	0.547684	0.894737	1	0.753846	0.572139	0.715152	0.659574	0.830357	0.864865	0.891156	0.64486	0.71529	0.859504	0.814516	0.613636	0.757946	0.651163	0.6639	0.828221	0.804124	0.730061
'chr19'	'DOCK6'	1	0.833333	1	1	1	0.894737	1	0.857143	1	1	0.368421	1	1	1	1	0.76	0.777778	0.818182	1	0.818182	0.722222	0.857143	0.793103	1	0.777778	0.888889	0.74359	0	1	1	1	0.666667	1	1	0.928571	1	1	0.875	0	0.857143	1	0.395349	1	1	0.941176	0.75	0.755102	0.476923
'chr3'	'ATG7'	1	1	1	0.985714	1	0.959184	0.980392	1	1	1	1	1	0.989362	1	1	1	1	0.974359	1	1	0.955556	0.964912	1	1	1	1	1	0.972477	1	0.960784	1	0.954545	1	0.980198	0.969466	1	1	0.96875	1	1	1	1	0.936306	1	1	1	0.986301	1
'chr3'	'ATG7'	0.978142	0.992032	1	0.988166	0.991045	1	1	1	1	0.894737	1	1	0.978947	0.984848	0.97076	0.989691	0.961538	0.974468	0.988506	0.981982	0.916667	0.957746	0.950617	1	1	1	0.945455	0.974194	0.989071	0.961905	0.981132	0.979592	0.983051	0.968586	1	0.971963	1	0.927007	0.988166	0.990698	0.946309	0.958904	0.990654	0.947644	1	1	0.983051	0.958042
'chr3'	'ATG7'	1	1	1	1	0.987823	1	1	1	1	1	1	1	0.992908	1	0.964809	1	1	0.991935	1	1	1	1	1	1	1	1	1	1	0.972789	1	1	1	1	1	1	1	0.948718	1	1	1	1	1	1	1	1	1	1	1
'chr19'	'RGL3'	0.0806452	0.111111	0	0	0.0851064	0	0	0	0	0	0	0.388889	0.107143	0	0	0.12	0	0.106383	0.111111	0	0	0	0.21659	0	0	0.222222	0.173653	0.107143	0.121212	0.193548	0	0	0.15	0.0952381	0	0	0.0514706	0.214286	0.16129	0	0.298969	0	0	0.142857	0	0.222222	0.126984	0
'chr2'	'E2F6'	0.0967742	0.130435	0.138889	0	0.269841	0.142857	0.146067	0.252747	0.153846	0.208333	0	0.2	0.170213	0.166667	0	0.27907	0.0769231	0.226994	0	0.159664	0.357143	0.156627	0.185185	0.3125	0	0.169811	0.0588235	0.211111	0.346939	0.157895	0.116279	0.266667	0.111111	0.119048	0	0	0	0	0.186813	0	0.0952381	0.382353	0.193548	0.202532	0.205298	0.101449	0.101695	0.192308
'chr2'	'E2F6'	0.756637	0.682081	0.8125	0.75	0.563025	0.860465	0.764706	0.783784	0.569892	0.541667	0.74359	0.704918	0.6	0.587629	0.806452	0.789474	1	0.809524	0.567568	0.692308	1	0.761905	0.642857	1	0.827586	0.746032	0.710843	0.801136	1	0.642857	0.709091	0.771429	0.703704	0.631148	0.933333	1	0.740741	1	0.825243	0.746835	0.76	0.820896	0.792208	0.831081	0.870968	0.828571	0.883495	0.806452
'chr2'	'E2F6'	0.0576923	0.05	0.1875	0.333333	0	0	0	0.132075	0.255814	0	0	0	0.209302	0.2	0.421053	0.1	0.133333	0.218391	0	0.5	0.190476	0	0.108108	0	0	0	0.16	0.0625	0.111111	0	0	0	0.16	0.1	0	0	0	0	0.127273	0.15	0	0	0.111111	0.321429	0	0	0	0.416667
'chr19'	'ECSIT'	0.971014	1	0.981132	0.973154	1	0.939394	1	1	0.974684	1	0.962085	0.947368	0.965418	1	1	0.945392	0.966592	0.95122	0.959641	0.971154	0.966805	0.954887	1	0.958678	0.972973	0.906103	0.97377	1	1	1	1	0.95493	1	1	1	1	1	0.975309	1	0.962963	1	0.946092	0.971292	0.861538	0.936759	0.927273	0.956693	1
'chr8'	'NEIL2'	0.310345	1	1	0.413043	1	0.444444	1	0.285714	0.224806	1	0.5	0.255319	0.514286	0.5	1	0.317073	0.140845	0.555556	0.179487	0.482759	0.425	0.296296	0.551724	1	0.5	1	0.208333	0.25	1	0.192308	0.224806	1	1	1	1	0.351351	1	1	1	0.23913	0.302326	1	1	1	0.448718	1	0.27027	0.608696
'chr8'	'NEIL2'	1	1	1	0.958333	1	1	1	0.903226	0.967213	1	0.811321	0.964286	0.907692	1	1	0.879699	0.877049	0.833333	0.867647	1	0.952381	0.833333	1	1	0.811321	0.809524	1	1	1	1	1	1	1	1	1	0.884615	1	1	1	0.914286	0.75	1	1	1	1	1	0.8125	0.851852
'chr3'	'VGLL4'	0.0676692	0.0431655	0.0689655	0.0610329	0	0.0422535	0	0.107527	0.0512821	0	0	0.0740741	0.0526316	0	0	0.0408163	0.029703	0.0714286	0.046875	0	0.0674847	0.0630631	0.0696203	0	0	0.0540541	0	0.0393701	0.0285714	0	0	0.0819672	0	0.106796	0.0353982	0	0.0227273	0	0	0.0841751	0.0660377	0.0754717	0.0551181	0.05	0	0.0993377	0.0634921	0.0503597
'chr16'	NA_66	0	0.0155642	0	0.0211864	0	0.0172414	0.0130719	0.0135747	0.0171149	0.0150754	0.0156886	0.020649	0.00636943	0	0.0107527	0	0.0114416	0	0.0115607	0.0106952	0	0.0094697	0.0253411	0	0.0176678	0.0134228	0	0.0166667	0	0	0.0096463	0.0110117	0	0.0114068	0.02079	0.0138889	0.0248447	0.0152905	0.0158311	0	0.0096463	0.0171233	0.0215463	0.0206897	0.012	0	0.0157343	0.00983607
'chr19'	'CNN1'	0	0	0	0	0	0	0	0	0	0	0	0	0	0	0	0	0	0	0	0	0	0	0	0	0	0	0	0	0	0	0	0	0	0	0	0	0	0	0	0	0	0	0	0	0	0	0	0
'chr8'	'FDFT1'	0	0.0129199	0.0212766	0.00636132	0	0.0143885	0.0191083	0	0.00914077	0.00804829	0	0	0.0211864	0	0	0.00699301	0.00251346	0	0.00705467	0.0160428	0	0.00920245	0.0166667	0	0.025	0.0291971	0	0	0.00887574	0	0	0	0	0.0136364	0.0138249	0.0118577	0	0	0	0.0119048	0	0.00956938	0.00840336	0.0247525	0	0	0.00420168	0
'chr8'	'FDFT1'	0.996639	1	1	1	1	1	1	0.993007	1	1	1	1	1	1	1	1	1	1	1	0.979466	1	1	1	1	1	1	1	1	1	1	1	1	1	0.979058	1	1	1	1	1	1	1	0.989286	1	0.993691	1	1	1	1
'chr8'	'FDFT1'	0.99434	1	0.997344	0.99348	0.99689	0.99543	0.995163	1	0.996721	0.997153	0.99435	0.990847	0.995575	0.998786	0.996753	0.994126	0.996647	0.996109	0.994432	0.99727	1	1	1	1	1	0.989362	1	0.997288	0.993543	0.992945	1	0.99637	1	0.99	0.995736	0.991459	0.992627	0.989418	1	0.994598	1	0.997773	1	1	0.997762	1	0.993097	1
'chr19'	'ACP5'	0.551181	0.731266	0.558824	0.555556	0.718447	0.52	1	0.578059	0.643739	0.577236	0.54	0.555556	0	0.820896	0.714286	0.674419	0.73494	0.576923	0.496907	0.576471	0.50289	0.536585	0.684211	1	0.434211	0.65942	0.656716	0.533333	0.777778	0.656566	0.555556	0.659864	1	0.512304	0.656109	0.648649	1	1	1	0.505423	0.754601	0.727273	1	0.466667	1	0.484211	0.521951	0.73913
'chr8'	'CTSB'	1	1	1	1	1	1	1	1	1	1	1	1	1	1	1	1	1	0.999341	1	1	0.998319	1	1	1	1	0.998981	1	0.998001	1	1	1	1	1	1	1	1	1	1	1	1	0.999283	0.997862	1	1	1	1	0.997419	0.997891
'chr8'	'CTSB'	0.0467742	0.0361446	0	0.0366197	0.0757576	0.0285714	0.0555556	0.0371353	0.0444444	0	0.0348599	0.0655738	0.0970874	0.0555556	0.037594	0.0337079	0.0443864	0.0382166	0	0.0434783	0.025974	0.0357995	0.0853659	0	0	0.0485437	0.0540541	0.0352423	0.075188	0.06	0	0.0702599	0.06	0.0569106	0.0539419	0.0655738	0.122449	0	0.0574713	0.029051	0.0891089	0.04	0.0546875	0.0422535	0.0696864	0	0.0573394	0.0552995
'chr8'	'CTSB'	0.176581	0.132791	0.183771	0.148869	0.157738	0.230392	0.148317	0.0887175	0.0871228	0.148045	0.139505	0.123145	0.109718	0.106472	0.150711	0.106043	0.0580569	0.0969267	0.151047	0.0724128	0.0959571	0.0810811	0.14587	0.24	0.191781	0.171821	0.136974	0.115942	0.130621	0.136664	0.154167	0.119707	0.22695	0.101669	0.0741902	0.0902174	0.0776119	0.23301	0.0858896	0.132331	0.0918919	0.114504	0.167102	0.165919	0.0461435	0.194805	0.157651	0.130762
'chr1'	'FBXO44'	0	1	0.366667	0.366667	1	1	1	1	0.215909	0.428571	0.302326	1	1	1	1	1	0.185185	1	0.304348	0.210526	1	0	0.236842	1	0.302326	1	1	0.293103	0.391304	1	1	1	0.304348	0.230769	1	1	1	1	0.253521	0.268293	0.264151	1	1	1	1	1	1	1
'chr1'	'FBXO44'	0.367347	0.491525	0.34	0.651786	0.355556	0.395349	0.333333	0.591837	0.448387	0.633094	0.568627	0.681818	0.772727	0.724771	0.6	0.505618	0.329412	0.410714	0.461538	0.290488	0.484536	0.462687	0.536332	0.395349	0.477528	0.788462	0.45	0.611111	0.488889	0.810811	0.556818	0.505618	0.533835	0.398551	0.62963	0.3625	0.58871	0.352113	0.552542	0.587983	0.654135	0.246696	0.852535	0.730769	0.379845	0.5	0.317757	0.534884
'chr8'	'CTSB'	1	1	1	0.951613	1	1	1	1	0.968254	1	0.962733	1	1	1	0.878788	0.8	0.970149	0.923077	1	0.975309	1	0.913043	0.875	1	1	1	0.959184	0.979167	1	1	1	0.964072	1	0.666667	0.980198	1	1	1	1	0.971014	0.925926	1	1	1	0.942857	1	1	0.913043
'chrX'	'MSL3'	1	0.985816	1	1	1	1	0.954887	1	1	0.925926	0.942857	1	1	1	1	1	0.954023	0.979381	1	0.99115	0.983471	1	1	1	1	1	1	0.975309	1	1	1	1	0.976471	1	0.987421	1	1	1	0.977778	1	0.913043	0.978799	1	0.956989	1	0.97619	1	0.943662
'chr10'	'ECHDC3'	0	0	0	0	0	0	0	0	0	0	0	0	0	0	0	0	0	0	0	0	0	0	0	0	0	0	0	0	0	0	0	0	0	0	0	0	0	0	0	0	0	0	0	0	0	0	0	0
'chr16'	'TXNDC11'	0	0	0	0	0	0	0	0	0	0	0	0	0	0.02	0	0	0	0	0	0	0	0	0.0238095	0	0	0	0	0	0	0	0	0	0	0	0	0	0	0	0	0	0	0	0	0.0136054	0	0	0	0
'chr1'	'AGTRAP'	1	0.955882	1	1	1	0.942308	1	1	1	1	0.964072	1	1	1	1	1	1	1	1	1	0.972603	1	1	1	1	1	1	0.986014	1	1	1	0.988571	1	1	0.988095	1	1	1	1	1	1	1	0.98	1	0.992806	1	0.967655	0.962791
'chr1'	'AGTRAP'	0.0972222	0.037037	0	0.126316	0.217021	0.178218	0.0994764	0.102041	0.0588235	0.0367647	0.0262391	0.103448	0.151515	0.15	0.129252	0.0546875	0.175824	0.0877944	0.0769231	0.192389	0.1341	0.0344828	0.103448	0.0522088	0.075	0.0487805	0.0888031	0.0190275	0.0428016	0.0945946	0	0.102941	0.1	0.115152	0.0875912	0.0322581	0.0401891	0.0506329	0.144186	0.123288	0.0879121	0.015873	0.0659341	0.168539	0	0.10989	0.0485437	0.13
'chr3'	'TAMM41'	0.96875	1	1	0.945946	0.966387	0.913043	0.958333	1	1	1	0.853659	0.960784	0.936842	1	0.96875	0.909091	0.957895	0.955556	0.952941	1	1	1	0.914286	1	1	0.941176	1	1	1	0.933333	0.853659	1	0.928571	1	0.95	0.963636	0.920792	1	0.955056	0.959184	1	1	1	1	0.963636	1	0.957447	1
'chr19'	'ZNF823'	1	1	0.916667	1	0.962264	1	1	1	1	1	1	1	0.924528	1	0.870968	1	1	1	0.925926	0.914286	1	0.941176	1	1	1	1	1	1	1	1	1	1	1	0.935484	1	1	1	1	1	1	1	1	1	1	1	1	1	1
'chr19'	'ZNF823'	1	1	1	1	1	1	1	1	1	1	1	1	1	1	1	1	1	1	1	0.943662	1	0.944444	1	1	1	1	1	0.946667	1	1	1	1	1	1	1	1	1	1	1	1	1	1	1	1	1	1	1	1
'chr16'	'ZC3H7A'	1	1	1	1	1	1	1	1	1	1	0.982955	1	1	1	1	1	1	1	1	1	1	1	1	1	1	1	1	1	1	1	1	1	1	1	1	1	1	1	1	1	1	1	1	1	1	1	1	1
'chr11'	'USP47'	0.037037	0.0656934	0	0.0451613	0.103448	0	0	0	0	0	0.0327869	0	0.0487805	0.12069	0	0.0857143	0	0	0	0	0	0	0	0	0	0	0	0	0.0983607	0	0	0	0	0.102041	0.0327869	0	0	0.0714286	0	0	0	0	0	0.047619	0.0769231	0	0.0434783	0
'chr11'	'USP47'	0.900474	0.720165	0.947368	0.816254	0.84	0.714286	0.76	0.906667	0.944444	1	0.838323	0.83871	0.835366	0.807487	0.820359	0.804348	0.820225	0.956835	0.921053	0.869919	0.8125	0.869159	0.925	0.7	0.904762	0.843137	0.885057	0.817073	0.963636	0.843137	1	0.913978	0.842105	0.89726	0.733645	0.866667	0.918367	1	0.74026	0.906615	0.866667	0.831933	0.927273	0.801887	0.848624	0.830189	0.913043	0.876289
'chr3'	'TAMM41'	0.129032	0.1	0.2	0.176471	0.0756757	0	0.154639	0.0958904	0.075	0	0	0.164179	0.0883721	0.156627	0.2	0.212766	0	0.133858	0.0743802	0.0769231	0.12381	0.0721649	0.137931	0.0909091	0	0	0.12963	0.106061	0.122807	0.148936	0.130435	0	0.0752688	0.0909091	0.131579	0	0	0.134021	0.109244	0.207547	0	0	0.241379	0.0851064	0.0625	0	0	0.146341
'chr18'	'MPPE1'	0.142857	0.30033	0.236641	0.236842	0.223629	0.196429	0.354839	0.333333	0.139535	0.455696	0.280702	0.279621	0.216216	0.252252	0.295547	0.181287	0.144828	0.253333	0.111111	0.247706	0.299492	0.110588	0.166667	0.151515	0.0982143	0.183486	0.333333	0.241935	0.201754	0.274725	0.25	0.088	0.327434	0.242647	0.175879	0.306122	0.245421	0.380952	0.269231	0.146853	0.237209	0.151786	0.251613	0.251799	0.118056	0.146497	0.127389	0.363636
'chr3'	'TAMM41'	0	0.0526316	0.0571429	0.0571429	0	0.136364	0	0	0	0	0	0	0.0413223	0.148936	0.194444	0.194444	0	0	0	0.137931	0	0.0882353	0	0	0.121951	0.117647	0.295775	0	0	0	0	0	0	0	0	0.0833333	0	0	0	0.047619	0	0	0	0	0.0769231	0	0.0434783	0.137931
'chr1'	'CLCN6'	0.684211	0.527273	1	0.548387	0.684211	0.931034	0.4	0.619048	1	0.5	0	0.28	1	0.272727	0.75	0.333333	0.5	0.25	0.575758	0.583333	1	0.75	0	1	0	0.444444	0.5	0.5	0.285714	0.153846	0	0.625	0.529412	0.513514	0.2	0.44	0.307692	0.230769	0.545455	0.478261	0	0.5	0.448276	1	0.290323	0	0.478261	0.636364
'chr18'	'MPPE1'	0	0	0	0	0	0.0833333	0	0	0	0	0	0	0	0	0	0	0	0.06	0	0	0	0	0	0	0	0	0.0882353	0	0.12963	0	0	0	0.0689655	0	0	0	0	0	0	0.047619	0	0	0	0	0	0	0	0
'chr18'	'MPPE1'	0.876033	0.864516	1	0.929688	0.912621	1	1	1	0.964072	0.958904	0.861538	0.911765	0.966292	0.947826	0.885714	0.833333	0.962963	0.94958	0.93617	1	0.969697	0.956835	1	1	1	0.896552	0.876289	0.862595	1	1	1	0.958763	0.87234	0.881188	0.914286	1	0.966667	0.909091	0.896552	0.954545	0.857143	0.90411	0.94958	1	0.772727	0.962963	0.909774	0.960526
'chr20'	'BTBD3'	0.897436	0.924528	0.882353	0.909091	0.824561	0.922481	0.928571	0.970149	1	0.936508	1	1	0.843137	0.919192	0.86	0.955056	0.90625	0.904762	0.875	0.929252	0.932886	0.939394	0.918367	0.818182	1	0.942029	1	0.794393	0.866667	1	1	0.948718	0.945946	0.906977	0.948718	0.870968	0.810811	0.9375	0.921569	0.947368	1	0.894737	0.957447	0.929825	0.928571	1	0.932773	0.91358
'chr2'	'LPIN1'	0.714286	0.75	0	0.12766	0	0.192982	0	0.285714	0.28	0	0.487179	0.285714	0.288889	0	0	0.478261	0	0.62963	0.212121	0.189189	0.5625	0.212121	0.0434783	0	0.487179	0	0.59375	0.346154	0.380952	0.225806	0	0.444444	0	0	0.55	0.7	1	0.384615	0.655172	0.129412	0.333333	0.47619	0.538462	0.409091	0.862069	0	0.333333	0
'chr16'	'RSL1D1'	0.997506	1	1	1	1	1	1	0.991435	0.990196	1	0.993631	0.993103	1	1	0.995122	0.991319	1	1	1	0.991202	1	1	0.99117	1	1	0.988981	1	1	1	0.989011	1	0.99211	1	0.99337	1	1	1	0.995833	1	0.997512	1	0.991087	0.995652	1	1	1	0.998462	1
'chr17'	'MAP2K4'	1	1	1	1	1	1	1	1	1	1	1	1	1	1	1	1	1	1	1	1	1	1	1	1	1	1	1	1	1	1	1	1	1	1	1	1	1	1	1	1	1	1	1	1	1	1	1	1
'chr11'	'DKK3'	1	1	1	1	0.977778	1	1	0.997901	1	1	0.983806	1	1	1	1	1	1	1	1	1	0.990291	1	1	1	1	1	0.98627	1	1	1	1	1	1	1	1	1	0.991597	1	1	1	0.992337	0.918367	0.995506	1	1	1	0.998101	1
'chr1'	'PLOD1'	0	0.0512821	0	0.041841	0.0480349	0.0336134	0	0.0245902	0.0282132	0	0.0266344	0.0714286	0.0769231	0.0684932	0	0.0357143	0.0299401	0.0247934	0	0.0285714	0.0487805	0.0496454	0.0576923	0	0.0740741	0.0949721	0	0.028777	0	0.0421053	0.0338983	0	0.0786517	0	0.0731707	0.0655738	0	0.025	0	0.0357143	0.157895	0.0638723	0	0.12	0	0.0555556	0	0.0343249
'chr18'	'IMPA2'	0	0	0	0	0	0	0.0689655	0	0.0363636	0	0	0	0.0144928	0	0	0	0	0	0	0	0	0	0	0	0.0147059	0	0	0	0	0	0.0384615	0	0	0	0	0	0	0	0	0	0	0.010101	0	0	0	0	0	0
'chr1'	'MFN2'	0.937716	0.950796	0.935484	0.947955	0.953216	0.951807	0.967742	0.932886	0.939394	0.883041	0.925729	0.946524	0.916318	0.957672	0.955556	0.975	0.92126	0.964789	1	0.964637	0.944828	0.939394	0.967742	0.96748	0.977901	0.911602	0.877551	0.952484	0.97416	0.939394	0.952381	0.89418	0.955752	0.966102	0.973046	1	0.925	1	0.820896	0.942857	0.926606	0.86087	0.962353	0.984674	0.953003	0.932773	0.960133	0.972603
'chr6'	'HIVEP1'	0.87234	0.959184	1	1	1	0.866667	1	1	0.878788	1	0.913043	1	0.907895	1	0.933884	0.782609	1	0.877095	1	0.871345	1	1	1	1	1	0.927273	0.924051	0.987342	1	1	0.921053	1	0.90566	0.875	0.913793	1	1	1	1	1	1	0.970588	0.939394	0.938776	1	0.96875	1	0.781818
'chr6'	'HIVEP1'	1	1	1	1	0.939394	1	1	1	1	1	1	1	1	1	1	1	1	0.965217	0.9375	1	1	1	0.967213	1	1	0.939394	1	0.984733	1	1	1	1	1	1	1	1	1	1	1	1	1	0.969697	1	1	0.962963	1	1	1
'chr10'	'SEC61A2'	1	1	1	1	1	1	1	1	1	1	1	1	1	1	1	1	1	1	1	1	1	1	1	1	1	1	1	1	1	1	1	1	1	1	1	1	1	1	1	1	1	1	1	1	1	1	1	1
'chr10'	'SEC61A2'	0	0.2	0	0	0	0	0	0	0	0	0	0	0	0	0	0.0833333	0	0	0	0	0	0	0	0	0	0	0	0	0	0.272727	0	0	0.266667	0	0	0	0	0	0	0	0	0	0	0.0704225	0.0769231	0.0952381	0.15	0
'chr19'	'ZNF844'	0.933333	1	0.945946	1	1	0.909091	0.733333	0.925	1	1	0.956044	0.828571	0.879518	1	1	0.908397	0.964286	0.964912	0.96	0.931034	1	0.757576	1	1	1	1	0.939394	0.940299	0.75	1	1	0.942857	1	0.966102	0.948052	1	0.8125	1	1	0.865169	1	1	0.931034	0.877551	0.922481	1	0.967213	0.948718
'chr1'	'TNFRSF1B'	0.942857	1	1	1	1	1	1	1	1	1	1	1	1	1	1	1	1	1	1	0.976744	1	1	1	1	1	1	1	1	1	1	1	1	1	1	1	1	1	1	1	1	1	1	1	1	1	1	1	1
'chr7'	'TMEM106B'	0	0.0947368	0	0.0352941	0.105263	0	0	0.0277778	0	0	0.0176991	0	0	0	0	0	0.0266667	0	0	0.0806452	0.0677291	0	0	0	0.0176991	0	0	0.0218978	0	0	0	0	0	0	0	0	0	0	0	0.0615385	0	1	0	0.0839695	0.0642857	0	0	0.0425532
'chr11'	'MICAL2'	0.219365	0.288538	0.315436	0.239171	0.315068	0.233645	0.36	0.242884	0.384615	0.321429	0.248322	0.247059	0.272727	0.174263	0.20398	0.333333	0.288136	0.196013	0.276923	0.2	0.427184	0.358779	0.340206	0.315789	0.288344	0.336788	0.230769	0.347368	0.344262	0.308511	0.280899	0.254658	0.306667	0.173077	0.13245	0.238095	0.16129	0.382353	0.277778	0.273684	0	0.425287	0.210191	0.367521	0.240175	0.298913	0.195335	0.2
'chr11'	'MICAL2'	0.111111	0.113636	0	0.0983607	0	0	0	0.046875	0	0	0	0	0	0.127273	0	0	0	0.045045	0	0.102041	0	0	0	0	0	0.0687023	0	0	0	0	0	0	0	0	0.0684932	0	0	0	0	0.0697674	0.102041	0	0.155556	0	0	0.0645161	0.0701754	0
'chr19'	NA_67	0.809524	0.945946	1	0.925926	1	0.851852	1	1	1	0.928571	0.87234	1	0.769231	1	1	0.823529	1	0.75	1	1	1	0.885714	1	1	1	1	0.945946	0.672727	0.485714	0.897436	1	0.878788	0.945946	1	0.878788	1	1	1	1	0.972222	1	1	1	1	1	1	0.965517	1
'chr8'	'FAM86B2'	0.684211	0.44	0.8125	0.358491	0.478261	0.733333	1	0.54717	0.411765	0	0.285714	0.53125	1	0.7	1	0.354839	0.571429	0.7	0.555556	0.407407	0.560976	0.380952	0.464286	0.448276	0.285714	0.636364	1	1	0.783784	0.428571	1	0.741379	0	1	1	0.684211	0.333333	0.5	0.735294	0.58042	0.6	0	1	0.377358	0	1	0.636364	1
'chr8'	'FAM86B2'	0.705882	1	0.612903	1	0.833333	0.8125	1	0.907407	0.837838	1	1	0.478261	0.857143	1	1	0.846154	0.679487	0.714286	0.636364	0.478261	0.846939	0.853659	1	0.939394	1	1	1	0.857143	0.861111	1	1	1	1	1	1	1	1	1	1	0.796748	0.921569	0.428571	1	0	1	1	1	1
'chr8'	'FAM86B2'	1	1	1	1	1	1	1	1	1	1	1	1	1	1	1	1	1	1	1	1	1	1	1	1	1	1	1	1	1	1	1	1	1	1	1	0.692308	1	1	1	1	1	1	1	1	1	1	1	1
'chr8'	'AC130352.1'	0	0	0	0	0	0	0	0	0	0	0	0	0	0	0	0	0	0	0	0	0	0	0	0	0	0	0	0	0	0.0410959	0	0	0	0	0	0	0	0	0	0	0	0	0	0	0	0	0	0
'chr19'	NA_68	0.131579	0.135036	0	0	0.310811	0	0.25	0.264706	0.125	0	0.0980392	0.235294	0.125	0	0	0.186047	0.151515	0.153846	0.136364	0	0.12	0.12	0	0	0.259259	0	0	0.4	0	0	0	0	0	0.133333	0.104478	0	0.128205	0.2	0.5	0	0.352941	0	0.111111	0.542857	0.0873786	0	0	1
'chr1'	'VPS13D'	1	0.0689655	0.333333	0.333333	1	0.4	0.3	0.5	0.176471	0	0.384615	0	0.47619	0.36	0.421053	0.333333	0.375	0.48	0.25	0.611111	0.666667	0.285714	0.25	0	0	0.454545	0.363636	0.470588	0.285714	0	0	0.333333	0.285714	0.25	0.333333	1	0.176471	1	0	0.517241	0.384615	0	0.25	0	0.434783	0	0	0.466667
'chr3'	'PPARG'	0	0	0	0	0	0	0	0	0	0	0	0	0	0	0	0	0	0	0	0	0	0	0	0	0	0	0	0	0	0	0	0	0	0	0	0	0	0	0	0	0	0	0	0	0	0	0	0
'chr3'	'PPARG'	1	1	1	1	1	0.935484	1	1	1	1	1	1	1	1	1	1	1	0.952381	1	1	1	1	1	1	1	1	1	1	1	1	1	1	1	1	1	1	1	1	1	0.866667	1	1	1	1	1	1	0.975362	1
'chr18'	'SPIRE1'	0.0540541	0.0888889	0	0.047619	0	0	0	0	0	0.2	0.04	0	0.0289855	0	0.169231	0	0	0	0	0	0	0	0.0608696	0	0	0.215686	0.0625	0.0588235	0	0	0	0	0	0.056338	0	0	0.0666667	0	0	0.0531401	0	0.0681818	0.031746	0	0	0	0.0493827	0.027027
'chr12'	'MANSC1'	1	1	1	1	1	1	1	1	1	1	1	1	1	1	1	1	1	1	1	1	1	1	1	1	1	1	0.985185	1	1	1	1	1	1	1	1	1	1	1	1	1	1	1	1	1	1	1	1	1
'chr12'	'LOH12CR1'	1	1	1	1	0.944444	1	1	1	0.911765	1	0.92	1	1	1	0.9375	0.951807	1	0.966102	1	0.938144	1	1	1	1	0.92	1	0.907692	1	1	1	1	0.785714	1	1	1	1	1	1	1	1	1	0.939394	1	0.971831	1	0.931034	1	0.903226
'chr3'	'TSEN2'	1	1	1	1	1	1	1	1	1	1	1	1	1	1	1	1	1	1	1	1	1	1	1	1	1	1	1	1	1	1	1	1	1	1	1	1	1	1	1	1	1	1	1	1	1	1	1	1
'chr18'	'SPIRE1'	1	1	1	1	1	1	1	1	1	1	1	1	1	1	1	1	1	1	1	1	1	1	1	1	1	1	1	0.973684	1	1	1	1	1	1	1	1	1	1	0.959184	1	1	1	1	1	1	1	1	1
'chr3'	'TSEN2'	0.938462	0.71875	0.84	0.809524	1	1	0.822222	0.891892	1	0.481481	0.785714	0.924528	0.913043	0.914894	1	1	0.851852	0.972603	0.833333	1	0.959184	0.885714	1	1	0.818182	0.945946	0.836735	0.903226	0.761905	0.92	0.75	1	0.822222	1	0.882353	1	0.772727	0.806452	0.794118	0.923077	0.823529	1	0.824561	1	0.870968	0.793103	0.857143	0.866667
'chr8'	'LONRF1'	0	0	0	0	0	0	0	0	0	0	0	0	0.0481928	0	0	0	0	0	0	0.0597015	0	0	0	0	0	0	0	0	0	0	0	0	0	0	0	0	0	0	0	0	0	0	0	0	0	0	0	0
'chr3'	'MKRN2'	0.968421	0.966102	1	1	1	0.986111	1	0.92	0.921569	1	0.966102	1	1	1	0.983607	0.973856	1	0.972222	0.972603	1	0.983193	0.975309	1	1	1	0.977273	1	0.967871	0.982759	1	1	1	0.982301	0.947826	1	0.922078	0.981308	1	1	0.977654	1	0.971831	0.965517	1	1	0.965517	1	1
'chr12'	'DUSP16'	0.933333	0.982301	0.953488	0.949008	0.941748	0.945701	0.962791	0.950311	0.982609	1	0.903114	0.892157	0.917313	0.927007	0.925234	0.881356	0.949153	0.931034	0.972145	0.811765	0.899614	0.944444	0.958763	0.897436	1	0.950464	0.919075	0.976296	0.923077	0.977778	0.946667	0.961538	0.915966	0.932886	0.931429	0.925234	0.866667	0.935484	0.930796	0.953668	0.911504	0.945137	0.961415	0.932121	0.942308	0.916168	0.961538	0.967213
'chr3'	'RAF1'	0.908948	0.848889	0.799331	0.86194	0.916129	0.870787	0.87234	0.849315	0.874214	0.848101	0.840173	0.89049	0.915601	0.868284	0.868066	0.879218	0.776923	0.881453	0.854167	0.834862	0.864662	0.77193	0.862166	0.856115	0.853968	0.876543	0.902622	0.877863	0.872045	0.878453	0.821782	0.883212	0.909774	0.860045	0.860262	0.884058	0.858546	0.843416	0.87108	0.810651	0.843537	0.933333	0.834515	0.890244	0.857482	0.933086	0.831366	0.852018
'chr3'	'RAF1'	0.959821	0.992063	0.977401	0.964467	0.965318	0.977358	1	0.982906	0.953488	0.971154	0.982456	0.922747	0.975952	0.98892	0.979899	0.952128	0.951923	0.978852	0.987342	0.95935	0.974619	0.990783	0.987179	1	0.966292	0.979021	0.954315	0.954619	0.972973	1	0.957447	0.97048	0.965957	0.974603	1	1	0.994778	1	0.984887	0.962766	0.962547	0.983264	0.958944	0.966245	0.954198	0.965217	0.955257	0.964664
'chr7'	'SCIN'	1	1	0.973684	1	1	0.898734	1	0.904762	1	1	1	0.909091	1	0.980309	1	0.888889	1	1	0.981567	1	1	1	0.933333	1	0.964432	1	1	1	1	1	0.964432	1	1	1	0.976967	1	1	1	0.95	1	1	1	1	1	1	0.920455	1	1
'chr18'	'CEP76'	1	1	1	1	1	1	1	1	1	1	1	1	1	1	1	1	1	1	1	1	1	1	1	1	1	1	1	1	1	1	1	1	1	1	1	1	1	1	1	1	1	1	1	1	1	1	1	1
'chr19'	'ZNF791'	0.0757576	0	0	0.0338983	0.157895	0	0	0	0	0	0	0	0.0608696	0	0	0	0	0.0406504	0	0.111111	0	0.0697674	0	0	0	0	0	0	0	0	0	0	0	0	0	0	0.176471	0	0	0	0	0.145455	0	0	0.0666667	0	0.0566038	0.234043
'chr19'	'ZNF791'	1	1	1	1	1	1	1	1	1	1	1	1	1	1	1	1	1	1	1	1	1	1	1	1	1	1	1	1	1	1	1	1	1	1	1	1	1	1	1	1	1	1	1	1	1	1	1	1
'chr7'	NA_69	0.634146	0.210526	0.5	0.470588	0.45	0	0	0.678571	0.45	0.777778	1	0.578947	0.789474	0.6875	0	1	0	0	0.5	0.55	0.566667	0.755102	0.578947	0.5	0.470588	0.6	0.761905	0.941176	0	0.695652	0.470588	0	0.5	0.222222	0.515152	0.571429	0.714286	0.671233	0	0.727273	0	0	0.6	0	0.615385	0.521739	0	0.583333
'chr19'	'ZNF791'	1	0.950617	1	1	1	1	1	1	1	1	1	1	1	1	1	1	1	1	1	1	1	0.974684	1	1	1	1	1	1	1	1	1	1	1	1	1	1	1	0.96875	1	1	1	0.975	1	1	1	1	1	1
'chr16'	NA_70	0.782383	0.911894	0.877551	1	0.885714	0.928571	0.904762	0.909091	0.915888	0.829268	0.901235	0.927711	0.941176	0.9375	0.972222	0.833333	1	0.950355	0.866667	0.943548	0.815451	0.923567	0.940299	1	0.84186	0.826087	0.9	0.914286	0.894737	0.886179	0.826087	0.762376	0.811765	1	0.916667	1	1	0.790909	0.879365	1	1	0.866667	0.856764	0.919463	0.880952	0.906977	0.854406	0.949367
'chr18'	'PTPN2'	1	1	1	1	1	1	1	1	1	1	1	1	0.993311	1	1	1	1	1	1	1	1	1	1	1	1	1	1	1	1	1	1	1	1	1	1	1	0.988439	1	1	1	1	1	1	1	1	1	1	1
'chr19'	'DHPS'	0.897959	0.937995	0.949686	0.970297	0.958266	0.977415	0.945392	0.935811	0.985437	0.977236	0.940299	0.984733	0.939394	0.933747	0.928571	0.937788	0.98568	0.917526	0.985703	0.944828	0.984064	0.968689	0.962848	0.937378	0.923169	0.940043	0.832099	0.927641	0.929227	0.951435	0.935154	0.957356	0.947686	0.969675	0.977011	0.924051	0.844385	0.961318	0.950249	0.966063	0.936118	0.608889	0.935811	0.919118	0.889855	0.889328	0.890698	0.942598
'chr19'	'FBXW9'	0.931624	1	1	0.987805	1	1	0.777778	0.929825	1	1	1	1	1	0.9	1	0.971014	1	0.989474	1	0.978495	0.976744	1	1	1	1	1	1	0.923077	0.964912	0.960396	0.966667	1	1	1	0.969925	1	1	1	1	1	0.965217	0.975309	1	1	0.873418	1	1	1
'chr19'	'FBXW9'	0.96	0.95122	1	1	0.860465	0.956044	0.818182	1	1	0.934783	0.967742	1	1	1	1	0.953846	1	0.972414	1	0.981481	1	0.943662	1	0.942029	1	1	0.954545	1	0.952941	1	0.966102	1	1	0.982143	1	0.96875	1	1	1	1	0.888889	1	1	1	1	1	0.972973	0.972222
'chr18'	'PTPN2'	0.0847458	0	0	0	0	0.0909091	0	0.0344828	0	0	0	0	0	0	0.0340909	0	0	0.0454545	0	0	0	0	0	0	0	0.111111	0	0	0	0	0.0608696	0	0	0	0	0	0.048951	0	0	0.107143	0	0	0	0.0655738	0	0	0.0384615	0
'chr17'	'ARHGAP44'	0.960784	0.950617	1	0.913043	1	1	1	0.904762	0.943662	1	0.954023	1	1	1	1	0.939394	0.9375	0.90625	1	0.92	1	1	0.888889	1	1	1	0.960396	1	0.9375	1	1	0.92	1	1	0.818182	1	1	1	0.943662	1	1	0.980392	1	1	1	1	1	0.977528
'chrX'	'PRPS2'	0.996753	1	1	1	1	1	1	1	1	1	1	1	1	1	0.99308	1	1	1	0.992727	1	1	0.984	1	1	1	1	1	1	1	1	1	1	1	1	1	0.965318	1	1	0.990244	1	1	1	1	1	0.995227	1	0.99373	1
'chr19'	'HOOK2'	0	0	0	0	0	0	0	0	0	0.196172	0.276596	0	0	0	0	0	0	0	0	0	0	0	0	0	0	0	0	0	0	0	0	0	0	0	0	0	0	0	0	0	0	0	0	0	0	0	0.0601504	0.038835
'chr17'	'ARHGAP44'	0.632653	0.527273	0.813953	1	1	0.419355	1	0.609756	0.392857	0	0.474747	0.5	0.25	0	0.310345	0.548387	0.5	0.407407	0.35	0.666667	0.307692	0.555556	0.217391	0.384615	0	0	0.428571	0.384615	1	0.580645	0.571429	0.428571	0.52	0.510204	0.533333	0.466667	1	0.2	0.392857	1	0	0.272727	1	0.333333	1	1	1	0.591398
'chr11'	'TEAD1'	0.986207	1	1	1	1	0.925	1	0.957895	1	1	1	0.9375	0.935484	0.961165	1	0.958763	1	0.984375	1	0.954023	1	0.920792	1	1	1	1	1	1	1	1	1	1	1	1	0.946903	0.903226	1	1	1	1	0.92	0.972603	1	0.959596	1	1	0.973154	1
'chr17'	'ELAC2'	0.913978	0.967532	0.941176	1	0.991266	1	0.960265	0.627376	0.943396	0.980583	0.953488	0.947644	0.926675	0.98419	0.967846	0.959654	0.969466	0.977427	0.961538	1	0.941176	1	1	0.98374	0.88785	0.926606	0.941176	0.981352	0.969925	0.973913	0.854545	0.973333	1	1	0.979381	0.923404	0.938462	0.958763	0.934426	0.986547	1	0.968504	0.95122	0.978261	0.896552	0.982456	0.95	1
'chr3'	'IQSEC1'	0.426471	0.512821	0.47619	0.578947	0.354839	0.536232	0.333333	0.426087	0.590909	0.301587	0.157143	0.352941	0.238095	0.269841	0.305556	0.454545	0.534884	0.404255	0.36	0.454545	0.425	0.632653	0.471429	0.333333	0.446809	0.6	0.484536	0.220779	0.212903	0	0.555556	0.666667	0.478261	0.265306	0.487805	0.6	0.222222	0.491525	0.278689	0.491525	0.215686	0.36	0.542857	0.428571	0.480519	0.318182	0.380952	0.470588
'chr19'	'DNASE2'	0.985816	0.980066	0.990196	0.990999	1	1	0.982301	0.980624	0.994709	0.998077	0.994902	1	0.978202	0.994429	0.987854	0.993025	0.988711	0.990533	0.996226	1	0.987526	0.991001	1	0.986517	0.97479	0.99446	0.982609	1	0.989333	0.993976	0.985401	1	1	0.991018	0.995694	0.983313	0.985401	0.986807	1	0.988086	0.988811	0.96898	0.980022	1	0.988338	1	0.981882	0.982188
'chr19'	'GCDH'	1	1	1	1	0.981651	1	1	1	1	1	1	1	1	1	1	0.978102	1	1	1	0.978022	0.931624	1	1	0.985075	1	1	1	1	1	1	0.966387	0.971429	1	1	1	1	1	1	1	1	1	0.960396	1	1	1	0.904762	1	0.984252
'chr19'	'GCDH'	1	1	1	1	1	1	1	1	1	1	1	0.988889	1	1	1	1	1	0.994937	1	1	1	1	1	1	0.993289	1	1	1	1	1	1	1	1	0.982906	1	1	1	1	1	0.989924	1	1	1	1	1	1	1	1
'chr18'	'CEP192'	0.913043	0.888889	1	0.806452	1	0.857143	0.5	0.857143	0.714286	0.73913	0.4	1	0.695652	0.75	0.6	1	1	0.774194	0.866667	0.833333	0.642857	0.692308	0.85	0.909091	0.4	0.851852	0.866667	0.297297	0.933333	1	1	0.764706	1	0.75	0.741935	0.714286	1	1	1	0.92	1	0.615385	0.863636	0.764706	0.688889	0.761905	0.625	1
'chr19'	'FARSA'	1	1	1	1	0.993691	0.995825	1	1	1	1	1	1	1	1	1	1	1	0.994732	1	1	1	1	1	1	1	1	1	1	0.995585	1	0.991031	0.99455	1	1	1	0.995381	1	1	1	1	1	1	1	1	1	1	1	1
'chr19'	'RAD23A'	0.9684	0.986381	1	0.987111	1	1	0.995338	0.993435	0.972222	1	0.988067	0.987055	0.994671	0.989071	0.990228	0.971867	0.991541	0.984375	0.993789	0.988204	0.984864	0.99236	0.988535	1	0.98855	0.970043	0.991788	0.978495	0.995989	0.97619	0.975933	0.995399	0.991826	0.988654	0.9846	0.994943	1	0.981337	0.992337	0.96317	0.990196	1	1	1	0.996473	1	0.996047	0.990506
'chr19'	NA_71	1	1	1	1	1	1	1	1	1	1	1	1	1	1	1	1	1	1	1	1	1	1	1	1	1	1	1	1	1	1	1	1	1	1	1	1	1	1	1	1	1	1	1	1	1	1	1	1
'chr18'	'CEP192'	1	0.850746	1	0.97561	0.971831	0.948718	1	0.936508	1	1	1	1	0.91453	0.944444	0.854167	0.974026	1	0.948387	0.935484	0.913043	0.961538	1	0.905512	1	0.935484	0.959184	0.941176	1	0.94958	0.944444	0.8	0.925926	0.953488	0.888889	0.917808	1	0.962264	0.952381	0.88	0.964286	0.931034	1	1	0.974359	0.918919	0.829787	0.931624	1
'chr18'	'CEP192'	0.102564	0.159091	0.0740741	0	0	0	0	0	0	0	0	0.0689655	0	0	0	0.0508475	0	0	0	0	0	0.208333	0.150685	0	0	0	0	0.140351	0	0.103448	0	0	0	0.0833333	0	0	0	0	0	0	0	0	0.047619	0	0	0	0	0
'chr18'	'CEP192'	0	0.0666667	0	0	0.0536585	0	0.0909091	0.0384615	0	0	0	0	0.037037	0	0	0	0	0.0285714	0.107143	0	0	0	0.0769231	0	0	0	0.0526316	0.0625	0	0.0630631	0	0	0.05	0.0481928	0	0	0.028169	0	0.0862069	0	0	0	0.0892857	0	0	0.0697674	0.0486486	0
'chr9'	'MPDZ'	1	1	1	1	1	1	1	1	1	1	1	1	1	1	1	1	1	1	1	1	1	1	1	1	1	1	1	1	1	1	1	1	1	1	1	0.924051	0.984848	1	0.989529	1	1	1	1	1	1	1	0.97619	1
'chr9'	'MPDZ'	0.854545	0.934579	0.927273	0.830986	0.911765	1	0.940299	0.954545	0.918367	0.836735	1	0.925234	1	0.942529	0.935484	0.984848	0.909091	0.78626	0.959596	0.794118	0.938144	0.9	0.915966	1	0.875	0.931818	0.928571	0.952381	0.949367	0.945946	0.857143	0.929825	0.890909	0.811321	0.87963	1	1	0.903448	0.934426	0.891304	1	1	0.909434	0.860465	0.909091	0.96	0.920904	1
'chr9'	'MPDZ'	0.955056	0.85	0.901639	1	0.725	1	0.935484	0.866667	0.722222	0.684211	0.731343	0.688312	0.774648	0.819672	0.857143	0.969231	0.896552	0.938776	0.777778	0.793103	0.837209	0.815385	0.87037	0.820225	0.892857	0.917808	0.895833	0.930233	0.847619	0.966667	0.714286	0.65	0.767442	0.861111	0.869767	0.726027	0.784946	0.904762	0.865672	0.921053	0.75	0.75	0.897436	0.764706	0.786982	1	0.839506	1
'chr9'	'MPDZ'	0	0.192308	0	0	0	0.15	0	0	0	0	0	0.176471	0	0	0	0.5	0	0.151515	0	0.157895	0	0.25	0	0	0	0	0	0	0	0	0	0	0	0.178571	0	0	0	0	0.25	0.3	0	0	0.204819	0	0.137931	0	0.1875	0
'chr9'	'MPDZ'	0.358491	0.516949	0.297297	0.488372	0.28	0	0.52381	0.507692	0.615385	0.727273	0.283019	0.333333	0.375	0.458824	0.52381	0.545455	0.361702	0.286822	0.333333	0.481481	0.278689	0.328358	0.511111	0.433333	0.307692	0.428571	0.365079	0.47619	0.388889	0.567568	0.333333	0.470588	0.304348	0.296296	0.426471	0.396226	0.551724	0.333333	0.337209	0.382353	0.285714	1	0.548387	0.409091	0.342697	0.363636	0.301724	0
'chr10'	'OPTN'	0.121535	0.132353	0.207547	0.219355	0.158111	0.230769	0.128242	0.133127	0.17094	0.0729167	0.0957015	0.0878378	0.0958904	0.121094	0.17382	0	0.173397	0.156306	0.177419	0.116743	0.176152	0.0896947	0.142857	0.124402	0.108787	0.0653846	0.125	0.175824	0.165919	0.134021	0.34375	0.0857143	0.0977444	0.173152	0.104478	0.101045	0.116667	0	0.142857	0.188406	0.15493	0.164532	0.155702	0.244186	0.0727273	0.191489	0.123288	0.194237
'chr10'	'OPTN'	0.363636	0.444444	0.4	0.390625	0.465347	1	0.368421	0.207547	0	0.207547	0.265306	0.368421	0.176471	0.238095	0.305556	0.216216	0.333333	0.333333	0.333333	0.222222	0.408451	0.423077	0.291667	0.294118	0.411765	0.555556	0	0.333333	0.32	0.333333	0.666667	0	0.333333	0.338983	0.509091	0.3	0.125	0.352941	0.368421	0.3125	0	0.303867	0.325	0.239234	0.217391	0.5	0.189189	0.402655
'chr19'	'NFIX'	0.864407	0.961905	0.946939	0.926563	0.889908	0.731343	0.893333	0.937143	0.902439	1	0.899642	0.959459	0.879195	0.730337	0.873016	0.921053	0.974359	0.9689	0.964208	0.786982	0.95881	0.809524	0.675676	0.929412	1	0.906977	0.790476	0.838565	0.964912	0.873874	0.959184	0.904255	0.924528	0.864322	0.858447	0.928218	0.945946	0.965517	0.908046	0.900744	1	0.875	0.943396	0.914894	0.714286	0.892857	0.964758	0.882353
'chr19'	'NFIX'	0.0797872	0.131034	0.0801577	0.0929122	0.060241	0.0714286	0.0384615	0.0631645	0	0	0.12	0.0901961	0.100775	0.0597015	0.039604	0.101124	0.0948617	0.0914777	0.0840155	0.125926	0.121212	0.109453	0	0	0.0888889	0.092952	0.0542636	0.0816327	0.0606061	0.097561	0.186047	0.0551724	0.0666667	0.0878505	0.10559	0.0593607	0	0.0864198	0	0.109489	0	0.102703	0.0607735	0.119403	0.05	0.05	0.105856	0.0725806
'chr19'	'TRMT1'	0.375	0.73913	0.714286	0.984848	0.952941	0.504	0.935484	0.935484	0.962264	0.747748	0.905882	0.946903	0.776398	1	0.913043	0.917293	0.906667	0.642512	0.961039	0.958333	0.961905	0.8125	0.96875	0.964286	0.826923	0.818182	0.503546	0.9	0.794872	0.968504	0.792453	0.976471	0.975309	0.888	0.893805	0.915789	0.883212	0.893048	1	0.948276	0.694915	0.617284	1	0.777778	0.983471	1	0.495238	0.957895
'chr6'	'TBC1D7'	0.986175	0.965957	0.977778	1	0.986613	0.947368	0.966292	1	1	0.995037	1	0.988636	0.993197	0.982906	0.976471	1	0.973822	0.973597	1	0.9875	1	1	0.96875	0.978261	0.900552	1	0.971831	1	0.857143	0.988095	0.988571	1	0.971831	0.957055	1	1	1	0.980328	0.953704	1	1	1	1	1	0.949275	1	0.961111	0.967391
'chr6'	'TBC1D7'	0.878378	0.9125	0.803922	0.821656	0.822335	0.882353	0.821782	0.885714	0.820225	0.68	1	0.861386	0.830986	0.855615	0.773852	0.900552	0.779817	0.826484	0.624161	0.661836	0.852941	0.773333	0.718182	0.793814	0.811966	0.857143	0.866667	0.838095	1	0.882353	0.684631	0.801242	0.880597	0.769231	0.868687	0.843137	0.789474	0.874346	0.925373	0.857143	0.892857	0.864078	0.820896	0.883249	0.825	0.898148	0.757322	0.873684
'chr12'	NA_72	1	1	1	1	1	1	1	1	1	1	1	1	1	1	1	1	1	1	1	1	1	1	1	1	1	1	1	1	1	1	1	1	1	1	1	1	1	1	1	1	1	1	1	1	1	1	1	1
'chr4'	'RAB28'	0.25	0.0990991	0.182609	0.131313	0.187192	0.173077	0	0	0.158879	0.134615	0.126214	0.204082	0.148148	0.307692	0.235294	0.112245	0.195122	0.230263	0.217391	0.253012	0.134328	0.181818	0.184834	0.321429	0.0921053	0.142857	0.383459	0.157407	0.216495	0.261905	0.142857	0.166667	0.2	0.228758	0.190083	0.253968	0.243697	0	0.130435	0.142857	0.244094	0.128571	0.271523	0.193798	0.345972	0	0.156627	0.198068
'chr11'	'ARNTL'	0.186441	0.174194	0.363636	0.288462	0.625	0.306667	0	0.363636	0.238095	0	0	0.434783	0.348837	0.212121	0.153846	0.368421	0.116279	0.235294	0.263158	0	0.473684	0.147541	0.333333	0.304348	0.172414	0.473684	0	0	0.375	0.333333	0	0.282051	0	0.117647	0.24	0	0.220339	0	0	0	0.142857	0.0833333	0.307692	0.222222	0.238095	0.2	0	0
'chr10'	NA_73	1	1	1	0.965015	1	1	0.966527	0.933333	0.964072	0.971963	1	1	0.97619	0.963526	1	0.954373	0.938525	0.988258	1	0.966368	0.974138	1	0.937759	1	1	0.867089	1	0.97541	1	0.90625	0.987179	1	0.974522	1	1	1	1	0.992188	0.988	0.911184	1	1	1	1	0.9631	0.967914	1	0.995902
'chr4'	'RAB28'	0.979798	0.925234	1	0.964602	0.972603	0.977778	0.891892	0.928571	0.942857	0.941176	0.976471	0.973333	0.857143	0.883212	0.869048	0.858586	0.835616	0.964286	0.9	0.905882	0.888	0.858824	0.91411	0.875	0.868852	0.850746	0.834483	0.92638	0.92	0.924528	1	0.917808	0.926829	0.907407	0.906977	0.927273	0.973684	1	0.849315	0.922481	0.783133	1	0.953488	0.919192	0.908497	0.807692	1	0.904762
'chr11'	'BTBD10'	0.414634	0.293478	0.52	0.515152	0.403974	0.419355	0.21875	0.392	0.4	0.560976	0.460526	0.358491	0.411765	0.271795	0.446809	0.583333	0.436364	0.45283	0.425287	0.318841	0.415385	0.509804	0.416667	0.344262	0.411765	0.372093	0.505155	0.345455	0.641791	0.489362	0.580645	0.33913	0.377778	0.488722	0.284404	0.304348	0.253333	0.684211	0.421053	0.362832	0.55	0.512605	0.45614	0.4	0.480447	0.220779	0.464115	0.317073
'chr3'	'HDAC11'	1	1	0.982143	1	0.997955	1	1	1	1	1	0.994487	1	0.965035	1	1	1	1	1	1	1	1	1	0.997781	1	1	1	1	1	1	1	1	1	1	1	1	1	0.99673	1	0.989278	1	1	1	1	1	1	1	0.964286	1
'chr3'	'HDAC11'	1	1	1	1	1	1	1	1	1	1	1	1	1	1	1	1	1	1	1	1	1	1	1	1	1	1	1	1	1	1	1	1	1	1	1	1	1	1	1	1	1	1	1	1	0.993808	1	1	1
'chr20'	'TASP1'	0.976471	0.978261	1	1	0.921569	0.96	1	1	1	0.913043	1	1	1	1	1	1	1	0.988372	1	0.972603	1	1	1	1	0.831325	0.913043	1	1	1	1	1	0.971831	1	0.92	1	1	1	1	1	1	1	1	1	1	0.975309	1	1	1
'chr20'	'TASP1'	0	0	0	0.136364	0	0	0	0	0	0	0	0.307692	0	0	0.0888889	0.0833333	0	0	0.153846	0.0505051	0.0612245	0.0769231	0	0	0	0.275862	0	0	0	0	0	0	0	0.157895	0.060241	0.117647	0	0	0	0.191489	0	0	0.116883	0.0833333	0	0.272727	0.222222	0
'chr20'	'TASP1'	1	1	1	1	1	1	1	1	1	1	1	1	1	1	1	1	1	1	1	1	1	1	1	1	1	1	1	1	1	1	1	1	1	0.947368	1	1	1	1	1	1	1	1	1	1	1	1	1	1
'chr6'	'SIRT5'	1	1	1	0.983871	0.965318	1	0.950617	0.968254	0.971429	1	0.929825	0.904762	0.968	1	0.981132	0.910828	0.967742	0.985612	1	1	1	0.978947	0.928058	1	1	1	0.964912	1	0.956522	1	0.905882	1	0.981132	1	0.929412	1	0.92	0.88	0.876289	0.963636	0.966102	0.885714	0.984	1	1	1	1	1
'chr6'	'SIRT5'	0.971429	1	0.973333	1	1	1	1	1	1	1	0.969697	1	1	1	1	0.980392	1	1	1	1	1	0.983871	1	1	0.978261	1	1	1	1	1	1	1	0.978723	1	1	1	0.945455	1	1	1	1	1	1	1	1	1	1	1
'chr18'	'LDLRAD4'	0.89781	0.911765	0.9375	0.846154	0.801653	0.8	1	0.89313	0.777778	1	0.7	0.79798	0.878261	0.753846	0.764706	0.744186	0.848101	0.771261	0.894737	0.916667	0.703704	0.915254	0.859873	0.830986	0.870968	0.931034	0.852941	0.768116	1	0.953488	0.766667	0.975309	0.814815	1	0.794118	0.466667	0.685106	0.769231	0.644444	0.879518	0.866667	0.590909	0.833333	0.8	0.884393	0.70068	0.864286	1
'chr6'	'RANBP9'	0.979466	0.991304	0.986577	0.987421	0.980952	1	0.975758	0.958763	1	1	1	1	0.973025	1	0.990826	0.904762	0.97861	0.979239	1	0.989848	0.994169	1	0.951456	0.972973	0.985507	1	0.973856	1	0.970443	1	0.962865	0.978723	1	1	0.972376	1	0.963636	0.980583	0.930435	0.986667	1	1	0.965812	1	0.989655	1	1	0.936306
'chr3'	'FBLN2'	0.0954774	0.303571	0	0.371069	0.181049	0.359155	0.109091	0.111111	0.0693878	0.0571924	0.0909091	0.236994	0.142857	0.0869565	0.158672	0	0.180328	0.176471	0.159091	0.18835	0.102041	0.0826211	0.157025	0	0.0990415	0.156863	0.108225	0.254019	0.214286	0.148148	0.0882353	0.303965	0.181538	0.121212	0.0694864	0	0	0.0980392	0	0.296296	0	0.136364	0	0.101538	0.364486	0	0.0621302	0.0383481
'chr18'	'FAM210A'	0.903614	0.961039	1	0.9375	0.92233	0.843137	1	1	0.906977	1	1	1	0.923077	0.942857	0.934959	0.813953	0.92	0.930636	1	0.787234	0.941748	1	0.948718	1	1	0.918367	0.833333	1	0.857143	0.95122	0.636364	1	0.936508	0.951613	1	0.944444	1	1	0.961538	0.978495	1	0.958333	0.969697	0.976331	0.875	0.969231	0.956522	0.8
'chr18'	'FAM210A'	1	1	1	1	1	1	1	1	0.938462	1	1	1	0.95122	0.909091	1	1	1	0.978378	1	0.692308	1	0.925926	0.942029	1	1	1	1	1	0.885714	1	0.857143	1	1	0.916667	1	1	0.909091	1	1	1	1	0.925926	1	1	0.964912	1	0.943609	0.928571
'chrX'	'TCEANC'	1	1	1	1	1	1	0.8	0.636364	1	1	1	1	1	1	1	1	1	0.636364	0.7	0.909091	0.8	0.705882	1	1	1	1	1	1	0.473684	1	1	1	0.7	0.806452	1	1	0.6	0.666667	0.764706	1	0.684211	1	1	1	0.666667	1	1	1
'chr18'	'FAM210A'	0	0.2	0	0	0	0	0.153846	0	0.0909091	0	0	0	0.25	0	0	0	0	0	1	0	0	0.153846	0	0	0	0	0	0	0	0	0	0.103448	0.333333	0	0	0	0	0	0	0	0	0	0	0.0967742	0	0	0.115385	0
'chrX'	NA_74	0.754513	0.79798	0.704918	0.804255	0.717868	0.75	0.826087	0.972028	0.696275	0.714286	0.741007	0.7125	0.84456	0.717742	0.783951	0.705521	0.758454	0.766082	0.826367	0.748201	0.803109	0.778481	0.90303	0.830189	0.716312	0.651613	0.78481	0.812785	0.727273	0.798561	0.641791	0.86383	0.827338	0.858824	0.633333	0.823256	0.633588	0.708609	0.75	0.861224	0.752809	0.729323	0.892617	0.819793	0.743396	0.77551	0.782609	0.77686
'chr18'	'RNMT'	1	0.77551	1	1	1	1	1	0.904762	1	0.939394	1	1	1	1	1	1	0.775281	0.871287	1	1	1	1	1	0.775281	1	1	1	0.880597	1	1	1	1	1	0.807229	1	1	1	1	1	0.865169	0.789474	1	0.76378	1	1	1	0.705426	0.877863
'chr18'	'RNMT'	1	0.969697	1	1	1	1	1	1	1	1	1	1	1	1	1	1	1	1	1	1	1	1	1	1	1	1	1	1	1	1	1	1	1	1	1	1	1	1	1	0.970803	1	1	1	1	1	1	0.978723	1
'chr5'	'DNAH5'	0.921569	1	1	0.866667	1	1	1	0.921569	0.952381	0.837838	0.925926	0.964602	1	1	1	1	1	0.959184	1	1	1	1	1	0.904762	1	1	1	0.818182	1	0.647059	1	1	0.837838	1	0.952381	0.885714	1	1	1	1	0.818182	1	1	0.727273	0.971831	1	1	1
'chrX'	'TRAPPC2'	0.514019	0.310345	0.321429	0.377049	0.140625	0.444444	1	0.4	0.285714	1	1	1	0.355932	0.161905	0.360656	0.595506	0.24	1	0.131579	0.410256	0.173913	0.285714	0.387755	0.142857	0	0.434783	0.676471	0.391304	0	0	0	1	1	0.236364	1	0.142857	1	1	1	1	1	0.567568	0.270833	0.390805	0.230769	0.423077	0.324324	0.47619
'chrX'	'OFD1'	0.101266	0.0925926	0.15625	0	0	0	0	0	0.216495	0.111111	0.192982	0.09375	0.164179	0.135135	0	0.172932	0.0930233	0.120879	0.0869565	0	0	0.09	0.165775	0	0.290323	0	0.084507	0.102564	0	0.1	0	0	0	0	0.0992366	0.111111	0.268293	0.166667	0.0869565	0	0.171429	0.116402	0.102804	0.1375	0.104167	0	0	0
'chr18'	'RNMT'	1	0.737705	0.689655	1	0.914894	0.733333	1	0.868421	1	1	1	1	1	0.736842	1	0.83871	1	0.909091	1	1	1	1	0.655172	1	1	1	1	1	1	1	1	0.882353	1	0.770833	0.789474	0.938776	1	1	0.75	0.775	1	0.842105	1	0.948718	0.821429	0.590909	1	1
'chrX'	'OFD1'	0	0	0	0	0	0	0	0	0	0	0	0	0	0	0	0	0	0	0	0	0	0	0	0	0	0	0	0	0	0	0	0	0	0	0	0	0	0	0	0	0	0	0	0	0	0	0	0
'chrX'	'OFD1'	0.73913	0.583333	0.49375	0.565421	0.544747	0.482759	0.846154	0.507692	0.671233	0.350515	0.763158	0.565	0.631579	0.6	0.609467	0.666667	0.595506	0.72549	0.6875	0.541284	0.473282	0.451923	0.478261	0.571429	0.775	0.5	0.705202	0.532353	0.787879	0.632075	1	0.595238	0.592857	0.624161	0.518349	0.81982	0.792308	0.733333	0.558442	0.540373	0.896552	0.579515	0.507937	0.554054	0.582888	0.794118	0.565217	0.596774
'chr20'	'NDUFAF5'	0.848739	0.816667	0.852941	0.77027	0.895652	0.938462	0.808219	0.82716	0.854167	0.875	0.863636	0.87234	0.851852	0.805556	0.810398	0.765957	0.904762	0.869822	0.891892	0.791883	0.931034	0.936508	0.833333	0.735294	0.771084	0.945946	0.809524	0.861386	0.850746	0.8	0.689655	0.795455	0.80198	0.78626	0.894737	0.809524	0.702703	0.780488	0.688889	0.894737	0.897436	0.850467	0.854167	0.835714	0.917526	0.866667	0.764706	0.811966
'chrX'	'OFD1'	0.982759	1	1	1	1	1	1	1	1	1	0.981132	0.989305	1	1	1	1	1	1	1	1	1	0.991561	1	1	1	0.986301	1	1	1	1	1	1	1	0.989011	1	1	1	1	1	1	0.960526	0.997323	1	1	1	1	1	1
'chrX'	'OFD1'	0.705882	0.876364	0.932584	0.815789	0.818182	0.78022	0.833333	0.858921	0.864307	0.822222	0.655914	0.685315	0.870504	0.865979	0.760479	0.788618	0.759398	0.683258	0.757925	0.915152	0.935484	0.830688	0.723894	0.791304	0.73822	0.766667	0.880597	0.754923	0.861111	0.879656	0.677419	0.921569	0.776471	0.833333	0.867987	0.731801	0.842466	0.840376	0.727554	0.924883	0.893491	0.732448	0.904348	0.95122	0.90393	0.883333	0.728972	0.598394
'chr20'	'NDUFAF5'	0.568	0.291667	0.281553	0.348485	0.280576	0.176471	0.316456	0.367089	0.460317	0.402985	0.166667	0.587302	0.292929	0.619048	0.170868	0.43956	0.392857	0.308511	0.409091	0.309381	0.325	0.4	0.481481	0.205882	0.320513	0.466667	0.366667	0.168	0.191011	0.609756	0.517241	0.134615	0.354839	0.178571	0.257143	0.305263	0.550388	0.4375	0.518519	0.310345	0.25	0.193548	0.4	0.269841	0.213483	0.321429	0.191919	0.261905
'chr6'	'CCDC90A'	0	0	0	0	0	0	0	0	0	0	0	0	0	0	0	0.0348259	0	0	0	0	0	0	0	0	0	0	0	0	0	0	0	0	0	0	0	0	0	0	0	0	0	0	0	0	0	0	0	0
'chr19'	'ZSWIM4'	1	0.928571	1	1	0.945946	0.84	1	0.954545	0.909091	1	0.8	1	1	0.909091	1	0.771429	0.8	1	1	1	1	1	1	1	0.837838	0.882353	1	1	1	0.857143	1	1	1	1	0.85	1	0.902439	0.820225	0.846154	1	0.905882	1	1	1	0.846154	1	0.855072	0.939394
'chr7'	'ETV1'	1	1	1	1	1	1	1	1	1	1	1	1	1	1	1	1	1	1	1	1	1	1	1	1	1	1	1	1	1	1	1	1	1	1	1	1	1	1	1	1	1	1	1	1	1	1	1	1
'chr7'	'ETV1'	1	1	1	1	1	1	1	1	1	1	1	1	1	1	1	1	1	1	1	1	1	1	1	1	1	1	1	1	1	1	0.92	1	1	1	1	1	1	1	1	1	1	1	1	1	1	1	1	1
'chr17'	'COX10'	1	0.954545	1	1	1	1	1	0.96875	1	0.911111	1	1	1	1	1	1	1	0.986486	1	0.96	0.961905	1	1	1	0.975	1	1	1	0.884615	1	1	1	0.918919	1	1	1	1	1	1	1	1	1	1	0.977011	1	1	1	1
'chr7'	'ETV1'	1	1	1	1	1	1	1	1	1	1	1	1	1	1	1	1	1	0.928571	1	1	1	1	1	1	1	1	1	0.88	1	1	1	1	1	1	1	1	1	1	1	1	1	1	1	1	1	1	1	1
'chr17'	'COX10'	0.966667	0.909091	0.894737	1	1	1	1	1	1	1	1	1	0.969925	1	0.953488	0.871795	1	1	1	1	1	1	1	1	1	1	0.971631	1	1	1	1	1	0.973684	1	0.95122	1	1	1	1	1	1	1	1	1	1	1	1	1
'chr19'	'C19orf57'	0.818182	0.916667	1	1	0.851852	0.32	0.444444	0.487179	0.571429	0.458824	0.466667	0.714286	1	1	0.5	1	1	0	0.555556	1	0.84	0	1	0.5	0.333333	0.652174	0.764706	0.666667	1	1	0.821429	1	0.6	1	1	1	0.666667	0.79562	1	0.478261	0.6	0.416667	1	0.705882	0.307692	0.444444	1	0.672727
'chr19'	'CC2D1A'	0.991304	1	1	1	1	1	1	1	1	1	1	1	1	1	1	1	1	1	0.992424	1	0.978723	1	1	1	1	1	1	1	1	1	1	1	1	1	1	1	1	1	1	1	1	1	1	1	1	1	1	1
'chrX'	NA_75	0.785124	0.662651	0.852941	0.671429	0.67033	0.634921	0.875	0.700935	0.658333	0.763158	0.852941	0.571429	0.72	0.779412	0.457447	0.703488	0.537037	0.734694	0.485075	0.834586	0.588235	0.634615	0.747368	0.666667	0.88785	0.843137	0.712329	0.801325	0.714286	0.831325	0.409836	0.6	0.771429	0.675214	0.557252	0.560669	0.795918	0.625	0.555556	0.843478	0.790476	0.579336	0.697368	0.649635	0.898305	0.596154	0.700787	0.738462
'chr19'	'PODNL1'	1	1	1	1	0.916667	1	1	0.945205	1	1	0.882353	1	0.928571	1	0.97561	1	1	0.944444	1	1	1	1	1	1	1	1	0.955556	1	0.980952	0.925926	1	0.904762	1	1	1	1	1	1	1	1	1	1	0.914894	1	1	1	0.939394	1
'chr1'	'PRDM2'	0.125	0.06	0	0.0925926	0	0	0	0	0.0533333	0	0.0434783	0.135135	0.317073	0.047619	0.148148	0.0588235	0	0	0	0	0.255814	0.157895	0.177778	0	0.0434783	0	0	0	0.103448	0.214286	0	0	0	0.137931	0.107692	0	0	0	0	0	0	0	0.0677966	0	0.102564	0	0	0
'chr1'	'PRDM2'	0.907407	0.846154	1	0.870504	1	0.913978	1	1	0.808511	0.889908	1	0.690987	1	0.977273	0.917355	0.939759	1	0.981132	1	0.876923	1	0.904762	1	1	1	0.882353	0.957627	0.960591	0.773585	0.74359	1	1	1	0.847255	0.869091	1	0.771242	0.888889	1	0.832558	1	0.86087	0.785124	0.829545	0.938953	1	0.914286	1
'chr9'	'NFIB'	1	1	1	1	0.827338	1	0.709677	1	1	1	1	1	1	0.783784	0.956757	0.8	0.833333	0.833333	0.678571	0.828571	0.808219	0.690476	0.714286	0.833333	1	1	0.90625	0.69697	1	0.902439	1	1	0.826087	1	0.545455	0.927928	0.927928	1	0.927928	1	1	0.696203	1	0.6	1	0.76	1	0.931034
'chr9'	'NFIB'	0.166667	0.527778	1	1	0.630769	0.25	0.681818	0.294118	1	0.4	1	0.414634	0.581967	0.54717	0.697761	0.44186	0	0.227273	0	0.557692	0.525	0	0.857143	0.538462	1	0.414634	0.75	0.464286	0.384615	0.480519	0.545455	0	0.242105	0.548673	0.28	0.480519	0.480519	0.516129	0.480519	1	1	0.388535	1	0.25	0.548673	0.394231	1	0.655172
'chr1'	'PRDM2'	1	0.977528	1	1	1	1	1	1	1	0.95122	1	0.982759	1	1	0.976471	1	1	0.982979	0.891892	0.971014	0.983051	1	1	0.846154	1	0.980392	0.952381	1	1	1	0.931034	1	1	0.983673	0.976048	1	0.909091	1	1	0.970588	1	1	1	0.929825	1	1	1	1
'chr1'	'PRDM2'	0.980769	0.967568	1	1	1	1	0.931818	1	1	0.930233	1	0.97619	1	1	1	1	1	0.928571	1	0.903226	0.929688	1	1	1	1	0.945455	1	1	0.938776	1	1	1	1	0.988281	1	1	1	1	0.805556	0.939597	1	1	0.961207	1	0.987448	1	0.97541	1
'chr3'	NA_76	0.294118	0.0645161	0.214286	0.247863	0.28	0.5	0.448276	0.298246	0.378378	0	0.25641	0.233333	0.25	0.277778	0.162791	0.323944	0.223022	0.219512	0.291139	0.416667	0.185185	0	0.195876	0	0	0.24	0.324324	0	0	0.5	0	0.114286	0.290323	0.183673	0.413793	0.243243	0.162162	0.416667	0.310345	0.328125	0.152174	0.138889	0.35	0.44	0.171429	0	0.193548	0.244444
'chr3'	'XPC'	0.994805	1	1	1	1	0.988889	0.982456	1	1	1	0.981043	1	1	1	1	0.972222	1	0.986111	1	0.989247	1	0.961538	1	1	1	1	0.980198	1	1	1	1	1	1	1	1	1	1	1	1	1	0.972973	0.962963	1	1	1	1	1	1
'chr19'	'LPHN1'	0	0.0294118	0	0.184466	0	0	0	0	0	0	0	0	0.08	0	0	0	0	0	0	0	0	0	0	0	0	0	0	0	0	0	0	0	0	0	0	0	0	0	0	0.0493827	0	0	0	0	0.057971	0	0	0
'chr3'	'SLC6A6'	0	0	0	0	0	0	0	0	0	0	0	0	0	0	0	0	0	0	0	0	0	0	0	0	0	0	0	0	0	0	0	0	0	0	0	0	0	0	0	0	0	0	0	0	0	0	0	0
'chr19'	'CD97'	0.271186	0.151832	0.316832	0.25	0.341772	0.411765	0.257576	0.26087	0.363636	0.08	0.158879	0.4	0.234568	0.28	0.322034	0.166667	0	0.273684	0.359756	0.338235	0.391304	0.253333	0.555556	0.384615	0.346939	0.407407	0.352941	0.235849	0.122807	0.565217	0	0	0.270588	0.371429	0.229167	0.264151	0.263158	0.324324	0.294118	0.290698	0	0.234973	0.245902	0.416667	0.351351	0.307692	0.261538	0.223684
'chr19'	'CD97'	0.3125	0.545455	0.588235	0.571429	0	0	0.591837	0.538462	0.55	0.75	0.6	0.363636	0	0.318182	1	0	0.32	0.333333	0.40625	0.677419	0	0.263158	0.485714	0	0	1	0.636364	0.333333	0.428571	0	1	0.55	0.5	0	0.466667	0.538462	0.8	0	0.555556	0.633333	0.6	0.162791	0.571429	0.5	0	0	0	0.195652
'chr3'	'SLC6A6'	0.937008	1	1	0.925	0.873874	1	1	0.87234	1	1	0.9	1	0.942029	0.962264	1	0.860465	0.846154	1	1	1	0.971429	0.844156	0.854545	1	1	1	1	0.912281	0.935484	1	1	1	0.933333	1	0.88785	1	0.915493	1	0.902439	0.962264	0.864865	0.764706	0.923664	1	0.984615	1	0.932203	1
'chr19'	'DDX39A'	1	1	1	1	1	1	1	1	1	1	1	1	1	1	1	1	1	1	1	1	1	1	1	1	0.995062	1	1	1	1	1	1	1	1	1	1	1	1	1	1	1	1	1	1	1	1	1	1	0.998024
'chr10'	'FAM107B'	1	0.210811	0.567164	0.317073	0.543478	0.315217	0.52381	1	0	0.457627	0.448276	0.431373	1	0.5	0.38961	1	0.321429	0.698925	0.376623	0.405063	0.428571	0	0.508772	1	0.263538	0.377778	1	0.39823	1	0.290795	0.263538	1	0.4	1	0.380645	1	0	0.39726	0.452055	0.464646	0.337931	0.313559	0.277008	0.557196	0.40458	0.384615	0.412371	0.585859
'chr10'	'FAM107B'	1	1	1	1	1	1	1	1	1	1	1	1	1	1	1	1	1	1	1	1	1	1	1	1	1	1	1	1	1	1	1	1	1	1	1	1	1	1	1	1	1	1	1	1	1	1	1	1
'chr19'	'GIPC1'	0.769536	0.707113	0.781991	0.725225	0.910864	0.815166	0.960784	0.760218	0.820538	0.835182	0.809976	0.858696	0.927649	0.912409	1	0.770883	0.739597	0.839704	0.855172	0.802198	0.898305	0.779193	0.861538	0.77439	0.83174	0.928571	0.846645	0.92605	0.86423	0.900677	0.93911	0.898305	0.649123	0.764957	0.837624	0.850515	0.893401	0.771144	0.938931	0.8125	0.782652	0.652174	0.78025	0.945205	0.767442	0.806452	0.851393	0.834926
'chr19'	'GIPC1'	1	1	1	1	1	1	1	1	0.984738	1	0.966038	1	1	1	1	1	0.987552	1	1	1	1	1	1	1	1	1	1	1	1	0.987676	0.95122	1	1	1	1	1	1	1	1	1	0.985565	1	1	1	1	1	1	1
'chr19'	'GIPC1'	1	1	1	1	1	1	1	1	0.994885	1	1	1	1	1	1	1	1	1	1	1	1	1	1	1	1	1	1	1	1	0.985348	0.983936	1	1	1	1	1	1	1	1	1	1	1	1	1	1	1	1	1
'chr19'	'GIPC1'	1	1	1	1	1	1	1	1	0.938462	0.846774	0.898551	1	1	1	1	1	0.757225	1	1	1	1	0.893333	1	1	1	1	1	1	1	0.853333	0.758389	1	1	1	1	1	1	1	1	1	0.892655	1	1	1	1	1	1	1
'chr12'	'ATF7IP'	0.959016	0.992032	1	0.992126	0.980392	0.972973	1	1	1	1	1	1	1	0.989637	1	1	1	0.955335	0.97546	0.928994	0.986301	0.950739	1	1	1	0.957447	1	1	1	0.940299	0.924528	1	1	1	0.945205	0.959184	1	0.980583	1	1	1	1	0.94898	0.984615	1	1	0.989501	1
'chr19'	'TECR'	0	0	0	0.00574713	0	0.00472441	0	0	0	0	0	0	0.0277778	0	0	0	0.00305344	0.00253807	0	0.00722022	0	0.0146104	0	0	0.002886	0	0	0.015444	0	0	0	0.0133333	0.00759494	0	0.00475737	0	0	0	0	0.00518135	0	0.0144737	0	0	0	0	0	0.04
'chr16'	'PARN'	0.996198	1	1	1	1	1	1	1	1	1	1	1	1	1	1	0.996835	1	1	0.994118	1	1	1	1	1	1	1	1	1	0.993266	1	1	1	1	0.994475	1	1	1	1	1	1	1	1	1	1	1	1	1	1
'chr16'	'PARN'	1	1	1	1	1	1	1	1	1	1	1	1	0.993205	1	1	1	1	1	1	1	1	0.987315	0.993088	1	1	0.993846	0.989983	1	1	1	1	0.993158	1	1	1	1	0.992509	1	0.994835	1	1	1	0.996822	0.996117	1	0.989209	1	1
'chr16'	'BFAR'	0.917808	0.945946	0.906736	0.910959	0.968326	0.968504	0.974684	0.969388	0.96	0.941176	0.95092	0.866242	0.887531	0.979003	0.938731	0.929722	0.969697	0.940803	0.94717	0.976415	0.986207	0.895561	0.976744	0.922078	0.893671	0.885559	0.963526	0.92068	0.908309	0.961538	0.918699	0.958763	0.922705	0.951872	0.947287	0.954717	0.945833	0.950249	0.9375	0.950276	0.932515	0.955556	0.929688	0.962353	0.969309	0.962617	0.906977	0.948276
'chr16'	'BFAR'	0.934033	1	0.983051	0.988439	0.978378	1	1	0.967611	0.950617	0.981818	0.990453	0.96748	0.984645	0.983158	0.985321	0.97599	0.953216	0.99308	0.987988	0.984127	1	0.946785	1	0.893805	0.95171	0.964602	0.934118	0.963636	0.930886	1	0.986441	0.960861	0.954545	0.991323	0.9599	1	0.985481	0.967742	0.983471	0.990826	0.990315	0.971014	0.974563	1	0.992095	0.970149	0.952663	0.950769
'chr19'	'ZNF333'	0	0	0	0	0	0	0	0	0	0	0	0	0	0	0	0	0	0	0	0	0	0	0	0	0	0	0	0	0	0.428571	0	0	0	0	0	0	0	0	0	0	0	0	0	0	0	0	0	0
'chr10'	'HSPA14'	0.857143	1	1	1	1	0.869565	0.869565	0.939394	0.3	0.857143	0.904762	1	0.972973	0.887324	1	0.963636	1	0.573333	0.925926	0.907692	0.875	0.8	0.966102	1	0.857143	0.5	0.789474	0.948718	1	1	1	0.714286	1	0.861111	0.875	0.875	0.76	1	0.953488	0.941176	1	0.833333	0.956522	0.936508	0.961538	1	0.777778	1
'chr10'	'SUV39H2'	1	1	1	1	0.47619	1	1	1	1	0.181818	0.555556	1	0.468354	1	1	1	1	1	1	1	1	1	1	1	1	0.291667	0.208333	1	1	1	1	1	1	1	1	1	0.333333	0.6	1	0.290323	1	1	1	1	1	1	1	0.333333
'chr10'	'DCLRE1C'	0	0	0	0	0	0	0.0652174	0	0	0	0.0909091	0	0	0	0	0	0	0.0819672	0	0	0.0645161	0	0	0	0	0	0	0	0	0	0	0	0	0	0	0	0.230769	0	0	0	0	0.0869565	0	0	0.05	0	0	0.0526316
'chr10'	'DCLRE1C'	0.967742	0.956522	1	0.918367	0.777778	1	1	1	1	1	0.897436	1	0.911111	0.974026	0.945946	1	0.925926	0.929412	1	0.898305	1	1	0.9	0.870968	1	0.888889	1	0.681159	0.948718	1	1	1	1	1	0.925926	1	0.941176	1	1	1	1	1	1	1	1	1	0.794872	0.903226
'chr3'	'FGD5'	0.902439	1	0.826087	0.826087	0.989362	0.894737	0.888889	1	0.857143	0.909091	0.727273	0.938462	1	0.8	0.842105	0.934426	1	0.781818	1	1	1	1	0.916667	1	1	1	0.910448	1	0.939394	0.851852	0.933333	0.913043	0.931034	0.947368	0.818182	1	0.933333	1	1	0.826087	0.933333	0.778351	0.955556	1	0.933333	1	1	1
'chr10'	'DCLRE1C'	0.849057	0.916667	1	1	0.846154	1	0.846154	1	0.846154	1	0.9	1	0.860465	1	1	1	0.6	0.8	0.939394	1	0.860465	1	0.968254	1	0.769231	1	0.722222	1	1	1	0.769231	1	1	1	0.823529	0.4	1	1	1	0.85	1	1	1	1	0.833333	1	0.877551	0.741935
'chr10'	'DCLRE1C'	0	0	0	0	0	0	0	0	0	0	0	0	0	0	0.2	0	0	0	0	0	0	0	0.08	0	0	0	0	0	0	0	0	0	0.222222	0	0	0	0	0.115385	0	0	0	0	0	0	0	0	0	0.047619
'chr10'	'DCLRE1C'	0.677419	0.583333	0.25	0.428571	0	0	0.35	0.513514	0.306122	0	0.2	0.36	0.647059	0.521739	0.444444	0.368421	0.133333	0.311828	0.5	0	0.361702	0.222222	0.675676	0.733333	0	0.769231	0.368421	0	1	0.285714	1	0	0.25	0.882353	1	0.222222	1	0.210526	0.157895	0.47619	0.555556	0.4	0.310345	0.380952	0.380952	0.375	0.45	0.481481
'chr10'	'DCLRE1C'	0.783784	1	0.85	0.878788	1	0.909091	0.9375	1	1	1	1	1	0.769231	1	1	0.897959	1	0.928571	0.909091	0.757576	1	1	1	0.8125	0.555556	0.806452	1	0.904762	1	0.8125	1	0.866667	1	0.8	1	1	1	1	0.875	1	1	0.769231	1	1	1	1	1	0.903614
'chr4'	'CPEB2'	0.188679	0.252747	0.322581	0.476056	0.294118	0.136	0	0.27907	0	0.24	0.202073	0.28	0.172414	0.310345	0.282051	0.170732	0.272727	0.389831	0.375	0.391304	0.239437	0.371429	0.290323	0.307692	0.319149	0.168	0.275362	0.149123	0.297297	0	0.319149	0.4375	0.130435	0.202797	0.274336	0	0.372093	0.2	0	0.402062	0.176471	0.466667	0.381818	0.138211	0.506276	0.2	0.25	0.285714
'chr4'	'CPEB2'	0.171875	0.122402	0.85	0.862069	0	0.162162	0.230769	0.794118	0	0.240506	0.184358	0.25641	0.108911	0.111111	0.164835	0.128205	0.0645161	0.2	0.133333	0.184211	0.28	0.261905	0.226667	0	0.162162	0.288591	0.147059	0.175355	0.245902	0.111111	1	0.0645161	0.285714	0.108333	0.179856	0	0	0	0.14	0.681742	0.190476	0.159091	0.154286	0	0.392713	0.285714	0.1875	0.111111
'chr3'	'NR2C2'	0.255814	0.324324	0.142857	0	0	0.266667	0	0.321739	0.177419	0.133333	0.133333	0.363636	0.12	0.214286	0.307692	0.0952381	0	0.220779	0.375	0.277778	0.183673	0.264151	0.3125	0	0.133333	0.257143	0.363636	0.208333	0.242105	0.538462	0.5	0	0	0.181818	0.25	0	0	0	0.6	0.179487	0.235294	0.142857	0.225	0.333333	0.296296	0.368421	0.0666667	0
'chr16'	'PDXDC1'	0.927273	0.942794	0.93819	0.960591	0.908082	0.908661	0.842466	0.951049	0.953216	0.948276	0.911357	0.896825	0.896552	0.937086	0.89899	0.936508	0.940256	0.906589	0.934328	0.880342	0.877019	0.947902	0.959079	0.938776	0.883544	0.900383	0.907591	0.925873	0.898148	0.957895	0.955556	0.875486	0.934156	0.907975	0.936354	0.92093	0.94235	0.949239	0.930481	0.955446	0.957447	0.87574	0.953917	0.943101	0.976109	0.963061	0.949301	0.861066
'chr16'	'PDXDC1'	0.987471	0.980703	0.994681	0.984	0.996357	0.991667	0.981818	0.995699	1	0.961686	0.978195	1	0.987277	0.995876	0.990971	0.976415	1	0.995861	0.99633	0.988764	0.98343	0.992734	0.994211	1	0.98419	0.98549	0.995964	0.982563	1	1	1	0.989501	0.980149	0.973839	1	1	0.99446	1	0.993432	0.990228	1	0.986371	0.994878	1	1	1	0.983432	0.973308
'chr3'	NA_77	0.98768	0.988571	1	0.995098	0.997342	1	0.99177	1	1	1	1	1	0.992318	1	0.990172	0.994048	0.988858	0.993569	1	1	1	1	1	0.97546	1	1	0.994792	0.982405	1	0.986755	1	1	1	1	1	0.976812	1	0.976562	0.985112	1	1	0.98892	0.992278	1	1	1	0.992095	0.973475
'chr16'	'PDXDC1'	1	1	1	1	1	1	1	1	1	1	1	1	1	1	1	1	1	1	1	1	1	1	1	1	1	1	1	1	1	1	1	1	1	1	1	1	1	1	1	1	1	1	1	1	1	1	1	0.949337
'chr3'	'ZFYVE20'	0.945946	0.966387	1	1	0.952381	1	0.833333	1	0.925926	1	0.980198	0.964286	0.952	1	0.931034	1	1	0.956522	1	1	0.903614	1	1	1	1	1	1	0.923077	1	1	1	1	1	1	0.943662	1	0.948718	0.8	0.957447	1	1	1	0.898734	1	0.945455	1	1	0.836066
'chr3'	'ZFYVE20'	0.527273	0.928571	1	0.755102	0.622642	1	0.757576	0.652174	1	0.75	0.32	0	0.6	0.8125	1	1	0.666667	0.753086	0.925926	0.333333	0.545455	1	1	1	0.32	0.6	1	0.705882	0.615385	1	1	1	1	1	0.777778	1	0.704918	1	0.769231	0.674419	1	0.761905	0.941176	0.757576	0.727273	1	0.587302	0.454545
'chr10'	NA_78	0.562044	1	1	1	0.672131	0.61	1	1	0.608696	0.4	0.571429	0.719626	1	0.707317	1	0.490909	0.488235	0.446154	0.5	0.51497	0.573964	1	0.555556	0.619718	1	0.360294	0.673913	1	0.37931	0.445378	0.361111	0.62963	1	0.615385	0.503311	1	0.469613	1	0.611765	0.64	0.75	0.415441	1	0.512195	1	1	0.578947	0.542373
'chr16'	NA_79	0.838863	1	0.916667	0.675	0.809524	0.716312	0.766667	0.884058	0.726708	0.81295	0.831461	1	0.878788	0.825	0.828571	1	0.8	0.854839	1	0.746032	0.930348	0.802469	0.76378	0.85	0.747748	0.788235	0.8	0.821918	0.573034	0.762376	1	0.766667	1	0.820896	0.819005	0.878049	0.72973	0.858586	0.683616	0.692308	0.745247	0.900709	0.721519	0.752066	1	1	0.846715	0.930314
'chr16'	'RRN3'	1	1	1	0.992933	1	1	0.976879	1	1	1	1	1	1	1	1	1	1	1	1	1	1	1	1	1	1	0.990909	1	1	1	1	1	1	1	1	1	1	0.994444	1	1	1	1	1	1	0.992095	1	1	1	1
'chr10'	'NMT2'	0.285714	0	0.190476	0.190476	0	0	0	0.166667	0	0	0	0.217391	0	0	0	0	0.148936	0.125	0.133333	0	0	0	0	0	0.166667	0.166667	0.272727	0	0	0.25	0	0.285714	0	0	0.117647	0	0.0864198	0.363636	0.117647	0.290323	0	0.0526316	0	0.105263	0	0	0	0.205479
'chr16'	'RRN3'	0.882006	0.722523	0.907407	0.918367	0.631579	0.862857	0.776316	0.596838	0.685714	0.64486	0.715254	0.803279	0.776062	0.746575	0.757009	0.909574	0.974026	0.863192	0.729373	0.846154	0.844068	0.680982	0.728	0.741935	0.896414	0.988889	0.821138	0.605769	0.705584	0.728395	0.877551	0.637795	0.657143	0.83812	0.83908	0.824561	0.661765	0.791304	0.874477	0.954023	0.8625	0.696	0.898667	0.887379	0.747748	0.808219	0.806452	0.405172
'chr9'	'TTC39B'	1	1	1	1	0.987097	1	1	1	1	1	1	1	1	1	1	1	1	1	1	1	1	1	1	1	1	1	1	1	1	1	1	1	1	1	1	1	1	1	1	1	1	1	1	1	1	1	1	1
'chr16'	'NPIPP1'	0.433333	0.37931	1	0.244094	0.705882	1	0.454545	0.521739	0.191489	0.347826	0	0	0.347826	0.639098	0	0.280702	1	0.675676	0.378788	0	0.5	0.458824	0.736559	0	0.145833	0.324675	0.255319	0.548387	0.521739	0.26506	0.656716	0.583333	0.595238	0.71831	0.547826	0	0.232227	0.36	0.453682	0.52	0	0.142857	0.120879	0.44186	0.358974	0	0.384615	0.692308
'chr9'	'TTC39B'	0	0	0	0	0	0	0	0	0	0	0	0	0	0	0	0	0	0	0	0	0	0	0	0	0	0	0	0	0	0	0	0	0	0	0	0	0	0	0	0	0	0	0	0	0	0	0	0
'chr19'	'ILVBL'	1	1	1	1	1	1	1	1	1	1	1	1	1	1	1	1	1	1	1	1	1	1	1	1	0.965714	0.979592	1	0.989796	1	1	1	1	0.976471	1	1	1	1	1	1	1	1	0.987539	1	1	1	0.962963	0.993976	0.979522
'chr12'	'RERG'	0.963636	0.937161	0.93188	0.961326	0.935714	0.955224	0.897996	0.966387	0.914798	0.970588	0.942268	0.967391	0.963255	0.964887	0.859155	0.953184	0.951435	0.934571	0.951055	0.888579	0.914692	0.933333	0.951557	0.982578	0.959654	0.987041	0.914894	0.951163	0.954481	0.956989	1	0.886792	0.919431	0.92439	0.919118	0.975484	0.917763	0.95	0.919492	0.95756	0.952	0.895748	0.953695	0.927798	0.946288	0.959184	0.951327	0.929412
'chr19'	'NOTCH3'	0.92562	0.941176	1	0.925	0.975904	0.937888	0.878788	0.948387	1	0.889908	0.869565	1	0.909836	0.948718	0.965066	0.960784	0.945652	0.887324	0.917808	0.884444	0.953846	0.921053	0.964072	1	0.93617	0.954545	0.852632	0.899281	1	0.972028	0.976471	0.877551	0.982906	0.952	0.87156	1	1	0.7875	1	0.939759	0.959596	0.557377	1	0.937008	0.911565	0.948052	0.934545	0.873367
'chr3'	'SH3BP5'	0	0	0	0	0.0302326	0	0	0	0.0298507	0	0	0	0	0	0	0	0.0326087	0	0	0	0	0	0	0	0	0	0	0	0	0	0	0	0	0	0	0	0.0344828	0	0	0	0	0	0	0	0	0	0	0
'chr2'	'NBAS'	1	0.985075	1	1	1	1	1	1	1	0.984375	0.98374	1	1	0.96648	0.985714	0.988166	0.987013	0.990148	1	1	0.986111	0.957447	0.993007	1	0.938144	1	0.981567	1	1	0.962264	0.97561	0.988506	1	0.99095	1	1	1	1	0.969231	0.988827	1	0.986348	1	1	0.990783	1	1	0.981481
'chrX'	'PIGA'	1	1	1	1	1	1	1	1	1	1	1	1	1	1	1	1	1	1	1	1	1	1	1	1	1	1	1	1	1	1	1	1	1	1	1	1	1	1	1	1	1	0.861272	1	1	1	1	1	1
'chr6'	'JARID2'	1	1	0.923077	1	0.928889	1	0.960784	0.978495	1	1	1	0.976744	1	1	0.931034	0.985401	1	1	0.961538	0.987952	1	1	1	1	1	1	1	1	1	1	0.954545	1	1	1	0.981481	1	0.941176	1	1	0.974359	1	1	1	1	0.981481	1	0.990385	1
'chr9'	'SNAPC3'	1	0.988571	1	0.976923	0.983402	1	1	1	1	1	1	1	1	0.983193	1	1	0.971014	0.989637	1	0.989691	1	1	0.987013	1	1	1	1	1	0.959184	1	1	0.984615	1	0.988024	0.991031	1	0.982684	0.927273	0.985915	1	1	1	1	0.991837	0.976331	0.972973	1	0.977528
'chr3'	'METTL6'	0.937824	0.947712	0.930233	0.988439	0.97205	0.935484	1	0.975309	1	1	0.961905	1	0.979695	0.969697	0.982684	0.967213	0.931507	0.989744	1	0.936842	1	0.956522	0.988636	1	0.932584	0.945946	0.925926	0.956044	0.929204	1	0.961538	1	0.952941	1	0.944444	0.876289	0.956522	0.954545	0.982609	0.968992	0.954545	0.942029	1	0.901408	0.970588	0.955056	0.952096	1
'chr3'	'EAF1'	0.926136	0.95881	0.943925	0.941176	0.938038	0.954545	1	1	0.939394	0.866667	0.844898	0.905882	0.983914	0.974684	0.962963	0.892857	0.951613	0.96861	0.963636	0.970803	0.92	0.956044	0.96	1	0.980952	0.951613	0.96648	0.97037	1	0.960784	0.9	0.878788	1	0.909548	0.94822	0.862745	0.983607	0.941176	0.899371	0.912	0.924051	0.918919	0.974277	1	0.968652	0.832061	0.958855	0.94186
'chr4'	'CC2D2A'	0	0.0285714	0	0.0819672	0	0	0	0	0	0	0	0	0	0	0	0	0	0.0597015	0.285714	0	0	0.0350877	0	0	0	0.208333	0	0	0	0	0	0	0	0.0555556	0	0	0	0	0	0.111111	0	0	0	0	0	0	0.08	0
'chr19'	'AKAP8'	0.290566	0.208556	0.16129	0.169014	0.190476	0.174603	0.223881	0.157233	0.190476	0.169811	0.132653	0.307087	0.0909091	0.297297	0.269231	0.195876	0.155963	0.203354	0.225225	0.163636	0.117647	0.1	0.242105	0	0.165468	0.0884354	0.102273	0.113924	0.130435	0.30137	0.230769	0.218182	0.171717	0.080292	0.192308	0.122449	0.0456853	0.242236	0.152318	0.133858	0.383459	0.076087	0.208333	0	0.101852	0.266667	0.172619	0.187215
'chr4'	'CC2D2A'	0.407407	0.038961	0	0.177778	0	0	0.285714	0	0	0	0.0714286	0.16	0	0	0	0.133333	0	0	0	0.272727	0.377358	0.0833333	0.25	0	0	0	0	0.178571	0	0.444444	0.538462	0.321429	0	0.1	0.125	0	0.0930233	0.7	0.230769	0	0	0	0.153846	0.5	0.241379	0	0	1
'chr16'	NA_80	0.883817	0.89899	1	1	0.723404	0.807692	1	1	0.793103	0.473684	0.699248	1	0.692308	1	1	0.664865	0.727273	0.708861	0.911765	1	0.538462	0.939394	0.809524	0.727273	0.901961	0.619048	0.6	1	0	0.44	0.789474	0.7	0.5625	0.548387	0.809524	1	1	0.428571	0.876923	0.772727	0.745763	1	1	1	0.76	0.909091	0.7	0.853061
'chr19'	'AKAP8L'	0.218673	0.175292	0.103448	0.143564	0.138158	0.0917431	0.213483	0.237569	0.181818	0.182724	0.0485437	0.21327	0.178947	0.149758	0.121387	0.139241	0.145985	0.316348	0.123123	0.112903	0.10687	0.278481	0.233577	0.0748899	0.0604651	0.377246	0.0858209	0.103203	0.10119	0.52381	0.264762	0.0480769	0.301282	0.0725275	0.169811	0.160584	0.134216	0.152091	0.167059	0.197568	0.261649	0.0483461	0.157609	0.25	0.160494	0.0545455	0.115207	0.23871
'chr19'	'AKAP8L'	1	1	1	1	1	1	1	1	1	1	1	1	1	1	1	0.98556	1	1	1	1	1	1	1	1	1	1	1	1	1	1	1	1	1	1	1	1	1	1	1	1	1	1	1	1	1	1	1	1
'chr8'	'TUSC3'	1	0.991379	1	1	1	1	0.969849	1	0.972603	1	1	1	0.996845	1	0.968254	1	0.994723	1	1	1	1	1	1	1	1	1	0.974194	1	1	1	1	0.996694	1	0.980769	0.992424	0.996845	1	1	1	1	1	0.980642	1	0.988665	0.98513	0.977778	1	1
'chr19'	'WIZ'	0.797101	0.843866	0.85	0.782857	0.818182	0.816092	0.911111	0.710526	0.720207	0.594771	0.753623	0.709677	0.764706	0.688073	0.575758	0.887755	0.676056	0.766667	0.84127	0.756654	0.673469	0.712575	0.724138	0.745455	0.816667	0.813559	0.741935	0.864078	0.95	0.851852	0.668508	0.73494	0.745856	0.861538	0.8	0.513043	0.696429	0.658537	0.822222	0.908497	0.760479	0.50303	0.782946	0.815385	0.849558	0.507692	0.695652	0.525526
'chr17'	'TRIM16'	0.95	1	0.925926	0.925926	1	1	1	0.869565	1	1	1	0.842105	0.99187	1	1	0.75	1	0.935484	1	1	1	1	1	1	1	1	0.961783	1	1	1	1	0.971429	0.785714	1	0.984375	1	1	1	1	1	1	0.989071	0.923077	1	1	1	1	1
'chr4'	'CC2D2A'	0.863636	1	1	1	1	1	1	1	1	0.935484	1	0.9	1	1	0.941176	1	1	1	1	1	1	1	1	1	1	1	0.870968	1	1	1	1	1	1	1	1	0.928571	1	1	1	0.9375	1	1	1	1	1	1	1	0.809524
'chr21'	'RBM11'	0.857143	0.904762	1	1	1	1	0.806452	0.818182	0.645161	0.886792	0.958333	1	1	0.882353	1	1	1	1	1	0.915493	1	0.96129	1	1	1	1	1	0.860465	1	1	1	1	1	0.87234	1	1	0.892857	1	1	1	1	1	1	1	0.931034	1	1	1
'chr8'	'TUSC3'	0.950541	0.952756	0.982609	1	0.955556	0.980551	0.85553	0.942029	0.958333	0.985612	1	0.928571	0.935252	0.980198	1	0.906977	0.958904	0.953333	0.96748	1	0.94	0.911635	0.918605	0.986711	0.807339	0.983784	0.948276	0.940299	0.973214	0.985915	0.978799	0.952542	0.947368	0.97493	0.912621	0.913628	0.985765	1	0.898089	0.971631	0.890625	0.95479	0.9375	0.893758	0.976285	0.972222	1	0.953947
'chr8'	'TUSC3'	0.372549	0.443114	0.423313	0.461538	0.43949	0.452915	0.183946	0.347059	0.222222	0.351598	1	0	0.513228	0.305994	0.549296	0.35014	0.306452	0.419525	0.338129	0.460674	0.619048	0.206681	0.36646	0.514644	0.540541	0.344444	0.319149	0.301075	0.66	0.46114	0.35514	0.188119	0.5	0.285714	0.383721	0.563981	0.358744	0.333333	0.454545	0.398907	0.506667	0.329585	0.470588	0.125541	0.411864	0.308824	0.30303	0.353086
'chr3'	'HACL1'	1	1	1	1	1	1	1	1	1	1	1	1	1	1	1	0.993007	1	1	1	0.986207	1	1	0.993671	1	1	1	1	1	1	1	1	1	1	1	1	1	1	1	1	1	1	1	1	1	0.987261	1	1	1
'chr3'	'HACL1'	0.974026	0.973856	0.954198	0.988506	0.972816	1	0.938776	0.961905	1	0.8	1	0.927928	1	1	1	1	1	0.966942	1	1	1	1	1	1	1	0.982906	1	1	1	0.967742	1	1	0.88764	0.938776	0.941176	1	1	1	1	1	0.941176	0.888889	0.953216	0.989071	1	0.960784	0.957806	1
'chr3'	'HACL1'	0.849057	0.901639	0.906977	0.95122	0.883408	1	0.965517	0.881579	0.941176	0.789474	0.873684	0.824561	0.9819	0.932584	0.912281	0.881857	1	0.840637	0.946667	1	1	0.920792	0.915966	1	0.789474	0.910448	0.910891	0.806061	0.848101	1	0.927273	1	0.884058	0.931624	0.88785	0.867769	0.894737	1	0.895652	0.965066	0.876923	0.954023	0.901478	1	0.90566	0.878788	1	1
'chr3'	'HACL1'	0.951613	0.967532	1	0.863388	0.937716	1	0.96063	0.921875	0.746032	0.897959	0.806452	0.8875	0.943218	1	0.936709	0.980132	0.90991	0.956522	0.953488	1	1	1	1	1	1	1	1	1	0.93	0.913043	1	1	0.935484	0.962733	0.784431	1	1	1	0.915152	0.961905	0.946237	0.861538	0.896194	0.969582	0.93617	1	0.935733	0.946237
'chr3'	'HACL1'	0.824324	1	0.95122	0.982456	0.980328	0.960784	1	0.942029	1	0.826087	1	0.835616	0.898305	1	1	0.908497	0.877863	0.94012	0.96	0.973333	0.956044	0.916667	0.91411	0.75	0.863636	1	0.752381	0.960396	0.92233	1	0.944444	0.880597	0.954545	0.903614	0.972603	0.972603	1	0.95	0.941176	0.863636	0.904762	0.9375	0.919463	1	0.945205	1	0.88172	0.955556
'chr3'	'HACL1'	0.976048	1	0.948718	0.984127	1	1	1	1	1	1	1	1	1	1	1	0.976744	1	0.977143	1	1	1	0.941176	1	1	1	1	1	1	0.980198	1	1	1	0.959184	1	1	1	1	1	0.973684	1	1	1	1	1	1	1	1	1
'chr3'	'HACL1'	0.962963	0.947368	0.968254	0.955882	0.907143	0.971429	1	0.975904	1	1	0.970588	1	0.939024	1	0.897436	0.944828	0.956989	0.907895	1	0.859649	0.919192	1	0.938462	0.909091	0.967742	0.977273	0.948052	0.923077	1	1	1	0.909091	1	1	1	0.942857	1	0.9	0.972603	0.958904	0.9	0.909091	1	0.963964	0.952	1	1	0.954545
'chr6'	'DTNBP1'	0.893048	0.927928	1	0.971831	0.954545	0.932203	0.846154	0.903226	0.884615	0.795918	0.966102	0.917241	0.934783	0.789062	0.986014	1	1	0.938053	0.920904	0.923858	0.972222	0.891892	0.869565	1	0.946429	0.948276	0.946429	0.901099	1	0.964912	0.91129	0.958333	1	0.962264	0.903226	0.761194	0.980769	0.896104	0.853659	0.948052	0.952381	0.945205	0.923913	0.982533	0.937931	0.946667	0.843284	0.902439
'chr4'	'FBXL5'	1	1	1	1	1	1	1	1	1	1	1	1	1	1	1	1	1	0.99537	1	0.985213	1	1	1	1	1	1	1	1	1	1	1	1	1	0.993921	1	1	1	1	1	0.99278	1	1	1	1	1	1	1	1
'chr4'	'FBXL5'	0	0.0220588	0	0.023753	0	0	0	0	0	0	0	0	0.0285714	0	0	0.039801	0	0	0.0422535	0.0120482	0	0.0188679	0.0139535	0	0	0.0101523	0	0	0	0	0	0	0.0330579	0	0	0	0.0342466	0.025641	0.0115607	0.0265252	0	0	0.0132548	0.0246914	0.0215827	0	0.0128205	0
'chr3'	'BTD'	0.0491803	0.0508475	0	0.0348837	0.0272727	0.115385	0	0	0	0	0	0	0	0	0	0	0	0.0197368	0.0352941	0	0.0625	0.0547945	0	0	0	0	0	0	0	0	0	0	0	0	0	0	0	0	0	0	0	0	0	0	0	0	0	0
'chr6'	'DTNBP1'	0.196429	1	0.230769	0.15625	0	0	0.157895	0.176471	0.146067	0	0.304348	0.195122	0.130435	0.228571	0.163265	0.158879	0	0.0909091	0.121622	0.165138	0	0.19403	0.166667	0	0.232558	0	0.08	0.28	0.25	0.126437	0.0434783	0	0	0.151515	0.133333	0.21875	0.0384615	0	0.137615	0.189873	0.121212	1	0.0892857	1	0.2	1	0.123967	0
'chr16'	'KIAA0430'	0.851485	0.948936	0.965517	0.850932	0.848101	0.778947	0.891892	0.769231	1	1	0.767956	0.875	0.862595	0.850746	0.834483	0.825581	0.929825	0.945701	0.862385	1	0.833333	0.85	0.914286	1	0.870968	0.848485	1	1	0.913669	0.869565	1	0.949153	0.85	0.781022	0.873418	0.567308	0.941176	1	0.681818	0.822581	0.807692	0.76	0.838527	0.72549	0.883117	1	0.881773	1
'chr21'	'HSPA13'	1	1	1	1	1	1	1	1	1	1	1	1	1	1	1	1	1	1	1	0.991736	1	1	1	1	1	1	1	1	1	1	1	1	1	1	1	1	1	1	1	1	0.958333	1	0.982759	1	1	1	1	1
'chr3'	'ANKRD28'	0.977273	0.966102	0.886792	0.94958	0.980198	0.974684	1	0.941176	0.857143	1	1	1	0.944444	0.94958	1	0.966387	0.930233	0.976	0.914894	1	0.869565	0.924051	1	1	0.916667	1	0.969231	0.985507	1	1	1	1	1	1	0.947368	0.942029	1	1	1	0.910714	1	1	0.911504	0.974359	0.912727	0.909091	0.924051	1
'chr16'	'MYH11'	0.0761421	0.162162	0	0.189189	0	0.101695	0.0606061	0.029656	1	0	0	0.0833333	0.213873	0	0.0943396	0.222222	0	0	0	0.0895522	0	0	0	0	0	0	0	0.116279	0	0.0422535	0.0909091	0.136364	0.311475	0	0.0769231	0.035533	0	0	0.0740741	0.169231	0	0	0.0422535	0	0.0666667	0.15	0	0
'chr12'	'EPS8'	0.982301	1	1	1	1	1	1	1	1	1	0.970149	1	0.995134	1	1	1	0.981132	0.957895	1	1	1	1	1	1	1	1	1	1	1	1	1	1	1	1	1	1	0.942857	1	1	1	1	0.99359	0.990431	1	1	1	1	0.985294
'chrX'	'AP1S2'	0.176471	0.0909091	0.245283	0	0.24	0.1	0.148649	0.239437	0.121951	0.0843373	0.455357	0.333333	0	0.262295	0.137931	0.172414	0.181818	0.259259	0	0.280612	0.1875	0.191781	0.395349	0	0.162791	0.391304	0.246377	0.411765	0.285714	0	0	0.111111	0	0.272727	0.222222	0.13913	0.25	0	0.166667	0.0285714	0	0.18	0	0.272727	0.186047	0.160494	0.25	0.254545
'chr1'	'DNAJC16'	0.84	0.775	1	0.85124	1	0.75	1	0.933333	0.9	1	0.956989	1	0.95122	0.8	1	0.868852	0.793103	0.839286	0.863636	0.941176	0.909091	0.771429	0.851852	0.903846	1	0.764706	0.818182	0.897436	0.851852	0.866667	1	1	0.8125	0.791667	0.85567	0.925926	0.878788	1	1	0.878788	0.92	0.894737	0.917355	0.888889	0.886364	1	0.692308	1
'chr16'	'MYH11'	0	0	0	0	0	0	0	0	0	0	0	0	0	0	0	0	0	0	0	0	0	0	0	0	0	0	0	0	0	0	0	0	0	0	0	0	0	0	0	0	0	0	0	0	0	0	0	0
'chr10'	'FAM188A'	0.835616	0.946903	0.901961	1	0.982759	0.950413	0.774194	0.857143	0.767442	0.894737	1	0.809524	0.895522	0.793548	0.859649	0.986111	0.772727	0.921569	0.831933	0.854545	0.94382	0.954023	0.942446	1	0.841584	0.923664	0.931034	1	0.93617	0.971014	1	1	0.904762	0.895652	0.758065	0.690476	0.818182	1	0.850467	1	0.963636	1	0.962441	0.87574	0.975787	0.942308	0.89418	0.719626
'chr1'	'DNAJC16'	0.0694444	0	0	0	0.121212	0	0	0	0	0	0	0	0.0483871	0.047619	0	0.0277778	0	0.0241935	0	0	0	0	0	0	0	0	0	0	0	0	0.176471	0	0	0	0.0526316	0	0.08	0	0	0	0	0	0	0	0	0	0.0340909	0
'chr16'	'FOPNL'	1	1	1	1	0.972826	1	0.975741	0.984925	0.990385	1	1	0.990964	0.989011	1	1	0.991266	1	0.975543	0.981538	0.988142	1	0.984183	1	1	1	0.972973	1	1	0.994024	1	0.96129	1	1	1	1	1	0.994413	0.986364	0.98472	1	1	1	1	0.989807	1	1	0.994907	0.984211
'chr8'	'MSR1'	1	1	1	1	1	1	1	1	1	1	1	1	1	1	1	1	1	0.985075	1	1	1	1	1	1	1	1	1	1	1	1	1	1	1	1	1	1	1	1	1	1	1	1	1	1	0.935484	1	1	1
'chr17'	'NCOR1'	0.185714	0.12426	0.111111	0.154362	0.214286	0.075	0.272727	0.120879	0.266667	0.238095	0.102362	0.109589	0.217391	0.243243	0.148936	0.135922	0.242718	0.227273	0.103448	0.18	0.187097	0.159091	0.119048	0.115385	0.191489	0.0514706	0.0606061	0.3	0.145946	0.189189	0	0.140496	0.142857	0	0.0943396	0.164835	0	0.285714	0.0823529	0.129151	0.0943396	0.55	0.106227	0.147541	0.160221	0.176471	0.16129	0.243243
'chr19'	'CYP4F11'	0.931034	1	1	1	0.971831	1	0.863636	1	0.987069	0.963636	1	1	1	0.989189	1	1	1	0.942308	0.957447	0.875	1	0.928571	1	1	0.990385	1	0.952381	1	0.92	1	1	0.987069	1	0.954023	0.942857	0.92	1	1	1	1	0.956044	1	1	0.932203	0.972222	1	1	0.977528
'chr12'	NA_81	0	0	0	0	0	0	0	0	0	0	0	0	0	0	0	0	0	0	0	0.00607903	0	0	0	0	0	0	0	0	0	0	0	0	0	0.00860585	0	0	0	0	0.00609756	0	0	0.00410256	0	0	0	0.0134048	0	0.00438212
'chr12'	NA_82	0.971574	0.980826	0.982425	0.945118	0.984615	0.939302	0.891078	0.950617	0.992714	0.930314	0.870968	0.931689	0.925841	0.951782	0.931357	0.933617	0.938065	0.972194	0.970223	0.952439	0.959924	0.932452	0.909957	0.932011	0.927711	0.927536	0.978636	0.935614	0.955086	0.951535	0.937367	0.956607	0.939086	0.957143	0.967433	0.945946	0.909621	0.967684	0.92963	0.869781	0.911504	0.937966	0.943293	0.981428	0.942925	0.872054	0.959436	0.850515
'chr17'	'NCOR1'	0.19774	0.114754	0.119565	0.113846	0.189655	0.136364	0.272727	0.0943396	0.3125	0.36	0.261993	0.160839	0.144186	0.105263	0.148649	0.243446	0.16129	0.0710059	0.15	0.0778443	0.270588	0.318182	0.148515	0.2	0.233645	0.108696	0.147059	0.270833	0.128492	0.307692	0	0.138686	0.291139	0.5	0.0839695	0.333333	0.238095	0.230769	0.175824	0.0890052	0.411765	0.338462	0.2	0.159236	0.167939	0.209877	0.0689655	0.162791
'chr6'	NA_83	0.984375	0.96648	1	1	1	1	1	1	0.959079	1	1	0.97561	0.984906	0.987952	1	1	0.974026	1	1	0.983193	0.990385	0.953757	0.981308	0.96875	0.870968	0.902439	0.980769	0.969811	0.98374	0.982143	0.854369	1	0.978022	0.962441	0.980676	0.983051	0.868852	1	0.980707	0.970588	0.90625	1	0.933962	1	0.98722	0.982456	1	1
'chr4'	'TAPT1'	0.945055	0.985612	0.981481	0.992141	0.980952	0.986755	0.981132	0.93865	1	0.970588	1	0.985401	0.973684	0.979381	0.969499	0.977465	0.982456	0.92016	0.990099	0.967213	0.851064	0.966667	0.968354	1	0.938462	0.962264	0.9875	0.946939	0.966184	0.962963	0.885246	1	0.972414	0.989071	0.932584	0.967742	0.924883	0.894737	0.987692	0.99373	0.953846	1	0.992958	0.94012	0.910035	0.956044	0.923077	0.969231
'chr16'	'ABCC1'	0.885714	0.966387	1	1	1	0.833333	0.869565	0.890909	1	0.833333	0.911392	1	0.948718	0.971831	0.918367	0.9	1	0.942029	1	0.934426	0.921569	0.90991	0.931034	1	0.954545	0.918919	0.913043	0.926829	0.857143	1	0.904762	0.938462	0.911111	0.89899	1	0.974026	0.915493	0.958333	0.937888	0.888889	0.947712	0.924528	0.945946	1	0.965517	0.965517	0.876543	0.982456
'chr16'	'ABCC1'	0.968127	0.908676	1	1	1	1	1	1	0.955056	1	0.95082	0.90625	1	0.968504	0.950617	1	1	0.968992	1	1	1	1	0.967213	1	1	0.969925	1	0.954802	1	1	1	1	0.966443	0.977401	1	1	0.979675	1	0.968454	1	0.962547	0.90991	0.976526	1	0.924051	1	0.977654	1
'chr16'	'ABCC1'	1	0.974359	1	1	0.982456	1	1	0.940299	0.96875	1	0.955556	1	1	1	1	0.981481	1	0.960784	1	0.964286	0.960784	0.961039	1	1	0.984733	1	1	1	1	1	1	1	0.963303	1	0.978261	1	0.963855	0.975309	0.950617	1	0.989744	0.871795	0.974359	1	1	1	1	0.978836
'chr16'	'ABCC1'	0	0	0.1	0	0	0	0	0	0	0	0	0	0	0	0	0	0	0	0	0	0	0	0	0	0	0	0	0	0	0	0	0	0	0	0	0	0.0176991	0	0	0	0	0	0	0	0	0	0	0
'chr4'	'TAPT1'	0.912409	1	1	0.989529	1	0.983193	1	1	1	0.976	1	1	1	0.980676	1	0.949791	0.917526	0.980488	1	1	1	1	0.946667	1	1	1	1	0.980831	1	0.878788	0.885714	0.889655	1	0.99	0.97351	1	0.971014	0.912621	1	1	0.97479	1	1	1	1	1	1	1
'chr4'	'TAPT1'	0.969231	0.942029	0.977011	0.969697	1	0.946429	1	0.970149	0.939394	1	0.913043	0.849057	1	0.943396	1	0.963636	0.955556	0.980296	1	1	1	1	0.972973	1	1	1	1	1	0.974026	0.941176	1	0.974359	1	0.990244	0.948052	1	0.974684	1	1	0.925134	1	1	0.948718	1	0.953846	1	1	1
'chr16'	'ABCC1'	1	1	1	1	0.969072	1	1	1	0.961538	1	0.991489	0.984375	1	0.985816	0.980952	0.992278	1	1	0.980392	0.981651	0.981651	1	1	1	1	0.984375	0.988166	0.949686	1	0.979381	1	0.976744	1	1	0.978495	1	0.978022	1	0.996008	1	0.993103	0.967213	0.990741	1	0.946429	0.967742	0.992606	0.969112
'chr1'	'ZBTB17'	0.892857	0.956835	0.952381	0.934783	0.902439	0.875	1	0.941176	0.980392	1	0.942857	0.883721	1	1	0.95	0.931818	1	0.94	0.906977	1	0.888889	0.928571	1	1	0.882353	0.907692	0.956044	0.887324	1	1	0.964912	0.962264	0.969231	0.953488	1	1	0.933702	0.897436	0.961905	1	1	1	0.971223	1	0.942029	1	0.97619	0.88
'chr1'	'ZBTB17'	1	0.981132	1	1	0.933333	0.954545	0.947368	1	1	1	1	0.977011	0.95122	1	1	1	1	0.947826	1	0.975904	0.932203	1	1	1	1	0.952381	0.976744	1	1	1	1	1	1	0.976744	1	1	0.986014	1	0.974359	1	1	0.794872	1	1	1	1	1	1
'chr1'	'ZBTB17'	1	0.97619	1	0.965517	1	0.958333	1	1	0.959184	1	1	0.950617	1	1	1	1	1	1	1	1	1	0.959184	1	1	1	1	0.975904	1	0.974026	1	1	1	1	0.985075	1	1	1	1	1	1	1	1	0.979167	1	0.967213	1	1	1
'chr20'	'KIF16B'	0.969231	0.942387	1	0.990654	0.918182	0.952174	0.978495	0.963446	0.96875	0.904762	1	1	0.946903	0.938462	0.88	0.958621	0.912281	0.971014	0.926471	0.9526	0.973214	0.937662	0.912664	0.948052	1	1	0.93985	0.943662	0.971698	0.958763	0.968254	0.9375	0.921569	0.9625	0.979167	0.84058	0.956989	0.8	0.972973	0.982906	1	1	0.928767	0.972881	1	0.961165	0.935294	0.966667
'chr3'	NA_84	0.774744	0.662222	0.689655	0.606218	0.542567	0.677419	0.666667	0.615385	0.591837	0.46875	0.680556	0.761905	0.366738	0.654008	0.674419	0.544828	0.628571	0.555957	0.654867	0.691489	0.70339	0.709402	0.475862	0.407407	0.597701	0.666667	0.6	0.736	0.603604	0.552941	0.505495	0.65	0.559055	0.692308	0.703704	0.637584	0.516779	0.846154	0.516129	0.513158	0.657143	0.645455	0.666667	0.693811	0.7	0.323944	0.533546	0.655814
'chr6'	'ATXN1'	1	0.96	1	1	1	1	1	1	1	1	0.935484	1	1	1	1	1	1	1	1	0.92	1	1	1	1	1	1	1	1	1	1	0.904762	0.948718	0.954545	1	1	1	1	1	1	1	1	1	0.966102	1	1	1	1	0.958333
'chr3'	'OXNAD1'	1	1	0.960784	1	1	1	1	1	1	1	1	1	1	0.969697	1	0.971014	1	0.983607	1	1	1	1	1	1	1	1	1	0.949045	0.971014	1	1	1	1	1	1	1	1	1	1	1	0.96	1	1	1	0.973684	1	1	1
'chr20'	'KIF16B'	0.939655	0.928854	0.918519	0.990291	0.96124	0.945607	0.927928	0.924945	0.894231	0.934959	0.793103	0.898148	0.966667	0.931034	0.90991	0.932886	0.823009	0.865385	0.9	0.939462	0.915709	0.9375	0.925926	0.913043	0.881481	0.847059	0.907757	0.961905	0.938596	0.926606	0.714286	0.907407	0.87234	0.912214	0.895349	0.918033	0.796296	0.818182	1	1	0.870968	1	0.933148	0.892857	0.980198	0.884298	0.880597	0.932203
'chr19'	'AP1M1'	0	0.00970874	0	0	0	0.0196078	0	0	0	0	0.0136054	0	0	0	0	0	0	0.00574713	0	0.0194805	0	0.0325203	0	0	0	0	0	0.035461	0.0444444	0	0	0	0	0	0	0	0	0.0172414	0	0.0519481	0	0	0.0120482	0	0.0222222	0	0.00496689	0.021978
'chr19'	'AP1M1'	0.970636	0.992157	0.970803	1	1	0.991968	1	0.982222	1	0.986441	0.994269	1	0.98419	0.985663	0.983607	1	0.991701	0.976285	0.959064	1	1	0.966777	1	0.984	0.972125	0.988889	0.977961	0.976119	0.958115	1	1	0.990868	0.991903	1	0.976945	1	0.947368	0.965116	1	1	1	0.967742	0.989664	0.990783	0.97	1	0.97415	0.994872
'chr17'	'C17orf76-AS1'	0.311065	0.118936	0.189662	0.133822	0.285846	0.231527	0.284492	0.15217	0.398785	0.215054	0.250141	0.14281	0.102649	0.218515	0.164869	0.350569	0.220443	0.0734347	0.390595	0.406945	0.151515	0.264174	0.15929	0.178144	0.211009	0.169352	0.425896	0.377167	0.0836785	0.239643	0.085347	0.358844	0.340897	0.430757	0.141668	0.428147	0.478041	0.221622	0.355675	0.146647	0.432574	0.273194	0.20059	0.088274	0.0708182	0.370205	0.111196	0.419424
'chr17'	'C17orf76-AS1'	0.859572	0.879618	0.897401	0.909869	0.943717	0.859532	0.890855	0.872999	0.782484	0.904382	0.847586	0.901034	0.918261	0.890429	0.918587	0.900507	0.85828	0.880144	0.877117	0.904868	0.941697	0.862745	0.919192	0.824855	0.847734	0.839897	0.843387	0.896087	0.892484	0.861055	0.898455	0.903321	0.825377	0.840948	0.907495	0.918809	0.881018	0.903013	0.889936	0.902364	0.810976	0.877331	0.831389	0.788965	0.908652	0.928571	0.88059	0.899177
'chr20'	'KIF16B'	0.918699	0.911422	0.904762	0.84	0.965217	0.89404	1	0.939675	0.87931	0.867925	0.809524	0.966667	0.863874	0.933333	0.945946	0.917355	0.89313	0.89899	0.868613	0.928844	0.896774	0.850117	0.985455	0.945205	0.771084	0.818182	0.932203	0.904762	0.944954	0.852459	0.837838	0.864407	0.888889	0.900322	0.846667	0.88785	0.884422	0.888889	0.878788	0.817204	0.842365	0.636364	0.868657	0.970297	0.914474	0.936842	0.891304	0.774648
'chr20'	'KIF16B'	0	0	0	0	0	0	0	0	0	0	0	0	0	0	0	0	0	0	0	0	0	0	0	0	0	0	0	0	0	0	0	0	0	0	0	0	0	0	0	0	0	0	0	0	0	0	0	0
'chr16'	'PKD1P1'	0.284615	0.509615	0.456522	1	0.825	0.204819	0.894737	0.971698	0.669725	0.973214	0.244604	0.72449	0.979933	0.76087	0.784946	0.221987	0.497835	0.346499	0.214286	0.776824	0.799043	0.35905	0.19267	1	0.244604	1	0.959184	0.301333	0.945205	0.971429	0.647887	0.378747	0.546939	0.637363	0.709091	0.280374	0.0586735	0.566667	0.244689	0.267423	0.365854	1	0.958333	0.920635	0.956044	0.753846	0.65873	0.464088
'chr19'	'EPS15L1'	0.794118	0.669903	0.73913	0.746032	0.57037	0.790323	0.641791	0.682759	0.824324	0.692308	0.65	0.609375	0.488889	0.540541	0.488372	0.708029	0.844156	0.580547	0.789883	0.575385	0.5	0.676768	0.56962	0.62406	0.775934	0.607843	0.614458	0.683616	0.610738	0.673469	0.761905	0.6	0.779006	0.68254	0.535714	0.434343	0.6	0.741935	0.669725	0.811321	0.764706	0.670886	0.809524	0.68254	0.6	0.566667	0.864789	0.891473
'chr6'	'ATXN1'	1	1	1	1	1	1	1	1	1	0.962264	1	1	1	1	1	1	1	0.964602	1	1	1	1	1	1	1	1	0.904762	1	1	1	1	1	1	1	0.972603	1	1	1	1	1	1	1	1	1	1	0.882353	1	1
'chr12'	'MGST1'	0.980755	0.993521	0.997194	0.994497	0.990674	1	0.99837	1	0.990185	0.989592	0.98513	0.994924	0.988881	0.990341	0.994334	0.98362	1	0.978531	0.989234	0.991395	0.990503	1	1	1	0.982955	1	0.992683	0.985075	0.997531	0.989646	0.927609	0.992704	0.987751	0.990444	0.995397	1	0.990762	0.990737	0.992173	0.994856	0.990211	0.991787	0.991651	0.992769	0.99442	0.995378	0.992479	0.986576
'chr4'	'LDB2'	0.589041	0.483871	1	0.478261	1	0.384615	0.428571	0.652174	0.578947	0.6	0.6	0.642857	0.666667	0.588235	0.346939	0.5	1	0.352941	0.526316	0.348837	0.411765	1	0.538462	0.7	1	0.565217	0.5	0.428571	0.75	0.6	0	0.84	0.5	0.735849	0.492063	0.578947	0.764706	0.684211	0.578947	0.526316	1	0.714286	0.48	1	0.513514	0.538462	0.684211	0.571429
'chr4'	'LDB2'	1	0.913043	0.925926	1	1	0.938462	1	1	1	1	1	1	1	0.916667	0.975904	1	1	1	1	1	1	0.935484	0.964286	1	1	1	1	1	1	1	1	1	1	0.942857	1	1	1	1	0.966102	1	1	1	1	1	1	0.944444	1	1
'chr10'	'PTER'	0.924051	1	0.956204	0.972222	1	0.875	0.973684	0.954545	0.90625	1	0.953488	0.955556	1	0.95082	1	0.92053	0.962264	0.92562	0.977901	0.934959	0.902985	0.904762	1	1	1	0.888	0.824561	0.940594	1	0.894737	0.842105	0.971831	0.911765	0.944134	0.915709	0.868132	0.87234	1	1	0.959016	0.941748	0.826923	0.978378	0.950617	0.95122	0.861386	0.934884	0.836257
'chr19'	'C19orf44'	0.833333	1	1	1	1	1	1	0.933333	0.777778	1	1	0.809524	0.733333	1	1	1	1	1	0.909091	1	1	0.870968	1	0.818182	1	1	1	1	1	0.538462	1	0.8	0.785714	0.941176	0.92	1	0.826087	0.92	0.744681	0.789474	1	1	0.846154	1	0.714286	1	0.83871	1
'chr1'	'FBXO42'	0	0.0204082	0	0	0	0	0	0	0.16	0	0	0	0	0	0.0487805	0	0	0	0	0	0	0	0	0	0	0	0	0	0	0	0	0	0	0	0.0892857	0	0	0	0	0	0	0	0.0576923	0	0	0	0	0
'chr7'	'ANKMY2'	0	0	0	0	0	0	0	0	0	0	0	0	0	0	0	0	0	0	0	0	0	0	0	0	0	0	0	0	0	0	0	0	0	0	0	0	0	0	0	0	0	0	0	0	0	0	0	0
'chr7'	'BZW2'	0.988778	1	1	1	0.959322	0.990099	1	1	1	0.974026	1	0.980892	0.992281	0.981481	1	1	1	1	0.991354	0.993871	1	1	1	1	1	1	1	0.985075	0.963415	1	0.993789	1	1	0.984155	1	1	1	1	1	0.981538	1	0.989916	1	1	1	0.983083	0.994958	0.989744
'chr1'	NA_85	0.50303	0.564557	0.4	0.562044	0.431579	0.342222	0.384615	0.416667	0.488789	0.34	0.4	0.487685	0.478261	0.493902	0.504425	0.451957	0.567901	0.566265	0.405063	0.436559	0.46888	0.343849	0.578947	0.552632	0.3625	0.544304	0.415493	0.526066	0.490775	0.552941	0.328244	0.375661	0.381818	0.43975	0.379032	0.337662	0.434286	0.451477	0.401709	0.563739	0.346667	0.308108	0.484848	0.514563	0.574627	0.36	0.406897	0.417476
'chr7'	'BZW2'	0.973475	0.984906	0.977887	0.974194	1	1	0.958084	0.926136	0.969432	1	0.973422	0.979358	0.983261	0.966443	0.984314	0.979452	0.958791	0.979424	0.989011	1	0.990438	0.982222	1	1	0.983193	0.992593	1	0.979094	1	0.979167	0.967836	0.983651	0.990826	0.970085	0.983425	1	1	1	0.975787	1	0.924528	0.986996	0.97449	1	0.991462	0.992376	0.981576	0.988263
'chr6'	'ATXN1'	0.916667	0.856	1	0.878788	1	0.877551	1	1	0.7	0.92	0.95	1	0.833333	1	0.7	0.971014	1	0.843137	0.785714	0.948052	0.964912	0.939394	0.924051	0.753086	0.5	0.684211	0.846154	1	0.896552	1	1	0.9375	0.9375	1	0.833333	1	1	1	0.806452	0.743902	1	1	1	1	0.931034	1	0.935714	0.935484
'chr6'	'ATXN1'	0	0.038961	0	0.0615385	0	0	0	0	0.111111	0	0	0.153846	0	0.2	0.214286	0	0	0.0471698	0.285714	0	0	0	0	0.0804598	0	0.25	0	0	0	0.133333	0.285714	0	0	0.0384615	0.133333	0	0	0	0.157895	0.173913	0	0	0	0	0	0	0.0873786	0
'chr1'	NA_86	0.975535	0.989446	0.942857	0.969112	0.949821	0.941606	0.970443	0.985185	0.925234	0.961538	0.946309	0.957627	0.957447	0.965347	1	0.96319	0.951613	0.957784	0.970443	0.980658	0.979592	0.983936	0.987421	0.954887	0.932961	0.954887	0.962406	0.973333	0.93578	0.980198	0.944444	0.983471	0.955157	0.957055	0.973822	0.968254	0.957143	1	0.961722	0.948052	0.9875	0.984962	0.958333	0.989011	0.94302	1	0.976096	1
'chr5'	NA_87	1	1	0.875	0.875	1	1	1	1	0.936508	1	1	0.785714	1	1	1	1	1	1	1	1	0.973333	0.936508	1	1	1	1	1	1	1	1	1	1	1	1	1	0.936508	0.936508	1	0.936508	1	1	0.916667	1	1	1	1	0.947368	1
'chr10'	'RSU1'	0.875	0.804878	0.849057	0.74026	0.873462	0.830189	0.828054	0.884892	0.864253	0.828125	0.823529	0.828221	0.778976	0.835897	0.815534	0.93586	0.711207	0.854015	0.9631	0.917628	0.87217	0.834951	0.882353	0.877551	0.764286	0.77193	0.71517	0.852349	0.740741	0.889571	0.836066	0.881148	0.8327	0.822878	0.795501	0.830258	0.893443	0.824268	0.693548	0.784038	0.714286	0.732697	0.888078	0.846361	0.787056	0.726496	0.88	0.852612
'chr19'	'SIN3B'	0.251656	0.1341	0	0.0888889	0.243902	0.117647	0.5	0.0425532	0.135802	0.2	0.207547	0.0869565	0.146341	0.138889	0	0.106599	0.114286	0.144737	0.0952381	0.0923077	0.207792	0.222222	0	0.115385	0.162162	0.145161	0	0.333333	0	0.135802	0	0	0.154229	0.355556	0.134328	0.272727	0.333333	0.0909091	0.149606	0.1	0.145631	0.056338	0.122449	0	0.128571	0.318182	0.114228	0.210884
'chr17'	MPRIP_1	0.957746	1	1	0.975309	0.983333	0.985612	0.913043	0.966667	1	0.984252	0.97546	1	0.980861	0.968421	0.988636	1	0.961039	0.987421	0.970803	0.93865	0.975155	1	0.969697	0.977528	0.964912	0.984962	0.973828	0.95572	0.972603	0.968254	1	1	1	0.983871	0.991736	0.985612	1	1	0.972851	0.966667	1	0.865079	0.984169	0.955056	0.987342	0.979381	0.957895	0.904762
'chr17'	MPRIP_2	0.834061	0.911602	0.854167	0.884746	0.811321	0.859155	0.961538	0.829146	0.891566	0.845161	0.870968	0.91411	0.955224	0.935135	0.870968	0.8375	0.742574	0.973684	0.907407	0.892857	0.861635	0.833333	0.886076	0.754717	0.819672	0.834101	0.911162	0.921348	0.938776	0.936759	0.944954	0.942857	0.831683	0.932773	0.888889	0.804598	0.916667	0.854545	0.906542	0.8	0.833333	0.562724	0.92381	0.911111	0.891156	0.724138	0.853801	0.872
'chr17'	MPRIP_3	0.585227	0.304569	0.249097	0.290909	0.336709	0.551181	0.275	0.518135	0.203252	0.458599	0.286486	0.27044	0.432373	0.427918	0.515152	0.314879	0.416107	0.451104	0.5	0.427848	0.483696	0.367188	0.412791	0.442922	0.406728	0.146893	0.225845	0.457143	0.146067	0.367041	0.3125	0.475219	0.307865	0.613169	0.584071	0.367781	0.585034	0.39726	0.0891365	0.318352	0.263158	0.14376	0.43975	0.464516	0.359773	0.325	0.62726	0.501859
'chr8'	'VPS37A'	0.898876	1	0.972222	0.95493	0.981818	0.988506	1	0.984556	0.947917	0.979381	0.941176	1	0.928571	0.974576	0.984733	0.965116	0.955556	0.867925	1	0.95671	0.963636	1	0.862745	1	0.971831	0.938776	1	0.93311	0.980328	0.932584	0.911111	0.968504	0.948052	1	0.963636	1	0.987805	1	1	0.970909	0.947826	0.959459	0.963303	0.977778	0.974619	0.962264	0.966387	0.94958
'chr11'	'PIK3C2A'	1	1	1	0.983402	1	1	1	1	1	0.9375	1	1	1	1	1	1	0.979167	0.98895	1	1	1	0.984733	1	1	1	1	1	1	1	1	1	1	1	1	0.98895	1	1	1	1	0.990698	1	0.971223	0.988571	1	1	1	0.964497	1
'chr11'	'PIK3C2A'	1	0.920635	0.811321	0.94012	1	0.842105	1	0.897959	0.857143	0.8	0.946429	1	0.959596	0.940594	0.893333	0.926606	0.955556	0.97619	0.95122	0.957447	1	0.932203	1	1	0.829787	1	0.941176	0.945455	0.975904	1	1	0.764706	1	1	0.892617	1	1	1	0.888889	0.93865	1	0.958333	0.869159	1	0.965217	0.928571	0.958763	1
'chr10'	'TRDMT1'	1	1	1	1	1	0.826087	1	0.666667	1	1	1	1	1	1	1	1	1	1	1	1	1	1	0.75	1	1	1	0.6	1	1	1	1	1	1	1	1	0	1	1	1	1	1	1	1	1	0.84	1	1	0.571429
'chr10'	'TRDMT1'	1	1	1	1	1	1	0.931818	1	0.75	1	1	1	1	1	1	1	1	0.941176	1	1	1	1	1	1	1	1	1	1	1	1	1	1	1	1	1	1	0.75	1	1	0.842105	1	1	0.5	0.74026	0.902439	1	1	0.75
'chr10'	'TRDMT1'	1	1	1	1	1	1	1	1	1	1	1	1	1	1	1	1	1	1	1	1	1	1	1	1	1	1	1	1	1	1	1	1	1	1	1	1	1	1	1	1	1	1	1	1	1	1	1	1
'chr10'	'TRDMT1'	1	1	1	1	1	1	1	1	1	1	1	1	1	1	1	1	1	1	1	0.846154	1	1	1	1	1	1	1	1	1	1	1	0.846154	1	1	1	1	1	1	0.8	0.75	1	1	1	0.828571	1	1	1	1
'chr10'	'TRDMT1'	1	1	1	0.866667	1	1	1	1	1	1	1	1	1	1	1	1	0.857143	1	1	1	1	1	1	1	1	1	1	1	1	1	1	1	1	1	0.857143	1	1	1	1	1	1	1	1	1	1	1	1	1
'chr21'	'USP25'	0.0944444	0.0795455	0.101449	0.0465116	0.047619	0.177778	0.117647	0.0252101	0.0886076	0.121212	0.047619	0.0375	0.137056	0.0825688	0.0604651	0.154639	0.0434783	0.097561	0	0	0	0	0.112676	0	0.0625	0.152174	0.0875	0	0.0762332	0.0684932	0.172414	0.0857143	0.104167	0.0709677	0.0666667	0.0363636	0	0.0634921	0.0597015	0.0641509	0.0606061	0	0.0639535	0.116788	0.0540541	0	0.0791367	0.0631579
'chr3'	'TBC1D5'	0.0576923	0.057971	0.106383	0.100671	0	0.122807	0	0	0	0	0.12	0	0.079646	0.0588235	0.0357143	0	0	0.129412	0.0512821	0.138462	0.102041	0	0	0	0	0.0886076	0.0985915	0.172043	0.0972222	0	0	0.213115	0	0	0.0718954	0	0	0	0.126761	0.12426	0	0.166667	0	0.102564	0.12381	0	0	0
'chr1'	'CROCC'	1	1	1	1	1	1	1	0.923077	1	1	1	1	1	1	1	0.862069	1	1	1	0.888889	1	1	1	1	0.923077	1	1	1	0.945946	1	1	1	1	1	1	1	1	1	1	1	1	1	1	1	1	1	1	1
'chr11'	'NUCB2'	1	1	1	0.994056	1	1	1	1	1	1	1	1	1	1	1	1	1	1	1	1	1	1	1	1	1	1	1	1	1	1	1	1	1	1	1	1	1	1	1	1	1	1	1	1	1	1	1	1
'chr3'	'TBC1D5'	1	1	1	1	1	1	1	1	1	1	1	0.970588	1	0.964912	1	1	1	1	1	1	1	1	1	1	1	1	1	1	0.982379	1	1	1	1	1	0.989583	1	1	1	1	1	1	1	1	1	1	1	1	1
'chr11'	'NUCB2'	0.0775047	0.0995516	0.0642912	0.0630048	0.118943	0.0691047	0.154885	0.0656934	0.0744186	0.0421566	0.0953608	0.0940171	0.0880829	0.048548	0.0786207	0.0977074	0.0325157	0.0592713	0.0578512	0.0899582	0.116364	0.0942029	0.0843905	0.0934891	0.0617009	0.074184	0.112676	0.0738255	0.0645995	0.0868925	0.0886076	0.0773694	0.0660377	0.0593312	0.0879059	0.0498213	0.0632547	0.145078	0.0831316	0.0764276	0.0810015	0.0557509	0.0988275	0.122428	0.0952381	0.0263435	0.0775194	0.0998308
'chr1'	'ATP13A2'	0.960265	1	1	1	0.96129	0.951049	1	0.984127	0.969466	0.970149	0.956989	0.977099	0.938462	1	0.956757	0.972222	0.942857	0.987461	0.93985	0.967427	0.993421	0.954248	0.982063	0.981265	0.974359	0.988701	0.971698	0.961078	0.975904	0.973475	0.955375	0.962209	0.965714	0.987229	0.967105	0.969543	0.979079	0.970588	0.951613	0.99591	0.95098	0.955801	0.991597	1	1	1	0.959016	0.818182
'chr1'	'ATP13A2'	0.957219	0.939024	0.943396	0.958549	0.982456	0.956332	1	0.963415	0.957537	1	0.988024	0.909366	1	0.980198	1	0.978723	0.892617	0.966597	0.923567	0.967507	0.946472	0.9875	0.979381	0.977401	0.909605	0.950249	0.95283	1	0.978836	0.992248	0.96124	0.974395	1	0.921022	0.990099	0.988827	0.994624	0.964072	0.958457	0.954167	0.909091	0.98895	0.985663	1	0.976608	0.954545	0.963025	0.990741
'chr19'	'MYO9B'	0.797235	0.636364	0.557895	0.623188	0.73913	0.605096	0.553846	0.687204	0.569507	0.732143	0.45098	0.595092	0.647696	0.585586	0.6375	0.894737	0.75	0.50495	0.68306	0.559055	0.864078	0.649289	0.838235	0.683168	0.493671	0.669065	0.623431	0.590361	0.702128	0.863874	0.781818	0.82	0.560976	0.45749	0.666667	0.934959	0.907692	0.846154	0.832512	0.710843	0.578947	0.782895	0.849711	0.87234	0.8	0.530864	0.423208	0.708812
'chr1'	'ATP13A2'	1	0.991803	1	1	1	1	1	0.985075	1	1	0.993103	1	1	1	1	1	1	0.995074	1	0.998462	1	1	0.985714	1	1	1	0.971429	1	1	1	1	0.995272	1	1	1	1	1	1	0.982379	1	1	0.987013	1	1	0.984962	1	0.991489	1
'chr19'	'USE1'	1	1	1	1	1	0.985612	0.977528	1	1	1	1	1	1	1	1	1	1	1	1	0.988636	1	1	1	1	1	1	1	1	1	1	0.956835	0.987097	1	1	1	1	1	1	1	1	1	1	1	1	1	1	1	1
'chr11'	'NUCB2'	0.936753	0.938895	0.960542	0.971103	0.893214	0.966937	0.880117	0.979779	0.971098	0.958121	0.958025	0.95664	0.947034	0.943633	0.938182	0.960566	0.944853	0.988642	0.948479	0.936015	0.91791	0.903258	0.915542	0.955996	0.910256	0.95768	0.939009	0.920283	0.980663	0.955343	0.889299	0.925532	0.91453	0.941701	0.964047	0.949829	0.925779	0.940476	0.916266	0.973675	0.966006	0.867238	0.952632	0.863913	0.947391	0.941267	0.972495	0.941043
'chr10'	'ST8SIA6'	1	0.838926	0.957447	0.942857	0.958333	1	1	0.909091	0.90678	0.952381	1	0.949045	1	1	0.754386	1	1	0.931034	0.958763	1	1	0.924528	1	0.945946	0.87234	0.936937	1	1	0.838926	0.90625	0.818182	1	0.933333	0.87037	0.886463	1	1	0.666667	0.90678	0.942857	0.897436	0.741935	0.946429	1	1	0.956044	1	0.650794
'chr17'	'PEMT'	0	0	0	0	0	0	0	0	0	0	0	0	0	0	0	0	0	0	0	0	0	0	0	0	0	0	0.00423729	0	0	0	0	0	0	0	0	0	0	0	0	0	0	0.0118577	0.0153846	0	0	0	0	0
'chr1'	'PADI2'	1	1	1	1	1	1	1	1	1	1	1	1	1	1	1	1	1	1	1	1	1	1	1	1	1	1	1	1	1	1	1	1	1	1	1	1	1	1	1	1	1	1	1	1	1	1	1	1
'chr6'	'CAP2'	1	1	1	1	1	0.980392	1	1	0.9875	1	1	1	1	1	1	0.982533	0.968627	1	1	0.979798	1	1	0.995037	1	0.984848	1	0.958763	0.96	1	1	1	1	0.961538	1	0.975904	1	1	0.980769	1	1	1	1	0.971751	1	1	1	0.961538	1
'chr6'	'CAP2'	1	0.978102	1	1	1	1	1	1	1	1	0.923077	1	1	1	0.96	0.974304	0.953846	1	1	0.983302	0.890511	1	1	1	1	1	0.95122	1	1	0.946429	1	1	1	1	0.934783	1	0.888889	0.866071	0.833333	1	1	1	1	1	1	1	1	1
'chr4'	'QDPR'	0.957895	0.954233	0.90767	0.923557	0.917874	0.909673	0.899441	0.900875	0.964158	0.954109	0.88172	0.904465	0.854167	0.913514	0.904762	0.929412	0.93763	0.920341	0.921005	0.962485	0.883041	0.919075	0.958302	0.914474	0.938776	0.945402	0.939597	0.971119	1	0.908108	0.9389	0.948498	0.825397	0.90194	0.855643	0.94822	1	0.938211	0.864636	0.919648	0.952941	0.765472	0.952912	0.879781	1	0.877551	0.884615	0.923077
'chr4'	'QDPR'	1	0.961538	0.953191	0.959987	0.977612	0.949772	1	0.986532	0.94	0.924652	0.974843	0.937107	0.913043	0.954357	0.940594	0.941748	0.972826	0.972196	0.932107	0.949318	0.89916	0.96	0.967563	0.943128	1	0.955963	0.962963	0.942721	1	0.926471	0.961538	0.92126	0.945946	0.959361	0.958801	0.980392	0.960843	0.901235	0.914894	0.977217	0.921348	0.791908	0.924581	0.904762	1	0.956522	0.958333	0.955357
'chr20'	'DSTN'	0.0495657	0.0252683	0.0237969	0.0372226	0.0246851	0.0197406	0.0251678	0.0271108	0.0207612	0.026694	0.0165074	0.0174738	0.0384615	0.0192126	0.0479486	0.0211794	0.0294054	0.0322793	0.0146932	0.115224	0.0347277	0.028522	0.0420712	0.026616	0.0269325	0.0184615	0.0264447	0.0145223	0.0229709	0.0227106	0.0308123	0.0283525	0.0247117	0.0124427	0.0152672	0.0366625	0.0211067	0.0404834	0.0136986	0.0277396	0.0264687	0.0526316	0.0293278	0.0142756	0.0251554	0.0104987	0.0292948	0.0301486
'chr8'	'MTUS1'	0.808429	0.866667	0.745763	0.774059	0.888889	0.768421	0.53125	0.68932	0.873418	0.810526	0.781421	0.782857	0.78	0.794393	0.773585	0.751938	0.638889	0.743316	0.674208	0.748954	0.770115	0.765957	0.672727	0.619048	0.888889	0.756614	0.181818	0.809816	0.588235	0.804878	1	0.556231	0.855072	0.72549	0.681633	0.778409	0.643836	0.571429	0.777778	0.787115	0.762238	0.757576	0.830189	0.756098	0.754513	0.735849	0.75	0.698113
'chr4'	'LAP3'	1	0.990207	1	1	1	1	0.986577	1	1	1	0.990315	0.990408	0.989262	1	1	1	1	1	1	1	1	1	1	1	1	1	1	0.995249	1	0.994398	0.9625	1	1	1	1	1	1	1	1	1	1	0.990937	1	1	0.996882	1	1	1
'chr22'	'CECR5'	1	1	1	0.99375	1	0.985915	0.978022	1	1	1	1	1	1	1	1	1	1	1	1	1	1	1	1	1	1	1	1	1	1	1	1	1	1	1	1	0.982143	0.991453	1	1	1	1	1	1	1	1	1	0.993421	0.992157
'chr20'	'RRBP1'	1	1	1	1	1	0.995074	1	1	1	1	1	1	1	1	1	1	1	1	1	1	1	1	1	1	1	1	1	1	1	1	1	1	1	1	1	1	1	1	1	0.995025	1	1	1	1	1	1	1	1
'chr6'	'NUP153'	0.982063	1	1	1	1	1	1	1	1	1	1	1	1	1	1	1	1	1	1	1	0.992337	1	0.992126	1	1	0.980583	0.987805	1	1	1	1	1	1	1	1	1	1	0.952381	1	1	1	1	1	1	0.992949	1	1	1
'chr20'	'RRBP1'	0.386728	0.48538	0.52907	0.485714	0.332123	0.526419	0.49505	0.544484	0.400491	0.380471	0.5	0.541899	0.519713	0.408	0.323782	0.637681	0.304348	0.463303	0.392694	0.426791	0.447284	0.476071	0.383929	0.447887	0.505882	0.443787	0.441693	0.496957	0.465909	0.455197	0.217391	0.391837	0.317073	0.520635	0.45614	0.517241	0.256757	0.469388	0.4	0.572016	0.472441	0.614213	0.548975	0.487179	0.401739	0.404494	0.393512	0.453608
'chr6'	'NUP153'	0.020202	0	0	0	0	0	0	0	0	0	0	0	0	0.0526316	0	0	0	0	0	0	0	0	0	0	0	0	0	0.0273973	0	0	0	0	0	0	0	0	0	0	0.0923077	0	0	0	0	0.0278638	0.00816327	0	0	0
'chr19'	'GLT25D1'	0.978678	1	1	0.992424	0.973244	1	1	1	1	0.973154	0.988889	1	1	0.984733	0.983897	1	0.987179	0.978428	1	1	1	0.972973	0.962025	1	1	0.956989	0.982301	0.993865	1	1	1	0.986667	1	0.985577	1	1	0.957447	0.987302	1	1	1	0.977049	0.99322	1	0.993464	1	0.985196	0.982783
'chr17'	'SREBF1'	0.014157	0.0183267	0.0331858	0.0136126	0.0486202	0.0189274	0.0698529	0.0300273	0.0212483	0.121813	0.0278846	0.0160584	0.0157539	0.03305	0.0736278	0.024581	0.0363248	0.020979	0.00556328	0.0149254	0.0277778	0.0241719	0.0361446	0.0297619	0.0295567	0	0.0227948	0.0225049	0.0153846	0.0462963	0.0518331	0.0145631	0.0322581	0.00981767	0.0287094	0.024447	0.0420842	0	0.0149493	0.00878522	0.0232558	0.0257802	0.0233236	0	0.0225989	0.0176125	0.0137931	0.0916335
'chr17'	'SREBF1'	0.8	0.892593	0.909091	0.92233	0.743243	1	0.872611	0.782258	0.905775	0.643836	0.862823	0.913043	0.743842	0.87291	0.873162	0.829474	0.885845	0.702381	0.868633	0.845291	0.793201	0.84322	0.808824	0.677419	0.870722	0.595745	0.838095	0.88381	0.915584	0.780142	0.694805	0.596899	0.681159	0.916894	0.88412	0.859259	0.752	1	0.855482	0.910698	0.76	0.657609	0.844011	0.851064	0.694301	0.872951	0.710483	0.548872
'chr17'	'TOM1L2'	0.965665	1	1	1	1	1	1	1	1	1	1	1	1	1	1	1	1	1	1	1	1	1	1	1	1	1	0.987013	0.97878	1	1	1	1	1	1	1	1	1	1	1	1	1	1	1	1	1	1	1	0.939394
'chr17'	'TOM1L2'	0	0	0	0	0	0	0	0	0	0	0	0	0.0701754	0	0	0	0	0	0	0	0	0	0.0612245	0	0	0	0	0	0	0	0	0	0	0	0	0	0	0	0	0	0	0	0	0	0.0227273	0	0	0
'chr6'	KIF13A_1	0.664	0.923077	0.889655	0.886525	0.950139	0.908096	0.76	0.815385	0.932886	0.82716	0.806167	0.904153	0.809524	0.804082	0.797619	0.946721	0.876289	0.848552	0.831169	0.884138	0.848837	0.879433	0.871605	0.804348	0.840491	0.897727	0.707547	0.758755	0.733333	0.876923	0.897727	0.869565	0.696	0.853282	0.69697	0.857143	0.717172	0.890756	0.961686	0.909091	0.962145	0.862069	0.868421	0.815182	0.786408	0.721311	0.769231	0.761194
'chr8'	'PCM1'	1	1	0.90625	0.959839	1	0.961538	1	1	0.868852	0.9	0.912088	0.901639	1	1	0.96	0.976471	0.948387	1	0.985915	0.941606	0.979695	0.936	0.72973	1	1	0.936508	1	0.92	1	0.921569	1	0.956989	1	1	0.862903	1	1	1	0.782609	0.975669	1	1	0.956989	0.958333	0.959799	0.934783	1	0.966942
'chr17'	'TOM1L2'	1	1	0.979167	0.993902	1	1	1	1	1	1	1	0.988764	0.945578	0.959596	1	1	1	1	1	0.979899	0.992509	0.966667	0.979167	1	1	0.977528	1	0.986441	0.953488	1	1	1	1	1	1	1	1	1	1	0.983914	1	1	1	1	0.978142	1	1	1
'chr17'	'TOM1L2'	0.94702	0.953353	0.941606	0.959596	1	0.943396	1	0.977778	1	1	1	0.979675	0.930876	0.965517	1	0.883117	1	0.963303	1	0.947368	0.948586	1	0.96875	1	0.932773	0.968912	0.963218	0.92569	0.838129	0.926606	1	1	1	0.970443	0.969112	0.975207	1	1	0.934783	0.990876	1	0.890411	0.970149	0.972222	0.942029	0.969466	0.986799	0.978261
'chr17'	'TOM1L2'	1	0.942029	0.942308	1	1	1	1	1	1	1	0.984127	1	0.95122	1	1	1	1	1	1	0.979943	1	1	1	1	1	1	1	1	1	1	1	1	1	0.977099	1	1	1	1	1	1	1	1	1	1	1	1	1	1
'chr17'	'TOM1L2'	0.938462	0.974684	0.978261	0.973941	0.978495	0.961538	0.75	0.945455	1	0.916667	0.944751	0.973154	0.985401	0.977528	1	0.985075	1	0.928571	0.962264	0.988235	0.974576	1	1	1	1	0.976834	0.969466	0.937716	0.98895	0.859155	1	1	1	1	0.965318	0.950413	0.972222	1	0.955224	0.97319	1	0.971831	0.953353	1	1	0.975309	0.97235	1
'chr17'	'TOM1L2'	0.97546	0.959016	1	0.987952	1	0.960784	1	0.963964	1	0.966102	0.988571	0.983607	1	1	1	0.97351	1	0.928058	0.967742	0.986014	0.990521	1	0.972222	1	0.97619	0.991667	0.990826	0.949821	0.972973	1	1	0.977273	1	0.951613	0.987879	1	1	1	0.963964	0.994236	0.96	1	1	1	0.920455	1	0.957895	1
'chr6'	KIF13A_2	0.920635	0.684647	0.789474	0.716814	0.55102	0.95122	0.531915	0.686747	0.556757	0.428571	0.708609	0.766234	0.692308	0.8125	0.655172	0.75969	0.766423	0.760479	0.797753	0.429395	0.682243	0.75	0.434109	0.677419	0.717949	0.536	0.648	0.503356	0.627907	0.806452	0.210526	0.620253	0.689655	0.68306	0.786164	0.85	0.411765	0.432099	0.453125	0.764706	0.725714	0.73913	0.800664	0.565217	0.654321	0.585366	0.561905	0.915493
'chr8'	'PCM1'	0.57265	0.516129	0.393665	0.326984	0.424242	0.354839	0.511111	0.467181	0.428571	0.357143	0.407895	0.269231	0.538462	0.255319	0.346939	0.485149	0.267176	0.460993	0.190184	0.508021	0.37931	0.408333	0.292308	1	0.407895	0.485714	0.37931	0.405941	0.540984	0.527273	0	0.403509	0.525424	0.333333	0.369565	0.39823	0.411765	0	0.227273	0.303103	0.333333	0.485714	0.424242	0.38843	0.453287	0.522388	0.669421	0.355705
'chr4'	'NCAPG'	0.93985	1	1	1	1	1	0.978495	1	1	1	1	0.949153	0.942529	1	1	0.692308	0.894737	0.984252	1	1	1	0.84	0.966851	1	0.953488	0.85	0.957219	1	1	1	1	1	1	1	1	1	0.915789	0.971014	0.978022	1	1	1	1	1	0.943662	1	1	1
'chrX'	NA_88	0	0.433333	1	0.3	0	0.5	0	0.589744	0.183673	0.1875	0.404255	0.361345	0	0.166667	0	0.288136	0	0.114754	0.377483	0.230769	0	0.479452	0.428571	0.3	0.30303	0.310345	0	1	1	0.318182	0	0	0.377483	0	0.304348	0.478261	0.25	0.25	0.478261	0	0.619048	0.333333	0.446809	1	0.352941	0	0.326316	0.225806
'chrX'	NA_89	0.5	0.245283	0.5	0.428571	0.247012	0.564103	1	1	0.157895	0.230769	0.44186	0.289474	1	1	1	0.21519	0.111111	1	0.247012	0.428571	0.263889	0.421687	1	0.3	0.25	0.236842	0.5	1	1	0.125506	0.235294	0	0.247012	0.190476	1	0.507692	1	1	0.166667	0.428571	0.433333	1	0.512195	1	0.5	0.37931	0.219178	1
'chr8'	'PCM1'	0.476793	0.254237	0.516814	0.451996	0.316726	0.4	0.420849	0.43662	0.354839	0.274667	0.434629	0.43508	0.478261	0.482696	0.502439	0.501022	0.488	0.466667	0.525836	0.51926	0.214696	0.395745	0.482072	0.65	0.331081	0.400545	0.35545	0.464789	0.648485	0.474138	0.344262	0.351621	0.448276	0.308642	0.383333	0.370787	0.504348	0.188679	0.324723	0.450292	0.510638	0.363834	0.418502	0.40458	0.526377	0.397959	0.474747	0.254438
'chr8'	'PCM1'	0.0769231	0.125	0.0958904	0.0847458	0.141026	0.14	0.153846	0.133956	0.125	0.190476	0.079646	0.0978261	0.295082	0.142857	0.259615	0.136842	0.0866667	0.0941176	0.0723684	0.0679012	0.112426	0.125	0.124424	0	0.259259	0.0698795	0.263158	0.172881	0	0.0700637	0	0.107914	0	0.121951	0.0813648	0.341085	0.2	0.25	0.0810811	0.0782918	0.259259	0.106918	0.164706	0.046729	0.157107	0.060241	0.0993377	0.355263
'chr4'	'LCORL'	0.612903	0.637681	1	0.6	0.55	0.707317	0.5	1	0.4	1	1	1	0.777778	0.702128	0.777778	0.756098	0	0.833333	1	0.451613	0.870968	0.555556	0.5625	1	0.818182	0.73913	0.416667	0.90625	0.857143	0.733333	1	0.875	1	0.58209	0.735849	1	0.508197	0.6	0.352941	0.535714	0.75	0.6	0.769231	0.586207	0.938776	1	0.684211	0.636364
'chr8'	'PCM1'	0.990514	0.992021	1	1	1	1	1	1	1	1	0.992424	1	1	0.993651	1	1	1	1	0.994834	1	0.990446	1	0.994393	1	0.969799	0.99812	1	0.987474	1	0.989081	0.990164	1	1	0.994197	1	1	1	0.992925	1	1	1	0.985799	1	1	0.987569	1	1	1
'chr11'	'SERGEF'	0	0	0	0	0	0	0	0	0	0	0	0	0	0	0	0	0	0	0	0	0	0	0	0	0	0	0	0	0	0	0	0	0	0	0	0	0	0	0	0	0	0	0	0	0	0	0	0
'chr11'	'SERGEF'	0.697842	0.706485	0.623318	0.712871	0.708029	0.783784	0.66	0.556923	0.659794	1	0.557895	0.631579	0.642105	0.586957	0.607143	0.661238	1	0.806452	0.656885	0.747573	0.803922	0.552	0.85567	0.622857	0.673267	0.67033	0.710526	0.339623	0.692308	0.785124	0.676923	0.65035	0.744681	0.617647	0.677419	0.533333	0.576642	0.469136	0.802956	0.648649	0.449664	0.631148	0.803279	0.714286	0.619835	0.725	0.668508	0.647059
'chr21'	'LINC00478'	0.421053	0	0	0	0.764706	0.452381	0	0	0.354839	0	1	1	0	0.578947	1	0.354839	0.5	0	1	0.6	1	1	0.555556	0.5	1	1	0.538462	1	0.666667	0.5	0.666667	0.6	0	0	1	0.354839	0	0.357143	0.354839	0	0.333333	0	1	0	0	0	0.6	0
'chr7'	'SNX13'	0.0428571	0	0	0	0	0	0	0	0	0	0	0	0	0	0	0	0	0.0483871	0	0	0	0	0	0	0	0	0	0	0	0	0	0	0	0	0	0	0	0	0	0	0	0	0	0	0	0	0	0
'chr2'	'SMC6'	0.0160428	0	0	0	0	0	0	0	0	0	0.0392157	0	0	0.0425532	0	0	0	0	0	0	0.0547945	0	0	0	0	0.04	0	0	0	0	0	0	0	0	0	0	0	0	0	0	0	0	0	0	0.037037	0	0	0.0142857
'chr8'	'ASAH1'	0.987513	1	1	0.997994	1	1	1	0.99511	0.998534	0.984305	0.994911	0.994894	1	0.998488	0.994083	1	0.995268	0.994286	0.999054	0.995208	0.996529	0.996185	1	1	1	0.995899	0.989501	0.998937	1	0.992453	1	1	1	0.993258	1	1	0.99373	1	1	0.996454	1	0.997072	0.996566	0.995065	1	0.989343	0.989987	0.994878
'chr17'	'ATPAF2'	1	1	1	1	1	1	1	1	0.993311	1	1	1	0.987654	1	1	0.982353	1	1	1	1	1	1	1	1	0.990476	1	0.991892	1	1	0.984127	1	1	1	1	1	1	1	1	1	1	1	1	1	1	1	1	1	1
'chr8'	'ASAH1'	0.977549	1	1	1	1	0.984615	1	1	0.993814	0.992139	0.972149	1	1	1	0.9953	0.992037	0.986979	1	1	1	0.992933	0.987575	1	1	1	0.983829	1	1	1	1	1	1	1	1	0.998939	1	1	1	1	0.990851	1	1	1	0.981025	1	0.977273	0.983793	1
'chr8'	'ASAH1'	0	0	0	0	0	0	0	0	0.0010773	0	0	0	0	0	0	0	0	0	0	0	0	0.000725689	0	0	0	0	0	0	0	0	0	0	0	0	0	0	0	0	0	0	0	0	0	0	0	0	0	0
'chr17'	'ATPAF2'	1	1	1	0.985507	1	0.97561	1	0.961538	1	1	1	0.985714	1	0.988889	1	1	0.991266	1	0.985185	0.987578	1	1	0.983193	1	1	1	0.984733	1	1	1	0.952381	1	1	0.992857	0.988636	1	0.987879	0.939394	1	0.990654	1	1	1	1	1	1	1	1
'chr20'	'SNX5'	0	0	0	0	0	0.00561798	0	0	0	0	0	0	0	0	0	0	0	0	0	0	0	0	0	0	0	0	0	0	0	0	0	0	0	0	0	0	0	0	0	0	0	0	0	0	0	0	0	0
'chr1'	'ARHGEF10L'	0	0	0	0	0	0	0	0	0	0	0	0	0	0	0	0	0	0	0	0	0	0	0.0461538	0	0	0	0	0	0	0	0	0	0	0	0	0	0	0	0	0	0	0	0	0	0	0	0	0
'chr20'	'SNX5'	0.961089	1	1	0.947917	0.968912	1	1	0.9375	0.988166	1	0.933333	1	0.954955	1	0.944828	0.923077	0.976378	0.948339	0.947368	0.932203	0.97235	1	1	1	1	0.961353	0.985366	0.954338	1	0.937984	0.98374	0.971564	1	0.967213	0.973913	0.934211	1	1	0.932584	0.959514	1	0.907895	0.964602	1	0.978723	1	0.912863	0.966667
'chr20'	'C20orf72'	0.895197	0.931034	0.901639	0.969231	0.980861	0.777778	0.966102	0.854839	0.927007	0.96	0.85	0.984252	0.9375	0.940594	0.969178	0.885932	0.9125	0.89781	1	0.89899	0.929825	0.959596	0.893617	0.955556	0.816092	0.982759	0.903882	0.957983	0.934066	0.967213	0.854545	0.935484	0.905882	0.93007	0.865672	0.979798	0.900621	0.895522	0.958763	0.947368	0.903846	0.97619	0.972222	0.933333	0.904762	0.971831	0.947917	0.944444
'chr1'	'ARHGEF10L'	0.786982	0.815261	1	0.984	0.829787	0.783784	0.636364	0.846154	0.76	1	0.701149	0.783784	0.90099	0.884615	1	0.520833	1	0.795122	1	0.723077	0.746479	0.738095	0.891156	1	0.392157	0.611111	0.826087	0.721212	0.680672	0.95122	0.633987	0.705882	0.833333	0.909091	0.72093	0.75	0.636364	0.751479	0.770833	0.795455	0.666667	0.880597	0.886525	0.826087	0.641379	0.75	0.927273	0.704918
'chr4'	'LCORL'	1	0.92126	1	1	1	1	1	1	1	0.888889	1	1	1	0.870968	1	0.947368	1	0.936508	1	0.914894	1	0.862069	1	1	0.785714	0.823529	0.909091	0.942029	0.941176	0.857143	0.785714	1	0.939394	0.978022	0.894737	1	1	1	1	1	1	0.9	1	1	1	1	1	1
'chr1'	'ARHGEF10L'	0	0	0	0	0	0	0	0	0	0	0	0	0	0	0	0	0	0	0	0	0	0	0	0	0	0	0	0	0	0	0	0	0	0	0	0	0	0	0	0	0	0	0	0	0	0	0	0
'chr8'	'NAT1'	0.0725296	0	0.0833333	0.0476911	0.116166	0	0.117647	0.0875576	0.0568119	0.0644258	0.101382	0.068697	1	0.0530035	0.211538	0.106383	0.0629439	0.0479705	0.0462829	0.100233	0.0504224	0.0578382	0.0990799	0.111111	0.101382	0.0531999	0.161458	0.109453	0.0502441	0.0652974	0.0713267	0.0873555	0.0404225	0.0619014	0.0494816	0.0618769	1	0.0921596	0.0344828	0.0875576	0.107807	0.0921596	0.0611605	0.0886525	0.0324675	0.0550622	0	1
'chr8'	'NAT1'	0.649805	0.902439	0.625	0.712159	0.812636	0.665738	1	1	0.812133	1	1	0.868966	0.555556	0.823529	1	1	0.802597	0.740614	0.76	0.905263	0.755968	0.830688	0.860627	1	1	0.795053	0.726496	0.619048	0.902439	0.760504	0.772358	0.937173	0.881657	0.891304	0.826793	0.570978	1	0.670951	0.651613	1	0.827586	0.670951	1	0.907692	1	0.66787	0.802469	1
'chr22'	'ATP6V1E1'	0.994872	0.994949	0.98722	0.998823	0.989668	0.990861	0.99726	0.993412	0.99779	1	0.98916	0.992995	0.984293	0.996365	0.991866	0.995498	0.998563	0.995489	0.995984	0.990431	1	0.992359	0.992026	1	0.99154	0.989967	0.997353	0.987854	0.990909	0.993311	0.943794	0.990476	0.993281	0.997493	0.987645	0.994616	0.990734	1	0.993377	0.988615	0.987906	0.991051	0.992041	0.995551	0.993921	0.997093	0.99343	0.992337
'chr22'	NA_90	0.980738	0.989421	0.989664	0.992711	0.992583	0.991361	0.992263	0.986766	0.97546	0.982906	0.984944	0.994898	0.983957	0.994132	0.986772	0.975787	0.981481	0.989827	0.980392	0.970244	0.991979	0.992074	0.990741	0.994911	0.976253	0.972752	0.984877	0.964261	0.986239	0.97974	0.965986	0.973174	0.987934	0.987395	0.990263	0.975904	0.99095	0.985612	0.994109	0.984796	0.993197	0.985229	0.976608	0.987124	0.983974	0.996183	0.986849	0.976277
'chr22'	NA_91	1	1	1	1	0.964912	1	1	1	1	1	1	1	1	1	1	1	1	0.991908	1	0.986742	1	1	1	1	1	1	1	1	1	1	1	1	1	1	0.981579	1	1	1	1	1	1	0.980519	1	1	1	1	0.989394	1
'chr17'	'FLII'	1	1	1	1	0.993485	1	1	1	1	1	1	1	1	1	1	1	1	1	1	1	1	1	0.97561	1	1	1	0.992537	1	1	0.99375	1	1	1	1	1	1	1	1	1	1	1	1	1	1	1	1	1	0.995455
'chr22'	'BCL2L13'	0	0.0145631	0	0	0	0.037037	0	0	0	0	0	0	0.0152505	0	0.012766	0.014433	0	0	0	0.0120482	0	0	0.0376344	0	0	0	0	0	0	0	0	0	0	0	0	0	0	0	0	0.0176211	0	0	0	0	0	0	0	0
'chr22'	NA_92	0.934426	0.934018	0.990431	0.95122	0.986667	0.968085	0.956204	0.966667	1	1	0.97619	1	0.952239	1	0.930233	0.938462	1	0.946548	0.972414	0.976096	0.962733	0.931034	0.955556	0.919192	0.964912	1	0.977273	0.961353	0.976134	0.981132	1	0.938462	0.923077	0.982456	0.96875	0.982301	1	0.960784	0.969466	0.891008	0.979798	1	0.984496	0.979661	0.959551	1	0.959302	0.959016
'chr22'	NA_93	0.86532	0.918256	0.909091	0.887218	0.852507	0.916084	0.80916	0.961538	0.927273	0.948718	0.94382	1	0.866913	0.928571	0.875433	0.92084	0.949206	0.921203	0.88189	0.964871	0.923664	0.818182	0.958042	1	1	0.942029	0.92823	0.925595	0.97553	0.971098	0.96875	0.907407	0.819277	0.865169	0.964912	1	0.949045	0.89071	0.977273	0.835165	0.900222	0.901639	0.97669	0.940828	0.846257	1	0.971429	0.895561
'chr22'	NA_94	0.88	0.83937	0.84106	0.861386	0.713043	0.893939	0.789474	0.828794	0.808696	1	0.795181	0.774436	0.801527	0.74124	0.838596	0.832853	0.830357	0.892031	0.821918	0.835821	0.797753	0.794118	0.657795	0.939394	0.812081	0.764706	0.876106	0.84	0.88102	0.78125	0.714286	0.706667	0.704918	0.743772	0.835294	0.762376	0.8	0.895652	0.567568	0.753012	0.88015	0.759494	0.851301	0.77193	0.835227	0.673913	0.828947	0.728643
'chr22'	NA_95	0.938931	0.942446	0.930314	0.928753	1	0.918644	0.873874	0.963801	1	0.948276	1	0.925926	0.941667	0.908046	0.909465	0.95122	0.975	0.973984	0.938224	0.934272	0.807692	1	0.936508	0.971154	0.947137	0.815029	0.979849	0.930435	1	1	0.876923	0.965957	0.92381	0.97995	0.916084	0.925926	0.952941	1	0.889328	0.953642	0.959494	0.914894	0.956897	0.867647	0.915916	0.969231	1	0.907246
'chr17'	'TOP3A'	0.916667	0.959459	1	0.963964	0.96875	1	1	1	1	1	1	1	0.972789	1	0.980392	0.952381	1	1	0.952381	0.973684	1	0.942857	0.946667	1	1	0.922078	0.951807	1	0.928571	0.890909	1	1	1	0.923077	0.970588	0.967742	0.923077	1	0.944954	0.934783	0.931034	0.984848	0.97561	1	0.941176	0.878788	0.925	1
'chr17'	'TOP3A'	0.955556	1	1	1	1	1	1	1	1	0.92	1	1	0.938931	1	1	1	1	1	1	1	1	1	1	1	0.952381	1	1	1	1	0.939394	1	1	1	1	1	0.897436	1	1	1	0.941176	1	0.959184	1	1	1	0.92	1	1
'chr17'	'TOP3A'	1	1	1	1	1	1	1	1	1	1	1	1	1	1	1	0.96875	0.973913	0.977444	1	1	1	1	1	1	1	1	0.966292	1	1	1	1	1	1	1	1	1	1	1	1	0.927928	1	1	1	1	1	1	1	1
'chr22'	'BID'	1	1	1	1	0.871886	0.809524	1	1	0.9375	1	1	0.846154	1	0.913978	1	0.946667	0.916667	0.846154	1	0.904762	1	0.961538	1	0.904762	1	1	0.910112	0.924171	1	0.900826	0.815603	0.895288	1	1	1	1	1	1	0.6	0.9	0.94052	0.761468	1	1	1	1	0.799107	1
'chr22'	'BID'	1	0.803922	1	1	1	0.857143	1	1	0.888889	1	1	1	1	0.911765	1	0.935484	1	0.923077	1	0.923077	0.978723	1	0.88	0.924528	1	1	0.918367	0.90991	1	1	0.825397	0.942308	1	1	1	1	0.929825	1	0.9	1	0.885714	0.928571	1	1	1	1	0.935135	1
'chr17'	'SHMT1'	1	1	1	1	1	1	1	1	1	1	1	1	1	1	1	1	1	1	1	1	1	1	1	1	1	1	1	1	1	1	1	1	1	1	1	1	1	1	1	1	1	1	1	1	1	1	1	1
'chr17'	'SHMT1'	0.72549	0.838384	0.909091	0.811321	0.772575	0.723077	0.608247	0.945455	0.764706	0.866667	0.923497	0.857988	0.677966	0.819005	0.927536	0.918605	0.7125	0.904478	0.891892	0.930636	0.940887	0.94702	0.942197	1	0.888112	0.800905	0.782946	0.789474	0.813953	1	0.6	0.809524	0.664336	0.840532	0.857868	0.761589	0.752066	0.714286	0.88587	0.927711	0.702128	0.688312	0.808824	0.971429	0.92053	0.801802	0.954286	0.954545
'chr17'	'SHMT1'	1	1	0.942857	0.970588	0.967914	1	0.866667	0.970588	1	0.931034	1	0.981481	0.961538	0.959184	1	0.956989	0.984962	1	1	1	1	0.949367	0.942308	1	1	1	0.975904	1	0.92	0.980392	0.822222	0.96	1	1	0.898876	1	1	0.947368	0.980769	0.984	1	0.97546	0.965217	1	1	1	1	0.977011
'chr6'	'DEK'	1	1	1	1	1	0.990741	1	1	1	1	1	0.988796	1	0.993103	0.982196	1	0.991124	0.993808	0.995798	0.997884	1	1	0.991257	1	1	1	1	1	1	1	1	0.985663	1	1	1	1	1	1	1	1	0.986207	1	1	1	1	1	1	0.98806
'chr17'	NA_96	0.22807	0.166667	1	1	0.153846	0.230769	0.15625	0.311111	0.25	0.166667	0.195402	0.381818	0.192308	0.321429	1	0.230769	0.155235	0.241071	0.194444	0.0689655	0.25	0.31746	0.214286	1	1	0.277487	0	0.142857	0.166667	0.174603	0	0.236842	1	0.17757	0.292683	0.164835	0	0.363636	0.158416	0.315789	0	0.236842	0.159664	1	0	1	0.224138	0
'chr20'	'ZNF133'	0	0	0	0.181818	0	0	0	0.16129	0	0	0	0	0	0	0.0943396	0	0.125	0	0	0	0	0	0	0	0	0	0	0	0	0	0	0	0	0	0	0	0	0	0.125	0	0	0	0	0	0	0	0	0.190476
'chr19'	'MPV17L2'	1	1	1	1	0.99115	1	1	0.974684	1	1	1	1	1	1	1	0.991111	1	1	0.992126	1	1	1	1	1	1	1	1	1	1	1	0.986014	1	1	0.991379	1	1	1	1	1	1	1	1	0.986755	1	1	1	0.98783	1
'chr22'	'MICAL3'	1	0.9375	1	1	1	0.8125	1	0.84375	0.972222	1	0.866667	1	1	1	1	0.625	1	0.863636	1	1	1	0.894737	0	1	1	1	0.952381	0.888889	0	1	0.857143	1	1	1	1	1	1	1	0.972222	0.666667	0.923077	1	1	1	0.851852	1	0.75	1
'chr11'	'HPS5'	0.701149	0.833333	0.567568	0.8	1	0.8	0.647059	0.83871	1	0.791667	0.777778	1	0.75	1	0.897436	0.842105	0.757576	0.630769	1	0.84	0.783784	0.512195	1	1	1	0.5625	0.904762	0.671642	0.75	1	1	0.891892	0.75	0.793103	0.8	1	0.555556	1	0.75	0.837838	1	0.5625	1	0.72549	0.678571	0.666667	0.625	0.625
'chr11'	'HPS5'	0.673267	0.691176	1	0.773585	1	1	1	1	1	1	1	1	1	1	1	0.625	1	0.64	0.636364	1	1	0.605263	0.789474	1	1	0.793103	1	1	1	1	1	0.860465	1	0.837838	1	1	1	1	1	0.756098	0.857143	1	1	1	0.836364	1	0.555556	1
'chr11'	NA_97	0.027027	0.0348837	0.1	0	0.075	0	0.105263	0	0.0952381	0	0	0	0.0560748	0.0326087	0	0.0558376	0.0731707	0.0684932	0	0.0394737	0	0.05	0	0	0	0	0	0.0405405	0	0	0	0	0	0	0.0833333	0	0.0735294	0	0	0	0.12	0.105263	0	0.0444444	0	0.0714286	0.0422535	0
'chr11'	'GTF2H1'	1	1	1	1	1	1	1	0.96875	1	1	0.989474	1	1	1	1	1	1	1	1	1	1	1	1	1	1	1	0.97619	1	1	1	1	1	1	1	1	1	1	1	1	1	1	1	1	1	1	1	1	1
'chr22'	'MICAL3'	0	0	0	0	0	0	0	0	0	0	0	0	0	0	0	0	0	0	0	0	0	0	0	0	0	0	0	0.16	0	0	0	0	0	0	0	0	0	0	0	0	0	0	0	0	0	0	0	0
'chr20'	'DZANK1'	0.272727	0.142857	0	0.0833333	0	0	0	0	0	0	0	0	0	0.153846	0.130435	0	0	0	0	0	0	0	0	0	0	0	0	0	0	0	0	0	0	0	0	0	0	0	0	0.153846	0	0	0	0.130435	0	0	0	0
'chr22'	'MICAL3'	1	1	1	1	1	1	1	1	1	1	1	1	1	1	1	1	1	1	1	1	1	1	1	1	1	1	1	1	1	1	1	1	1	1	1	1	1	1	1	1	1	1	1	1	1	1	1	1
'chr20'	'DZANK1'	1	1	1	1	1	0.909091	1	1	0.935484	1	0.846154	1	1	1	0.956522	1	1	1	1	1	1	0.866667	1	1	1	1	0.967742	1	1	1	1	1	1	1	0.92	1	1	1	1	1	1	1	1	1	1	1	1	1
'chr11'	'LDHA'	0.99571	0.995415	0.993268	0.994542	0.989178	0.993352	0.993845	0.993162	0.994132	1	0.993607	1	0.995706	0.992973	0.99237	0.996917	0.992537	0.993205	0.99689	0.994018	1	0.992228	0.994685	1	0.99348	0.991158	0.992963	0.99391	0.989927	1	1	0.995947	1	0.995958	1	1	0.991542	1	0.996015	0.995488	1	0.991975	0.995577	0.997689	1	1	0.995121	0.992855
'chr11'	'LDHA'	0.9981	0.998076	0.998764	1	0.993497	1	1	1	1	0.992995	0.998138	1	1	0.997395	1	0.998144	1	0.99826	1	0.996388	1	0.998643	1	0.998	0.999557	0.99741	0.999202	0.996465	1	1	0.993697	0.998237	1	0.999514	1	1	1	1	0.99867	1	1	0.997517	1	0.999167	1	1	0.995422	0.998706
'chr11'	'LDHA'	0.997671	0.998966	0.998609	0.998792	0.998675	1	1	0.998821	0.998967	0.992357	0.999192	1	0.997955	1	0.998283	0.999008	0.998729	0.998529	0.999418	0.999282	0.995871	1	0.998524	1	0.998694	0.999432	0.99888	1	0.999359	1	1	0.999624	1	0.998947	0.998888	1	0.998265	1	1	0.997735	0.999402	1	1	1	0.999672	1	0.998817	0.997465
'chr20'	'POLR3F'	0	0.037594	0	0	0	0	0	0	0	0	0.142857	0	0.0483871	0	0.0215054	0	0	0.04	0	0	0	0	0	0	0	0	0.08	0.09375	0	0	0	0	0	0	0	0	0	0	0	0	0	0	0	0	0	0	0	0
'chr19'	'PGPEP1'	1	1	0.870968	0.987879	1	1	1	1	1	0.903226	1	1	0.911111	1	1	1	0.918367	1	1	1	0.971429	0.894737	1	1	1	1	1	1	0.940594	0.791667	1	1	1	0.939394	0.909091	1	1	1	1	0.972973	1	1	1	1	1	1	1	1
'chr19'	'PGPEP1'	0.105263	0	0	0	0	0	0	0	0	0.0606061	0.075	0.155556	0	0	0	0	0	0.0638298	0	0	0	0.2	0.105263	0	0	0	0	0	0	0	0	0.142857	0	0	0	0	0	0	0.0666667	0.134615	0.108108	0	0	0	0	0	0	0
'chr11'	'TSG101'	1	1	1	0.997809	1	1	0.991416	1	1	1	0.99362	1	1	1	1	0.995342	1	0.994178	1	1	1	1	0.997218	1	1	1	0.996604	1	0.997696	1	1	1	1	1	1	1	0.998146	1	1	1	1	1	1	1	1	1	1	1
'chr11'	'TSG101'	0.980653	0.982773	0.995086	0.986949	0.952688	1	0.980583	1	0.976261	0.971963	0.962963	0.978022	1	0.993569	0.925234	0.987685	0.972028	0.951002	0.990276	1	0.954373	0.971253	0.982796	1	0.978417	0.987578	0.962865	0.979221	0.984399	0.968127	0.988764	0.994413	0.967033	0.988148	1	1	0.922424	1	1	0.988389	0.972789	0.969365	0.979221	0.99422	0.972743	1	0.979381	1
'chr19'	'SSBP4'	0.643478	0.490196	0	0.455621	0.640625	0.605442	0.478261	0.436364	0.501946	0.451613	0.621622	0.56	0.363057	0.633028	0.685535	0.538462	0.259259	0.338235	0.575221	0.431034	0.619048	0.484375	0.340909	0.5	0.454545	0.626667	0.471264	0.593407	0.371681	0.405405	0.382456	0.449735	0.585185	0.462069	0.594203	0.606061	0.74359	0.25	0.625378	0.418803	0.484	0.47541	0.428571	0.375	0.436123	0.73913	0.482609	0.648241
'chr19'	'SSBP4'	1	1	0.95	1	1	1	1	1	1	1	1	1	1	1	1	1	1	1	1	1	1	1	1	1	1	0.993377	1	1	1	1	1	1	1	1	1	1	1	1	1	1	1	1	1	1	1	1	1	1
'chr19'	'ISYNA1'	1	1	1	1	0.994366	0.993976	1	1	1	1	0.987842	1	0.990783	1	1	0.9801	1	0.985158	1	1	1	1	0.991416	1	1	1	1	1	1	1	0.992565	0.981982	0.995227	1	1	1	1	1	1	1	1	1	0.982379	1	0.988525	1	1	0.98722
'chr19'	'ISYNA1'	1	1	1	1	0.984825	1	1	1	1	1	1	1	1	1	1	1	1	0.993631	1	0.988048	0.973684	0.951613	1	1	1	1	0.96129	1	0.990847	1	0.928571	0.98125	1	0.990291	1	1	0.969492	1	1	1	1	0.835165	1	1	0.991131	1	0.930736	1
'chr19'	'ISYNA1'	0.974359	1	1	1	0.960317	0.988858	1	1	0.980952	0.948052	1	1	0.988701	1	1	1	1	1	0.888889	1	1	1	0.983051	1	1	0.978378	1	1	0.972973	1	0.974684	1	0.983607	1	0.935484	1	1	1	1	1	1	1	1	1	0.995825	1	0.92381	1
'chr11'	'UEVLD'	0.903614	0.831325	0.811321	0.762712	0.811518	0.762712	0.914286	0.909091	0.851064	0.627907	0.882883	0.855856	0.851852	0.832924	0.898551	0.897196	0.824818	0.85022	0.872832	0.776398	0.856	0.829545	0.794872	1	0.833333	0.91453	0.819672	0.770833	0.748691	0.789474	0.948718	0.829787	0.84375	0.861751	0.910448	0.815603	0.808696	1	0.876712	0.833333	0.877551	0.934783	0.87395	0.885287	0.754386	0.801325	0.886792	0.78022
'chr16'	'NOMO2'	1	0.933333	0.992982	1	1	1	1	1	1	1	0.997487	0.995434	0.95	1	1	1	1	0.99886	1	1	1	1	1	1	1	0.984615	1	1	0.97619	1	0.986755	1	1	1	1	1	1	1	1	1	1	0.992126	0.997541	1	1	1	1	1
'chr22'	'PEX26'	0.818182	0.885584	0.84252	0.895238	0.879121	0.795918	0.647059	0.866667	0.837209	0.820513	0.905512	0.819355	0.875	0.841584	0.849057	0.742647	0.854305	0.710784	0.935065	0.763251	0.842105	0.828571	0.893617	0.82906	0.764706	0.884615	0.948454	0.837037	0.883636	0.791908	0.833333	0.821656	0.882353	0.816514	0.852217	0.942029	0.714286	0.688889	0.792593	0.890805	0.762376	0.762712	0.862245	0.900356	0.859238	0.842857	0.819026	0.859031
'chr11'	'UEVLD'	0.98913	1	0.971429	1	1	1	1	1	1	1	1	1	1	0.956522	0.927711	0.983333	0.974684	0.959184	0.942857	0.956989	1	0.94	1	1	1	1	1	1	1	0.9375	1	0.980583	1	1	1	0.972222	1	1	1	0.981308	1	1	1	0.97619	1	0.976744	0.97546	1
'chr11'	'UEVLD'	0.810056	0.873684	0.939394	0.943396	0.979381	0.948052	1	0.888889	0.963636	1	0.870504	0.870968	0.811966	0.892857	0.958333	0.854545	0.881188	0.836735	0.903846	1	0.959596	0.912281	0.890909	0.741935	0.858586	0.866667	0.931034	0.75641	0.785714	0.92	1	0.883495	0.916667	0.936	0.860963	1	0.893805	1	0.894737	0.873874	0.862069	0.851852	0.822222	0.952191	0.819672	0.930233	0.787879	0.942857
'chr11'	'UEVLD'	0.971223	0.950249	0.936508	0.981132	1	1	1	0.965812	1	1	0.982609	0.918367	0.934959	0.944	1	0.957143	0.936842	0.92126	0.95082	1	0.975	0.979798	1	1	1	1	1	0.92233	1	0.870968	1	1	1	0.932203	1	1	0.924242	1	0.882353	0.981818	1	1	0.970588	0.982979	0.98	1	0.934959	1
'chr17'	'TRIM16L'	0.727273	1	1	1	1	1	1	1	0.793103	1	0.767442	0.888889	0.622642	1	0.962264	0.850746	1	0.714286	1	1	1	1	0.811321	0.857143	1	0.611111	0.8	1	1	1	0.527273	0.756098	1	1	0.95	0.777778	0.85	1	0.852941	0.974026	1	1	0.853659	0.909091	0.9	1	0.52381	0.806452
'chr17'	'TRIM16L'	0.75	0.857143	0.722222	0.722222	1	1	0.75	1	0.888889	0.8	0.75	1	0.8	1	0.707317	0.790698	0.892857	1	0.857143	1	0.75	1	0.913043	0.5	1	0.727273	0.590909	0.7	0.764706	1	1	0.7	0.68	1	1	1	0	1	0.857143	0.789474	1	1	1	1	0.555556	0.75	1	1
'chr17'	'TRIM16L'	0	0	0	0.0517241	0	0	0	0.0645161	0	0	0	0	0	0.0882353	0.0508475	0	0	0	0	0.0987654	0	0.0588235	0.0693069	0	0	0	0	0.0315789	0	0	0.0319149	0	0	0	0	0	0	0	0.0340426	0	0	0	0	0.113636	0	0	0	0.0185185
'chr17'	'TRIM16L'	1	1	1	1	1	1	1	1	1	1	1	1	1	1	0.967033	1	1	1	1	1	1	1	1	1	1	1	1	1	1	1	0.979021	1	1	1	1	1	1	1	1	1	1	0.935484	1	1	1	1	1	1
'chr7'	'HDAC9'	1	1	1	1	0.939394	1	0.939394	1	1	1	1	1	1	1	1	1	1	1	1	1	1	1	1	1	1	1	1	1	1	1	1	1	1	1	1	1	1	1	1	1	1	1	1	1	1	0.939394	0.875	1
'chr17'	'PRPSAP2'	0.72	0.828571	0.85	1	0.807692	1	0.836735	0.851852	0.71875	0.736842	0.695652	0.884615	0.793103	1	0.79661	0.869159	0.780822	0.903614	0.857143	0.896552	1	1	1	0.882353	0.746835	0.772727	1	0.738095	0.714286	0.95122	0.910615	0.684211	1	1	0.818182	0.814815	0.78125	1	0.886792	0.904762	1	0.877193	1	1	0.694915	1	0.777778	1
'chr17'	'PRPSAP2'	0.868132	0.961832	0.903614	0.907591	0.955056	0.881188	0.96319	0.84127	0.875776	0.813953	0.742331	0.8	0.880795	0.904255	0.956044	0.882353	0.9375	0.96124	0.833333	0.926316	0.923077	0.918699	0.869919	1	0.825455	0.80117	0.877729	0.95	0.802956	0.872	0.762637	0.893939	0.928889	0.846154	0.883408	0.853659	0.935484	0.850467	0.763265	0.827715	0.933333	0.943038	0.915966	0.951923	0.95	0.731959	0.826087	0.912088
'chr17'	'PRPSAP2'	0.968872	1	1	1	1	1	0.983539	0.968992	0.966245	1	1	1	0.990431	0.986014	1	1	1	0.98939	0.922705	1	0.97026	1	0.909091	1	0.952038	0.983539	1	1	1	1	0.962382	0.963636	1	1	0.986928	1	0.971429	1	1	0.948718	0.865169	0.991011	1	1	1	1	1	0.985507
'chr16'	'RPS15A'	0.00211738	0.00626034	0.00430091	0.00487569	0.00257754	0.00532141	0.00145773	0.00439394	0.00232279	0.00493827	0.00405405	0.00326464	0.00481253	0.00660025	0.00393467	0.00191489	0.00268489	0.00294885	0.00298272	0.00308106	0.0027264	0.00768266	0.00540985	0.00481928	0.00260272	0.00361376	0.00376427	0.00539559	0.0019323	0.00501807	0.00315826	0.00287032	0.00431419	0.00375059	0.00329455	0.00380724	0.00710001	0.00181182	0.00517265	0.00607919	0.00474433	0.00171651	0.00437749	0.00235825	0.0042134	0.00417924	0.00300708	0.00292683
'chr17'	NA_98	1	1	1	1	1	1	1	1	1	1	1	1	1	1	1	1	1	1	1	1	1	1	1	1	1	1	1	1	1	1	1	1	1	1	1	1	1	1	1	1	1	1	1	1	1	1	1	1
'chr19'	'CRTC1'	0	0	0	0.104167	0	0	0.105263	0	0.111111	0	0	0.114286	0	0	0	0	0.107143	0	0	0.102564	0	0	0.0740741	0.0571429	0	0	0	0	0	0	0	0.0652174	0	0	0	0	0.1	0	0	0	0	0	0	0.111111	0	0	0	0
'chr16'	'SMG1'	0.0573248	0	0	0.0807453	0	0	0	0	0.0491803	0	0.0625	0	0.037037	0.125	0	0	0	0.0787879	0	0	0	0.102564	0.216216	0	0	0.103448	0	0.0625	0.0612245	0	0.555556	0	0	0.0588235	0	0	0	0	0	0.0666667	0	0	0	0	0.0625	0	0.10303	0
'chr19'	'CRTC1'	0.89899	0.937984	0.897436	0.891892	0.898305	1	1	0.833333	0.931818	0.894737	0.837838	1	0.9375	1	0.768421	0.866667	0.942029	0.895833	1	0.929204	1	0.927928	0.88785	0.935484	0.762712	0.605634	0.844156	0.941748	0.9	0.965812	0.690722	0.927928	1	1	0.964912	0.907692	0.773585	0.920578	0.767857	0.928571	1	0.733333	1	1	0.968	0.806452	0.644172	0.915493
'chr16'	'SMG1'	0.954887	0.839286	1	1	1	1	1	1	0.957895	1	0.924051	0.956044	1	0.950617	0.901639	0.96	1	0.980769	1	1	0.982301	1	1	1	1	0.809524	0.939655	0.936508	0.864407	1	1	1	1	0.92233	1	1	1	1	1	0.945946	0.928571	1	1	0.8125	1	1	0.986207	1
'chrX'	'PHKA2'	0.873016	0.931034	0.888889	0.915493	1	0.971831	1	0.733333	1	0.795918	0.849057	0.684211	0.652174	0.928571	0.809524	1	0.759036	1	0.906977	0.888889	1	0.826087	0.857143	0.4375	0.818182	0.869565	0.945946	1	1	0.76	0.689655	1	0.948718	1	1	0.785714	1	1	0.936842	0.863014	0.853659	0.906977	0.875	1	1	0.928571	0.745455	1
'chrX'	'PHKA2'	1	1	1	1	1	1	1	1	1	1	1	1	1	1	1	1	1	1	1	1	1	1	1	1	1	1	1	1	1	1	1	1	1	1	1	1	1	1	1	1	1	1	1	1	1	1	1	1
'chr21'	'CXADR'	1	1	1	1	1	1	1	1	1	1	1	1	1	1	1	1	1	1	1	1	1	1	1	1	1	1	1	1	1	1	1	0.924051	1	1	1	1	1	1	1	1	1	1	1	1	1	1	1	1
'chr21'	'CXADR'	1	1	1	1	1	1	1	1	1	1	1	1	1	1	1	1	1	1	1	1	1	1	1	1	1	1	1	1	1	1	1	1	1	1	1	1	1	1	1	1	1	1	1	1	1	1	1	1
'chr21'	'CXADR'	1	0.951613	1	0.971429	1	0.921053	0.923077	0.903846	0.903226	1	0.90566	0.948276	0.95	1	0.941558	0.971963	0.863636	0.959459	0.925	1	1	0.900662	1	0.984416	1	1	1	1	1	1	1	0.947368	1	0.902367	0.916667	1	0.903226	0.88806	1	1	1	1	0.938776	0.973333	1	0.978261	0.943396	0.916
'chrX'	'PHKA2'	1	1	1	1	0.933333	1	1	1	1	1	1	1	1	1	1	1	0.977778	1	1	1	1	1	1	1	0.902439	1	1	1	0.923077	1	1	1	1	1	1	1	1	1	1	1	1	1	1	1	1	1	1	1
'chrX'	'PHKA2'	1	0.934211	1	0.963964	0.771429	0.954023	0.953488	0.927273	0.954545	0.863636	0.912088	0.960784	0.802198	0.917808	0.835616	1	1	1	0.954545	1	1	0.888889	0.958763	1	0.846154	0.941176	1	0.926471	1	1	0.948718	1	0.957447	0.927273	0.966102	1	0.958333	1	0.945205	0.927273	1	0.902439	1	0.911504	1	1	0.957447	1
'chrX'	'PHKA2'	0.946667	0.961538	1	0.933333	1	1	1	0.958333	1	0.962264	0.854545	0.966667	1	1	0.939394	0.964912	1	0.904762	0.942857	0.913043	0.890909	1	1	1	0.8125	0.836066	1	0.975	0.913043	1	0.7	0.953488	0.771429	1	0.850467	0.933333	0.767442	0.92	0.863636	1	1	0.911111	1	1	0.973333	1	1	0.96
'chr21'	'BTG3'	0.0560748	0	0.0580645	0	1	0.121951	0.0603448	0.122807	0	0.108696	0.057971	0	0.056	0.133333	0	0.0744681	0	0.0750751	0.0666667	0.0367347	0.160494	0.144737	0.0776471	0	0.0980392	0.0930233	0.0869565	0.153846	0	0.0909091	0	0.216216	0.0377358	0.0555556	0	0.145833	0.105263	0	0.0674847	0.0888889	0.0576923	0.0621469	0.0666667	0.086351	0	0	0.0289855	0.0676692
'chr19'	'COPE'	0.976806	0.979112	1	0.983539	0.986214	0.984877	0.95283	0.979321	0.942598	0.963153	0.966469	0.980247	0.975352	0.993056	0.971698	0.971049	0.966446	0.97852	0.959002	0.991803	0.986916	0.973793	0.977011	0.989691	0.96004	0.976744	0.972103	0.975334	0.946472	0.965015	0.907781	0.966632	0.988868	0.98166	0.986288	0.96962	0.911974	0.938998	0.973736	0.984784	0.969143	0.970814	0.978667	0.977099	0.962547	0.99537	0.951368	0.97832
'chr19'	'COPE'	0.982084	0.98481	0.986217	0.993837	0.992877	0.972222	0.975369	0.992174	0.984406	0.982734	0.988476	1	0.990881	0.993143	0.986643	0.97471	0.96687	0.975148	0.995149	0.996756	0.984991	0.992894	1	0.983776	0.970627	0.987765	0.981914	0.989099	1	0.996658	0.984194	0.983968	0.990599	0.972493	0.986119	0.993377	0.982	0.952226	0.982503	0.995334	0.98411	0.920836	0.997464	1	0.991803	0.981337	0.992441	0.97921
'chr19'	'COPE'	0.996418	0.998823	1	0.998042	1	0.997687	1	0.995122	0.998363	0.994717	0.997599	1	1	0.995872	1	0.996881	1	0.992608	0.995893	0.993528	1	1	1	1	1	0.998365	0.995406	1	0.990408	1	0.998873	0.998697	0.99375	0.998844	0.99889	1	0.996915	0.998126	1	0.995943	0.997745	0.992108	1	1	1	1	0.997964	0.997122
'chr18'	'GREB1L'	1	1	1	1	1	0.960784	0.789474	1	1	1	0.916667	0.95	1	1	0.958333	1	1	1	0.870968	1	1	1	1	1	1	1	1	1	1	1	1	1	1	1	0.916667	1	1	1	1	0.967742	1	0.851852	1	0.945946	1	0.92	0.923664	1
'chr19'	'DDX49'	0.0381944	0.0656168	0.112903	0.034965	0.0418006	0.0351288	0.0693069	0.112426	0.0517241	0.057377	0.0357143	0	0.0155039	0.0449827	0.0323974	0.0792079	0.0234742	0.0410959	0.0494297	0	0.0483092	0.0657439	0.0614035	0.0582524	0	0.111969	0.04	0	0.028169	0.0729927	0.0389105	0.0574713	0.0656934	0.0472441	0.042394	0	0.0501931	0.0299145	0.0815217	0.0351288	0.0805687	0.0465116	0.0598291	0.0181818	0.0702479	0.0315789	0.0340459	0.057971
'chr19'	'HOMER3'	0.995037	0.989583	1	0.973333	0.996364	1	1	0.989189	0.986486	1	0.992063	0.991736	1	1	1	0.972222	0.99537	1	0.988166	0.982759	1	1	1	1	0.992248	1	0.97973	0.990654	0.960265	0.982857	0.970109	0.97227	0.983051	1	0.982808	0.982609	0.996875	0.991011	0.983607	1	0.995006	1	0.98513	1	1	1	0.981018	0.987194
'chr22'	'DGCR2'	0	0	0	0	0	0	0	0	0	0	0	0	0	0	0	0	0	0	0	0	0	0	0	0	0	0	0	0	0	0	0	0	0	0	0	0	0	0	0	0	0	0	0	0	0	0	0	0
'chr22'	'DGCR2'	1	0.996317	1	0.956522	1	0.991228	1	1	1	1	0.977901	1	1	0.962441	1	0.992958	0.969925	0.989041	1	0.974763	0.992982	0.989011	0.992218	1	1	0.9875	1	0.976834	1	0.953488	0.955556	0.948529	0.970874	1	1	1	1	1	0.974522	1	0.977839	0.972973	1	1	0.99375	1	1	1
'chr18'	'ESCO1'	0.191011	0.307087	0.261905	0.206612	0.211111	0.246377	0.222222	0.246377	0.239437	0	0.174603	0.230769	0.192053	0.4	0.282051	0.202614	0.102041	0.230769	0.213115	0.122449	0.107143	0.295238	0.27451	0.142857	0.290909	0.189873	0.263158	0.180723	0.159091	0.355932	0.272727	0.2	0.247059	0.226891	0.22	0.25	0.19685	0.155556	0.2	0.228571	0.189189	0.161677	0.295238	0.138686	0.179856	0.193548	0.191489	0.164948
'chr11'	'ZDHHC13'	0.905579	0.87931	1	0.910112	0.915789	0.916667	0.816327	0.947368	1	1	0.935484	1	1	0.948718	0.931034	0.894737	0.913978	0.891892	0.868421	0.865169	0.887324	0.942857	0.923077	1	1	1	0.921569	1	1	0.960784	0.714286	1	1	0.96	0.93617	1	0.925	1	0.923077	0.93617	1	0.878788	0.965517	0.942857	1	1	0.92	1
'chr17'	'EPN2'	1	1	1	1	1	1	1	1	1	1	1	1	1	1	1	1	1	1	1	1	1	1	1	1	1	0.982456	1	1	1	1	0.989796	1	0.972603	1	1	1	1	1	0.978022	1	1	1	1	1	1	1	1	1
'chr17'	'EPN2'	1	1	1	1	1	1	1	0.971698	1	1	0.955556	1	0.974026	1	1	1	1	1	1	1	0.975309	1	1	1	1	0.973799	1	1	1	1	0.848101	1	1	0.984043	1	1	1	1	1	0.908571	0.857143	1	0.924623	1	1	1	1	1
'chr19'	'ARMC6'	0.295775	0.194805	0.193548	0.193548	0.342995	0.384615	0.4	0.34	0.25	0.245902	0.338983	0	0.333333	0.39823	0.375	0.354839	0.168317	0.276596	0.314286	0.383562	0.278689	0.156463	0.408451	0.258065	0.353535	0.333333	0.315436	0.314516	0.512195	0.258427	0.488372	0.213115	0.232558	0.291667	0.324841	0.227723	0.278689	0.227273	0.321101	0.305085	0.308642	0.321101	0.386364	0.222222	0.232143	0.411765	0.286885	0.353535
'chr19'	'ARMC6'	0.988991	0.987981	1	0.971084	1	1	1	1	0.943218	0.965035	1	1	0.975207	1	0.966667	1	0.955224	1	1	1	1	1	1	1	1	0.945701	1	0.989831	1	1	0.97541	1	0.982456	1	1	1	0.985075	1	1	0.953125	1	1	1	1	1	1	0.977401	0.983287
'chr21'	'C21orf91'	0.90625	1	1	0.918367	0.944444	1	1	0.913043	1	0.939394	1	1	0.965517	1	1	1	1	0.979798	1	0.95	1	0.917808	1	1	0.886792	0.957447	1	1	0.826087	1	1	0.945946	0.916667	1	0.916667	1	1	1	1	0.916667	1	0.914894	1	0.948718	0.969231	1	1	0.938462
'chr8'	NA_99	1	1	1	1	1	1	1	1	1	0.984925	1	1	1	1	1	1	0.965649	1	0.97546	1	1	1	1	1	1	1	1	1	1	1	1	1	1	1	0.980645	1	1	1	1	1	0.935484	1	1	1	1	1	1	0.97973
'chr17'	'EPN2'	0	0.148936	0	0	0	0	0	0	0.194444	0.0250696	0.045977	0	0	0	0	0.196429	0	0	0	0.045045	0	0	0.166667	0	0.105882	0.0891089	0	0	0	0	0.0859873	0.0350877	0	0	0	0	0.0952381	0	0.104895	0.0461538	0	0	0	0	0.0735294	0	0	0
'chr17'	'EPN2'	1	1	1	1	1	1	0.948276	1	1	1	1	0.969925	1	1	1	1	1	1	1	1	1	1	1	1	1	1	1	1	1	1	0.988312	1	1	1	1	1	1	1	1	1	1	0.967568	1	1	1	1	1	1
'chr18'	'ABHD3'	0.945392	0.989011	0.97931	0.978836	1	0.917808	1	0.952	0.990909	1	0.953488	0.925532	0.927798	0.980769	0.97037	0.960133	0.945289	0.965015	0.976812	0.946903	0.955446	0.931193	0.814433	1	1	0.955485	0.944637	0.976684	0.943182	0.945205	1	0.947917	0.936842	0.923567	0.934783	0.985577	0.869281	1	0.949686	0.961039	0.936	0.884615	0.946309	0.968992	0.931204	0.735537	0.973963	0.993846
'chr19'	'MEF2B'	1	1	1	1	1	1	1	1	1	1	1	1	1	1	1	1	0.833333	0.888889	1	0.857143	1	0	0.857143	1	0.789474	1	0.73913	1	0.882353	0.75	0.730769	1	1	1	1	1	1	0.777778	0.906977	1	1	1	1	1	0	1	0.901235	1
'chr8'	'CSGALNACT1'	0	0	0	0	0	0	0	0	0	0	0	0	0	0	0	0	0	0	0	0	0	0	0	0	0	0	0	0	0	0	0	0	0	0	0	0	0	0.107143	0	0	0.0882353	0	0	0	0	0	0	0.0446429
'chr19'	'MEF2BNB'	0	0	0	0	0	0	0	0	0	0	0	0	0	0	0	0	0	0	0	0	0	0	0	0	0	0	0	0	0	0	0	0	0	0	0	0	0	0	0	0	0	0	0	0	0	0	0	0
'chr19'	'RFXANK'	0.773234	0.922078	0.873684	0.930636	0.858751	0.850602	0.892473	0.960199	0.878338	0.963636	0.788945	0.771845	0.839286	0.940741	0.859729	0.838428	0.868373	0.759494	0.844937	0.793765	0.930502	0.93314	0.944444	0.808	0.719512	0.923077	0.914692	0.74	0.875519	0.884932	0.76324	0.866348	0.905085	0.877551	0.887324	0.955923	0.927171	0.901809	0.870436	0.964103	0.82881	0.464126	0.951754	0.860215	0.745042	0.848101	0.827144	0.955975
'chr22'	'HIRA'	0.93617	0.97931	1	1	0.919463	0.954545	0.903614	1	0.946429	0.953488	0.972222	0.973684	0.973451	1	1	1	1	0.929329	0.971429	0.986532	1	0.941748	1	0.952	0.827957	0.864407	0.97037	0.942857	0.943182	0.953488	1	0.984375	0.965217	0.964912	0.933333	1	0.961538	0.955801	1	1	0.9375	1	1	0.966667	1	0.970588	0.881188	0.862069
'chrX'	'PDHA1'	0.0358127	0.020202	0	0.0416667	0.0179949	0	0	0	0	0	0.0277778	0.0212766	0.0253165	0.0324074	0.0351438	0.0666667	0.0319149	0.0483871	0.035503	0.03125	0.0531915	0.0434783	0.0576271	0.0967742	0	0	0.0352113	0.0374065	0	0	0	0.0571429	0	0.0410959	0.0378378	0	0	0.04	0	0.04375	0	0.0441176	0.0470588	0.0593607	0.0375	0.0416667	0.030303	0.0229885
'chr9'	'DENND4C'	0.917098	0.851613	0.9375	0.979452	0.945736	1	0.754386	0.894273	0.921569	0.842105	0.940741	0.88764	0.927273	0.931034	0.897233	1	0.86087	0.902439	0.941176	0.957983	0.987013	0.958904	0.937107	1	0.955882	0.923077	0.84375	0.848606	0.811765	0.975904	1	0.954887	0.861111	0.856287	0.922747	0.869822	0.881188	0.947368	0.87027	0.92674	0.688312	0.958763	0.921739	0.63786	0.977221	1	0.940075	0.761905
'chrX'	'PDHA1'	0.929412	0.988991	1	0.970588	0.956835	0.983871	0.993939	0.981982	0.952475	0.898876	0.906542	0.87907	0.937294	0.910913	0.930693	0.97878	0.901809	0.875278	0.969697	0.953878	0.945701	0.982353	0.930521	0.958042	0.953353	0.955556	0.957831	0.906191	0.921788	0.97	0.953271	0.993311	0.963134	0.961003	0.907767	0.979933	0.965174	0.934426	0.980861	0.968504	0.850932	0.996616	0.967302	0.976744	0.801802	0.949495	0.854637	0.970803
'chr9'	'ACER2'	0	0	0	0	0	0.166667	0	0.153846	0	0	0	0	0	0.115385	0	0	0	0	0	0	0	0	0	0	0	0	0	0	0	0	0	0	0	0	0	0	0	0	0	0	0	0	0	0	0	0	0	0
'chr12'	'PLEKHA5'	1	0.982301	1	1	1	1	1	1	1	1	1	1	0.972028	1	1	1	1	1	1	1	1	1	1	1	1	1	1	1	1	1	0.913043	1	1	1	0.978723	1	1	1	1	1	1	1	1	1	1	1	1	1
'chr19'	'SUGP1'	1	0.982143	1	0.984615	0.972414	1	1	0.987013	1	0.947368	0.952756	1	0.987097	0.986111	1	1	1	0.972222	1	1	1	1	0.968992	1	0.964912	1	0.98773	1	1	0.97037	1	1	0.982906	1	1	1	0.98895	1	0.942584	0.991111	0.987261	0.990431	1	1	0.987879	0.955556	0.971671	1
'chr1'	'UBR4'	0.984127	0.968421	0.979058	0.995181	0.977528	0.97	1	0.95082	0.990338	1	0.928571	0.931271	0.960526	0.990676	0.984252	0.994203	0.977011	0.991952	0.979058	0.981982	1	0.974843	1	0.939394	0.953488	0.930131	0.988701	0.932961	1	0.988827	1	1	0.981873	0.967332	0.97546	0.95	1	0.95625	0.97861	0.97556	0.977401	0.968831	0.986928	0.963964	1	0.967033	0.950877	0.962687
'chr12'	'PLEKHA5'	0	0	0	0	0	0	0	0	0	0	0	0	0	0	0	0	0	0	0	0	0	0	0	0	0	0	0	0	0	0	0	0	0	0	0	0	0	0	0	0	0	0	0	0	0	0	0	0
'chr12'	'PLEKHA5'	0	0	0	0	0	0	0	0	0	0	0	0	0.0322581	0	0	0	0	0	0	0	0	0	0	0	0	0	0	0	0	0	0	0	0	0	0	0	0	0	0	0	0	0	0	0	0	0	0	0.0363636
'chr1'	'UBR4'	0.89418	0.954286	0.933333	0.881857	0.898734	1	1	0.888	1	0.96875	0.891156	0.979798	0.953488	0.982456	0.970588	0.955882	0.75	0.991342	1	0.96129	0.956522	0.92	0.955056	1	1	0.9	0.913043	0.928251	0.927007	0.89899	0.75	0.924528	0.772152	0.957895	0.919075	1	0.971014	0.857143	0.894737	0.93617	1	0.88764	1	1	0.840426	0.910112	0.935484	0.917526
'chr22'	'CDC45'	0.893805	1	0.846154	1	0.906977	0.964286	0.976471	1	1	0.869565	0.846154	1	0.955556	1	0.804511	1	0.941176	0.908745	0.866667	1	0.892473	1	0.95283	0.842105	0.894737	1	0.828125	0.836364	1	0.939394	0.830508	1	0.92	0.947368	0.916667	1	0.9	1	0.901639	1	1	0.87156	0.8	0.975309	0.911504	1	0.874286	0.934426
'chr16'	'TMC5'	0	0	0	0	0	0	0	0	0	0	0	0	0	0	0	0	0	0	0	0	0	0	0	0	0	0	0	0	0	0	0	0	0	0	0	0	0	0.0165975	0	0	0	0.0165975	0	0	0	0	0	0
'chr1'	'UBR4'	0.0888889	0.110465	0.1	0.0333333	0	0	0.111111	0	0	0	0.0655271	0.136364	0.114286	0.0731707	0.0679612	0	0.0833333	0.0481283	0	0	0	0	0	0	0	0	0	0	0	0	0	0	0	0.0725806	0	0	0.0769231	0	0	0.0596026	0	0	0.0546875	0.15	0.0709677	0	0.0689655	0.0752688
'chr16'	'TMC5'	0.925373	0.964497	0.942857	0.954198	0.882353	1	1	1	1	0.915273	1	0.95189	0.724138	0.96008	1	0.942122	0.894737	0.94	0.982143	0.846154	0.983471	1	0.958333	0.950355	0.925	0.929078	1	1	1	0.945205	0.944444	0.95122	1	0.969543	0.961039	0.89	0.918465	1	1	0.978723	0.938959	1	0.934426	0.898089	1	0.92	0.958904	0.939815
'chr22'	'CDC45'	0	0.0612245	0	0	0	0	0	0	0	0	0	0	0	0	0	0	0.0338983	0.0136986	0	0	0	0	0.0849057	0	0	0	0	0	0	0	0	0	0	0	0	0	0	0.0689655	0	0	0	0	0	0	0	0	0	0
'chr16'	'TMC5'	0.969582	0.972028	1	1	0.913793	1	1	1	1	0.98627	1	0.994302	1	0.992258	1	1	1	0.990268	0.983936	1	1	1	0.989437	0.989556	1	0.973404	1	1	1	1	0.982143	0.968254	1	0.995506	0.977778	1	0.993322	0.98303	1	1	0.987562	1	1	1	1	1	1	0.989547
'chr12'	'PLEKHA5'	0	0	0	0	0	0.0754717	0	0	0	0	0.0810811	0	0.0684932	0	0	0.0789474	0	0.0416667	0	0	0.111111	0	0.05	0	0	0.075	0.0588235	0	0	0	0.130435	0	0	0.0454545	0	0.142857	0	0	0	0	0	0.0215385	0.0263158	0.0652174	0	0	0.04	0
'chr16'	'CCP110'	0.41791	0.375	1	0.555556	0.785714	0.421053	0.684211	0.428571	0.5	0.3	0.239437	0.47619	0.481481	0.590909	0.631579	0.212121	0.319149	0.530864	0.517241	0.45	1	0.2	0.44	1	0	0.454545	0.235294	0.433962	0.534884	0	0.333333	0.529412	0.5	0.47619	0.4375	0.571429	0	0	0.756098	0.478261	0.684211	1	0.315789	1	0.382353	0.428571	0.552632	0.535714
'chr17'	'ALDH3A2'	0	0.0140845	0.013986	0	0.0555556	0	0	0	0	0.0198675	0	0.017094	0.0179641	0	0	0.0113208	0	0	0	0	0	0.029703	0.0322581	0	0	0.0322581	0	0	0	0	0	0	0.0403226	0	0	0	0.0425532	0	0.0552147	0	0	0	0.00839552	0	0	0	0.0204082	0
'chr16'	'CCP110'	0.465409	0.565217	0.259259	0.475177	0.531532	0.666667	0.479167	0.476923	0.4375	0.5	0.307692	0.316667	0.421488	0.431818	0.570248	0.472527	0.493976	0.48	0.155556	0.342657	0.6	0.477273	0.358289	0.2	0.470588	0.43379	0.517241	0.433962	0.413127	0.368421	0.242424	0.413793	0.411765	0.289157	0.255172	0.46875	0.522388	0.209302	0.343137	0.418605	0.555556	0.529412	0.326007	0.470899	0.641509	0.416667	0.351852	0.15625
'chrX'	'SH3KBP1'	1	1	1	0.985632	0.938462	0.955556	1	1	1	1	0.939394	0.936842	1	0.978723	0.949367	0.957447	1	0.99061	0.986395	1	1	0.959459	0.979592	0.946667	0.961538	0.977273	0.934066	1	1	0.963636	1	1	0.963964	0.948718	1	1	1	1	1	0.990783	1	0.946429	1	0.936842	0.975758	0.982301	0.984252	0.985401
'chr1'	'EMC1'	1	1	1	1	1	1	1	1	1	1	0.974249	0.971631	0.896296	0.987578	1	1	1	1	1	1	0.981395	1	0.979167	1	1	1	0.989848	1	1	1	1	1	1	1	1	1	1	1	0.979592	1	1	0.935103	1	0.975	1	1	1	0.983607
'chr17'	'ALDH3A2'	0.110266	0.0943396	0.144578	0.12154	0.0611247	0.111969	0.104693	0.139423	0.2	0.115282	0.199573	0.138614	0.0981132	0.128834	0.0888889	0.063561	0.0769231	0.100775	0.106383	0.0573248	0.0733591	0.18541	0.120301	0.140984	0.0912	0.130081	0.208791	0.151515	0.0851064	0.128492	0.0723861	0.0615385	0.146552	0.0885167	0.152738	0.0894309	0.0985915	0.0434783	0.0644491	0.150685	0.193878	0.0742496	0.0952059	0.128421	0.110448	0.119617	0.154321	0.116279
'chr19'	'GATAD2A'	0.995495	1	1	1	1	1	1	1	1	1	1	1	0.990338	1	1	1	1	0.992982	1	1	0.995885	1	1	1	0.990148	1	1	1	1	1	1	1	1	1	0.993711	1	0.97561	1	0.993174	0.986577	1	0.97561	1	1	1	1	1	0.986842
'chr16'	'C16orf62'	0.992248	1	1	1	1	1	1	1	1	1	1	1	1	1	1	1	1	1	1	1	1	1	0.981132	1	1	1	0.974359	1	1	1	1	1	1	1	1	1	1	1	1	1	1	1	1	1	1	1	1	1
'chr19'	'GATAD2A'	0.979058	0.982456	1	0.971751	1	0.988571	1	1	1	1	0.978667	1	1	1	0.984576	1	1	1	0.985019	1	0.995413	0.989529	1	1	1	0.969697	1	0.978571	1	1	0.981043	0.970443	1	0.96139	1	1	1	0.979094	1	0.988166	0.946237	0.956923	1	1	0.982507	1	0.9875	1
'chr19'	'GATAD2A'	0.942029	1	1	0.916168	0.985455	0.942446	1	0.93007	0.932432	1	0.801802	0.811321	0.9801	1	0.970443	0.837398	0.980861	0.971831	1	1	1	0.947712	0.958333	0.944444	0.877095	0.871795	0.925926	0.977654	0.971223	0.976048	0.923304	0.949686	0.983471	0.945652	0.96875	0.937984	0.931034	0.945946	0.991903	0.932203	0.895833	0.880952	1	1	0.979592	0.843137	0.966667	0.964539
'chr1'	'AKR7A2'	0.992832	1	1	0.995124	1	0.980769	1	1	0.988439	1	1	1	1	1	1	1	0.987288	1	0.992079	0.991228	0.990431	1	1	1	0.971134	1	0.995781	0.995242	1	1	0.980583	1	0.994695	0.993935	0.988868	1	1	0.986441	1	0.997983	1	0.953153	0.986792	1	0.9877	0.985437	0.998006	1
'chr1'	'PQLC2'	0.95	1	0.969231	1	1	0.957143	0.914894	0.960784	0.925134	0.984791	0.94958	0.970588	1	0.95092	0.96875	1	1	0.95082	1	1	1	0.975904	1	0.928571	0.978495	1	0.955882	0.967391	1	0.904	0.928144	0.920792	0.953488	0.909091	0.924051	0.9375	0.967568	0.956204	0.925926	0.97546	1	1	0.963415	1	0.952941	1	0.924171	1
'chr16'	'C16orf62'	0.961219	0.991736	0.950413	0.961538	0.959596	1	0.964602	0.974522	0.976303	0.988701	0.920635	1	0.985455	0.994737	0.947368	0.971897	0.975709	0.987768	0.964158	0.993789	1	0.942857	1	0.937107	0.958188	0.991416	1	0.953704	0.986577	1	0.938462	0.993569	1	0.933333	0.985019	0.983673	0.983193	0.98	0.977099	0.927126	0.944	1	0.996516	1	0.981818	0.980676	0.937984	0.9819
'chr1'	'CAPZB'	1	1	1	1	0.995266	1	1	1	1	0.984145	1	1	1	1	1	0.99902	1	1	1	1	1	1	1	1	1	1	1	0.998172	1	1	1	1	0.997492	1	1	1	1	1	1	0.999065	1	1	1	1	1	1	1	1
'chr16'	'IQCK'	1	0.962441	0.964912	1	1	0.982906	0.974359	1	1	0.942857	1	1	0.981818	0.971014	0.96129	1	0.981982	0.971831	1	0.941606	0.94152	0.971831	0.944444	1	0.989247	0.964286	0.983871	1	0.966102	0.969697	0.978723	0.985401	0.986667	0.981043	0.982222	1	0.982906	0.964912	0.984496	1	0.972973	1	1	1	0.97	0.971831	0.962963	0.978495
'chr16'	'IQCK'	0.902439	0.941909	1	0.949367	1	0.952756	1	0.942029	1	1	0.881356	0.970874	0.917808	0.960265	0.913669	0.950704	0.912281	1	0.958621	0.943396	0.957447	0.926471	0.948052	0.924051	0.85782	1	0.861111	0.816425	0.957746	1	0.793814	0.851351	0.968504	0.936937	0.96347	0.909091	0.896552	0.918367	0.917603	0.961353	0.876923	0.857143	0.961995	0.946237	0.980583	1	0.934426	0.935484
'chr19'	'GMIP'	0.835821	0.587302	0.444444	0.702128	0.786885	0.858586	0.692308	0.804878	0.676471	0.738318	0.791667	0.707317	0.923077	1	0.959184	0.6	0.73913	0.728395	0.807692	0.76	0.697674	0.882353	1	0.764706	0.888889	1	0.84127	0.782609	0.941176	0.897436	0.55102	0.84	0.814815	0.608696	0.931034	1	0.785714	0.6	0.916667	0.809524	0.885714	0.769231	0.842105	0.826087	0.869565	0.923077	0.806452	0.826923
'chr16'	'IQCK'	0.974684	0.950139	1	1	0.900826	0.963855	0.937931	0.904255	0.987705	0.963415	0.897727	0.960396	0.971698	0.915094	0.883333	0.978972	0.941558	0.935976	0.94181	1	0.918478	0.970874	0.95	0.948276	0.959596	0.943396	0.697674	1	0.933628	0.95082	0.857143	0.954774	0.913462	0.971698	0.93578	0.881579	0.825806	0.963415	0.960526	0.978417	0.825	0.859375	0.990244	0.943182	0.92953	0.844156	1	0.890411
'chr16'	'IQCK'	0.954545	0.965066	0.980198	0.978022	0.943662	1	0.951807	1	1	1	1	1	0.9	1	0.982143	0.980456	1	0.977901	0.966216	1	0.980392	0.984615	1	1	0.979381	0.968912	1	1	0.954887	1	0.973684	0.940741	1	0.967742	0.971698	0.975904	1	1	0.98773	0.962963	1	1	0.9729	1	1	1	0.985507	0.974684
'chr22'	'GNB1L'	0.890909	1	1	0.88	1	1	1	1	1	1	0.806452	1	0.863636	1	1	0.884615	1	1	1	1	0.948276	1	1	1	1	1	0.949153	0.853659	1	0.926829	0.833333	1	1	1	1	0.777778	0.873684	1	0.903226	1	1	1	1	1	0.915493	1	0.928	1
'chr17'	'AKAP10'	0.902439	0.932432	0.880597	0.938462	0.921053	1	0.906977	0.979592	1	0.932836	0.886792	0.90625	0.910112	0.930233	0.870968	0.959732	1	0.9	0.921569	0.909091	0.97561	0.906977	0.977778	0.8	0.956204	0.878788	0.923077	0.982906	1	0.949367	0.928994	0.974684	0.972603	0.944444	0.94	1	0.866667	1	0.963303	0.912281	0.925926	0.950413	0.927536	0.90099	0.918699	1	1	0.894737
'chr19'	NA_100	0.851852	0.928571	1	0.925926	1	1	1	1	0.875	1	0.875	1	1	1	1	0.969697	1	1	1	1	1	1	0.956522	1	1	1	1	1	1	1	1	0.875	1	1	1	1	1	1	1	1	1	1	1	1	1	1	1	1
'chr22'	'TXNRD2'	1	1	1	1	1	1	1	1	1	1	1	1	1	1	0.961538	1	0.972789	1	1	1	1	1	1	1	1	1	1	1	1	1	1	1	1	0.971429	1	1	1	1	0.957895	1	1	1	1	1	1	1	1	1
'chr1'	NA_101	0.0328559	0.00958466	0	0.0169177	0.0938053	0.014383	0	0.0460251	0.0181618	0.0235457	0.0188172	0.0138889	0.0674157	0.0112465	0.0427632	0.0174129	0.0455814	0.039528	0.0117356	0.0295763	0.0149597	0.0269058	0.0232558	0.0121547	0	0.0155902	0.0280736	0.048522	0.0398671	0.0175439	0.0261569	0.0168224	0.0245521	0.0213041	0.0168311	0.0310263	0.0322581	0.0367428	0.0163934	0.0232992	0.0220713	0.0612245	0.0295176	0.0441459	0.0131363	0.0305882	0.0294118	0.116451
'chr20'	'RIN2'	0.930233	0.975	1	0.981651	1	1	1	0.984252	1	1	0.947826	0.945455	0.967213	1	1	0.969697	0.964286	0.981308	1	1	0.923445	0.925926	1	1	1	0.882353	0.929825	1	0.965517	1	1	1	1	1	0.959184	0.957447	1	0.955556	1	0.98	1	1	1	0.970149	1	0.965517	1	1
'chr22'	'COMT'	0	0.0105263	0	0	0	0	0	0	0	0	0	0	0	0	0	0	0	0	0	0	0	0	0	0	0	0	0	0	0	0	0	0	0	0	0	0	0	0	0.011236	0	0	0	0.042735	0	0	0	0	0
'chr22'	NA_102	0.74359	0.937984	0.846154	0.876923	0.801802	0.703704	0.627907	0.466667	0.9	0.421053	0.586207	0.843137	0.666667	0.864865	0.722222	0.857143	1	0.935484	0.909091	0.947712	0.780822	0.555556	1	0.843137	0.972222	1	0.68595	0.913043	0.980392	0.878788	0.96	0.85	0.867925	0.929825	0.583333	1	1	0.930736	0.878261	0.836735	0.77551	0	1	1	0.927273	0.791667	0.881188	0.212121
'chr22'	'ARVCF'	0	0	0	0.380952	0	0.0555556	0	0.222222	0	0	0	0	0	0	0	0	0	0	0	0	0	0	0.0967742	0	0	0	0	0	0	0	0.0294118	0	0	0	0	0	0	0	0	0.373134	0	0	0	0	0	0	0	0
'chr3'	'RAB5A'	0.027027	0.0383481	0	0.0242424	0	0	0.019802	0.037594	0	0	0	0	0.00900901	0	0.0361446	0.0391061	0	0.00974026	0	0.0283019	0	0.0285714	0.083004	0	0	0	0	0.0391645	0.023622	0	0	0.0151515	0.0322581	0.0340136	0	0	0.060241	0.027027	0	0.0145631	0	0.0487805	0.0192308	0	0.0257426	0	0.0330579	0
'chr20'	'NAA20'	0.997211	0.999551	0.997904	0.998551	1	0.994382	0.987768	1	1	1	0.987879	0.992883	0.996711	1	0.997475	0.997718	1	0.996644	1	0.99799	0.998967	0.998391	1	1	0.99187	0.990074	0.996571	1	1	1	1	1	1	0.996049	0.995012	0.995388	0.99276	1	0.997439	1	0.996161	0.992366	1	1	1	0.995935	0.996587	0.986513
'chr22'	'C22orf25'	0.675	0.881081	0.88	0.887097	0.681818	0.868852	0.727273	0.807018	0.717949	0.921569	0.73913	0.863014	0.868852	0.808219	0.797468	0.747748	0.847826	0.802817	0.851852	0.865031	0.777778	0.762712	0.716667	0.686275	0.705882	0.721519	0.717647	0.877934	0.708333	0.822785	0.630769	0.714286	0.8125	0.765432	0.797753	0.863636	0.5	0.8	0.864407	0.835366	0.757225	0.75	0.874016	1	0.85124	0.69697	0.746032	0.777778
'chr22'	'C22orf25'	0.818182	0.919328	0.893333	0.934426	0.92381	0.757576	0.934426	0.845304	0.774648	0.773585	0.754098	0.886792	0.81982	0.947137	0.873016	0.861272	0.968504	0.937107	0.860465	0.84058	0.733333	0.868132	0.928571	0.904762	0.851852	0.886792	0.912409	0.92429	0.7625	0.893805	1	0.72093	0.882353	0.850187	0.830986	0.835616	0.666667	0.849057	0.741935	0.932432	0.877863	0.753846	0.954674	1	0.882353	0.783784	0.798165	0.692308
'chr22'	'C22orf25'	1	1	1	1	1	1	1	1	1	1	0.869565	1	1	1	1	1	0.960227	1	1	1	1	1	1	1	1	1	1	1	1	1	1	1	0.946903	1	1	1	1	1	1	1	1	0.830986	1	1	1	1	1	0.810811
'chr22'	'C22orf25'	0.97561	0.976401	1	0.977778	0.95122	0.851852	1	0.977273	1	1	0.925926	1	0.859155	1	1	0.953488	0.952941	1	1	0.986577	1	1	0.787611	1	0.809524	0.954545	0.93617	1	0.95	0.960784	1	0.897436	1	0.962733	1	1	0.767442	0.772727	1	1	0.969231	0.666667	1	1	1	1	0.967742	0.911111
'chr22'	'C22orf25'	1	0.992424	1	1	1	0.892857	1	1	1	0.969697	0.954545	1	1	1	1	0.942029	1	0.987013	1	1	1	1	0.951515	1	1	0.934783	0.942029	1	1	1	1	1	0.92	1	0.972973	1	1	1	1	1	1	1	0.988417	1	1	1	1	0.945205
'chr17'	'SPECC1'	1	0.894737	1	0.666667	0.666667	0.714286	0.757576	0.85	0.857143	0.804878	0.868613	0.897436	0.764706	1	0.886792	0.882353	0.797101	0.904762	1	0.76	0.790541	0.9	0.84	1	0.864407	0.728395	0.644444	0.892473	1	0.777778	0.944444	1	0.714286	1	0.813953	0.931034	0.857143	0.9	0.604651	0.873418	0.733333	0.74359	0.887324	1	0.772727	0.5	0.818182	0.82906
'chr1'	'TMCO4'	0.989637	0.978873	1	0.894737	0.977778	1	1	0.806452	1	0.926606	0.928571	0.895833	1	0.797297	0.823529	1	1	0.963636	1	1	0.868852	0.911765	0.816092	0.818182	0.925926	1	0.940054	0.726496	0.965714	1	1	0.978723	0.976744	0.95572	0.917355	1	0.840426	0.956835	1	0.903226	0.826087	0.982759	0.969466	0.833333	0.956044	0.864407	0.934959	0.862069
'chr11'	'NAV2'	0.428571	0.705882	1	0.821429	0.5	0.645161	1	0.457627	0.153846	0.517241	0.517241	0.25	0.310345	0.428571	0.565217	0.483871	0.4	0.666667	0.214286	0.555556	0.647059	0.5	1	0.4	0.0952381	0.375	1	1	0.333333	0.483871	0.176471	0.555556	0.5	0.44186	0	0.153846	0.153846	0.28	0.153846	0.352941	0.153846	1	0.4375	0.609756	0.219512	0.466667	0.0952381	0.684211
'chr11'	'NAV2'	0.5	0.410853	0.466667	0.546667	0.44	0.405128	1	0.410256	0.45122	0.280576	0	0.380952	0.368421	1	0.476744	0.461538	1	0.290909	0.336538	0.538462	0.343284	0.545455	0.5	0	0.555556	0.454545	1	1	0	0	0.555556	0	0.454545	0.298969	0.545455	0	0.45122	0.428571	1	0.543478	0.333333	0.288136	0.273885	0.431034	0.237209	0.333333	0.24774	0.4
'chr11'	'NAV2'	0.0555556	0	0	0.176471	0	0.142857	0	0	0	0.210526	0	0	0	0	0	0	0	0.136364	0	0	0.125	0	0	0	0	0	0	0	0	0.0380952	0	0	0	0.05	0	0	0	0	0	0	0	0	0.0695187	0.0956522	0	0	0	0
'chr22'	'DGCR8'	1	1	1	0.95082	0.948276	0.966102	0.9375	0.983871	1	0.955556	0.956044	1	1	0.98773	1	1	0.976471	1	1	1	1	1	1	1	1	0.977011	0.986486	0.95283	1	1	1	1	0.956989	0.956522	0.974843	0.917808	1	0.980198	1	1	0.982609	0.983871	1	0.986207	1	1	0.982456	0.984127
'chr2'	'WDR35'	1	0.933775	0.961905	0.971223	1	0.964286	0.826087	0.933333	1	0.947368	0.967213	1	1	0.941176	0.958763	0.99	1	0.952756	0.885714	0.972973	1	1	0.984252	1	0.966667	1	1	1	0.916667	1	1	0.939394	0.969697	1	0.977778	0.791667	1	1	1	0.986014	1	0.977273	1	0.989474	1	1	0.956044	1
'chr1'	'TMCO4'	0.833333	0.838384	1	1	0.666667	1	1	1	0.6	1	0	0	0.375	1	1	1	1	0.6875	0.5	1	0.5	1	0	1	0	1	0.73913	0.714286	0.333333	0.809524	1	0.6	0.652174	0.837209	1	0.625	0.625	1	0.478261	0.62963	1	0.571429	0.857143	1	1	0.666667	0.733333	1
'chr2'	'WDR35'	0.888889	0.973333	1	0.919463	1	1	1	0.811024	0.846154	1	1	1	0.886792	0.96875	0.857143	1	1	0.928571	0.862069	1	0.953488	0.942857	0.828571	1	1	1	0.88	1	1	1	1	1	0.857143	0.842105	0.9	1	1	0.857143	1	1	1	0.789474	1	1	0.972789	1	0.8	0.904762
'chr2'	'WDR35'	0	0	0.518519	0.387387	0	0	0	0.186813	0	0	0	0	0	0	0	0	0	0	0	0	0	0	0	0	0	0	0	0	0	0	0	0	0	0	0	0	0	0	0	0.264368	0	0	0	0	0	0	0	0
'chr2'	'MATN3'	0.975309	1	1	0.989011	1	1	1	0.992999	1	1	1	1	1	1	1	0.995338	0.988868	1	0.994898	1	1	1	1	1	1	1	1	1	1	1	1	1	1	1	1	1	1	1	1	1	1	1	1	1	1	1	0.988827	1
'chr3'	'SGOL1'	0.769231	1	1	0.863636	1	0.823529	0.945946	0.653846	1	0.375	1	1	0.941176	0.860465	0.893617	1	1	0.728814	1	0.916667	0.875	0.733333	1	0.733333	0.538462	0.891892	0.931034	0.980198	0.705882	0.727273	1	1	1	0.945946	0.882353	0.941176	0.95082	1	0.957895	1	1	0.868132	1	0.884615	0.664	1	0.888889	0.645455
'chr10'	'PLXDC2'	0.981651	1	1	1	1	1	1	1	1	1	1	1	1	1	1	1	1	1	1	0.984962	1	0.981481	1	1	0.933333	1	1	0.948718	1	1	1	0.974359	1	1	0.991031	1	1	1	1	0.99262	0.983333	1	1	1	1	1	1	1
'chr22'	'DGCR6L'	0.990408	0.985803	0.979798	0.98374	0.965686	0.981651	1	0.965986	0.988183	0.974576	0.970326	0.97931	1	1	0.974138	0.973684	0.992218	0.974643	0.966102	0.983573	0.989848	0.995423	0.985075	0.991718	1	0.977695	0.978984	0.990083	1	0.995876	0.94955	0.97954	0.992278	0.991329	0.97861	1	0.976247	0.954683	0.977087	0.988048	0.97891	0.768293	1	0.986207	0.983607	1	0.973753	0.929825
'chr20'	'RALGAPA2'	0.896552	1	0.95122	1	0.939394	1	0.877551	1	1	1	1	1	1	1	1	1	1	0.924612	0.957447	0.965517	0.947712	0.975	0.888889	1	1	0.991031	0.932203	0.974359	1	1	1	1	1	1	1	1	1	1	1	1	1	1	1	0.98	0.934641	0.95	0.948718	1
'chr11'	'PRMT3'	0.974359	1	1	0.969697	0.843137	1	0.846154	1	1	1	1	1	1	1	1	0.945946	1	0.942857	1	1	1	0.943662	1	1	1	0.932203	1	1	0.902439	1	1	1	1	1	0.92	1	0.960784	1	0.962963	0.935484	1	0.767442	1	1	1	1	1	0.939394
'chr11'	'PRMT3'	0.972789	1	1	1	1	0.939394	0.959184	1	1	1	1	1	1	1	0.967742	0.979592	0.96875	0.901639	0.940299	1	1	0.957447	1	1	1	1	1	1	1	1	1	1	1	1	0.942857	1	1	1	0.945946	0.976471	0.878788	1	0.974359	0.983471	1	1	1	1
'chr13'	'ZMYM5'	0.925926	0.903226	0.898305	0.880342	0.809524	0.789474	1	0.969231	0.882353	0.727273	0.863636	0.882353	0.815603	0.945946	0.914894	0.73913	0.92	0.78626	0.923077	0.728155	0.923077	0.603774	0.860465	0.894737	0.744681	0.925926	0.958333	0.758242	1	0.731343	0.538462	0.724138	0.746032	0.846154	0.954545	0.648352	0.831579	0.906977	0.784946	0.847619	1	0.876923	0.809524	1	0.789474	1	0.8	0.807692
'chr2'	'PUM2'	0.623188	0.555921	0.636364	0.518447	0.539952	0.53271	0.704082	0.611429	0.725	0.554054	0.821561	0.534545	0.664025	0.664042	0.662083	0.607656	0.636364	0.638507	0.666667	0.647761	0.520309	0.6	0.547297	0.727273	0.6	0.408046	0.711628	0.587808	0.465241	0.641026	0.609756	0.622318	0.378531	0.657754	0.606004	0.487923	0.792683	0.59633	0.529412	0.426752	0.430168	0.818182	0.56998	0.539894	0.594046	0.584795	0.744361	0.434483
'chr10'	'PLXDC2'	1	1	1	1	1	1	1	1	1	1	1	1	1	1	1	1	1	1	1	1	1	1	1	1	1	1	1	1	1	1	1	0.982456	1	1	1	1	1	1	1	1	1	1	1	1	1	1	1	1
'chr2'	'PUM2'	0.984848	1	1	1	1	0.979899	1	1	1	1	1	1	0.992016	1	1	1	1	1	1	1	1	1	1	1	1	1	1	1	1	0.913978	1	1	1	1	1	1	1	1	1	1	1	1	1	1	1	1	1	1
'chr2'	'PUM2'	0.130435	0.107143	0.206107	0.109333	0.238636	0.0804598	0	0.1	0.157895	0.130435	0.20442	0.133333	0.140741	0.18018	0.203463	0.2	0.179775	0.172589	0.0810811	0.12987	0.170068	0.128205	0.229437	0.25	0.258621	0.11284	0.122642	0.209302	0.0870871	0.0857143	0	0.105263	0.138462	0.0967742	0.101639	0.191011	0.146341	0.15	0.145455	0.134247	0.184211	0.228426	0.148387	0.184466	0.211268	0.149425	0.083871	0.0992366
'chr13'	'ZMYM2'	0.291139	0.129032	0.266667	0.242991	0.220588	0.423077	1	0.354331	0.222222	0.291667	0.19403	0.245614	0.364706	0.248	0.356322	0.458824	0.215686	0.334146	0.142857	0.181818	0.351648	0.117117	0.186047	0.297297	0.4	0.333333	0.184211	0.277778	0.306122	0.261538	0	0.341772	0.282609	0.2	0.275093	0.409836	0.268817	0	0.391304	0.298387	0.230769	0.242424	0.234899	0.30303	0.188679	0.2	0.204301	0.28125
'chr6'	'CDKAL1'	0.208333	0.0869565	0.272727	0.272727	0	0	0	0.173913	0.129032	0.263158	0	0	0.166667	0.190476	0.0681818	0	0.105263	0.222222	0.0833333	0.125	0	0.133333	0.333333	0.192308	0	0	0.137931	0	0	0	0.2	0	0.210526	0	0.176471	0	0.384615	0	0	0	0	0	0.272727	0.422222	0.133333	0.275862	0	0
'chr6'	'CDKAL1'	1	1	1	1	1	1	1	1	1	1	1	1	1	1	1	0.969697	1	1	1	1	1	1	1	1	1	1	1	0.943396	1	1	1	1	1	1	1	1	1	1	1	0.969231	1	0.969231	1	0.985185	1	1	1	1
'chr20'	'RALGAPA2'	0	0	0	0	0	0	0	0	0	0	0	0	0	0	0	0	0	0	0	0	0	0	0	0	0	0	0	0	0	0	0	0	0	0	0	0	0	0	0	0	0	0	0	0	0	0	0	0
'chr13'	'ZMYM2'	1	1	1	1	1	1	1	1	1	1	1	1	1	1	1	1	1	1	1	1	1	1	1	1	1	1	1	1	1	1	1	1	0.975	1	1	1	1	1	1	1	0.972603	1	1	1	1	1	1	1
'chr20'	'RALGAPA2'	1	1	1	1	0.793103	1	1	1	1	1	1	1	1	1	1	1	0.942857	0.986014	1	1	0.989744	1	1	1	1	0.981043	1	1	1	1	0.902439	1	1	1	1	1	1	1	1	1	1	1	1	1	1	1	1	0.924051
'chr18'	'RBBP8'	0.99278	1	0.995266	0.991501	1	0.978022	1	0.998311	0.995859	0.994624	0.990873	0.989474	0.960784	1	0.985663	1	1	0.985185	1	0.996546	0.939698	0.989946	0.987013	0.995816	0.973129	0.992647	1	1	0.947368	1	0.986842	1	0.980515	1	0.992701	1	0.983137	1	0.986577	0.983333	1	0.995181	0.984293	1	1	1	0.989796	1
'chr13'	'ZMYM2'	0	0	0	0.0189873	0	0	0	0.0136986	0	0	0	0.0324675	0.00826446	0	0.011976	0	0	0.0139064	0.025	0	0.0173913	0.0423729	0.0188679	0	0	0	0	0	0	0	0	0	0	0.034188	0	0	0.0114286	0	0	0.00796813	0.025	0.0162602	0.00900901	0	0	0	0	0
'chr13'	'ZMYM2'	0	0	0	0	0	0	0	0	0	0	0	0	0	0	0	0	0	0	0	0	0	0	0	0	0	0	0	0	0	0	0	0	0	0	0	0	0	0	0	0	0	0	0	0	0	0	0	0
'chr16'	'ACSM1'	0.428571	0.818182	1	0.76	1	0.666667	0.846154	1	0.693617	1	0.612903	0.6875	0.5	0.836066	1	0.877551	1	0.882353	0.625	1	1	0.673469	1	1	0.448276	0.764706	1	1	0.716814	0.69697	0.75	0.818182	0	0.714286	0.531915	0.866667	0.702128	1	0.7	0.76	0.866667	1	1	0.894737	1	1	0.666667	0.227273
'chr16'	'ACSM1'	1	1	1	1	1	1	1	1	0.897674	1	1	1	1	1	1	1	1	1	1	1	1	1	1	1	1	1	1	1	1	0.92	1	0.857143	1	1	1	1	0.767442	1	1	1	1	1	1	1	1	0.857143	1	1
'chr15'	'HERC2P3'	1	1	1	1	1	1	1	1	1	1	1	1	1	1	1	1	1	1	1	1	1	1	1	1	1	1	1	1	1	1	1	1	1	1	0.977011	1	1	1	1	1	1	1	1	1	1	1	1	0.92
'chr4'	'PACRGL'	0.282051	0.536082	0.586207	0.404255	0.90625	0.4375	1	1	0.636364	1	0.866667	0.478261	0.771429	0.741935	0.711538	0.795918	1	0.643564	1	0.733333	1	0.558824	0.770115	0.571429	1	0.470588	0.8	1	0.811321	0.666667	1	1	0.75	0.631579	0.375	1	0.552239	1	0.782609	0.306122	0.5625	0.753846	1	1	0.75	1	0.897436	0.842105
'chr4'	'PACRGL'	0.478261	0.675325	1	0.703704	0.659091	1	1	0.733333	1	0.793103	1	1	1	1	0.804348	0.829787	0.888889	0.802469	1	1	0.636364	0.813953	1	0.75	1	0.64	1	0.862069	0.781818	1	0.789474	0.73913	1	0.857143	0.642857	1	1	1	1	0.6	0.818182	1	1	1	0.6	1	1	0.888889
'chr4'	'PACRGL'	0.981982	0.936	0.936508	0.922481	1	0.9375	0.952381	1	0.904762	1	1	0.941176	0.977273	0.983871	1	0.928571	1	0.968254	0.809524	1	0.969231	0.898734	0.93617	1	1	0.971014	0.916667	1	1	0.897436	0.837838	1	0.933333	1	0.974359	1	0.946429	1	0.929825	0.969925	0.963636	1	1	1	1	1	1	1
'chr4'	'PACRGL'	1	0.839286	0.84375	0.833333	0.85124	0.837838	0.726027	0.903226	0.891892	0.907692	1	0.9	0.843137	0.935829	0.769912	0.92053	1	0.823529	0.777778	0.857143	0.628571	0.657754	0.733871	0.903226	0.909091	0.964912	0.917241	0.9	1	0.666667	0.710145	1	0.723077	0.757576	0.821656	1	0.865922	0.931818	0.80198	0.980861	1	0.893491	0.796296	0.958333	0.898734	0.836364	0.747368	0.764286
'chr4'	'PACRGL'	0.928994	0.827089	0.933702	0.97551	0.839572	1	0.870968	0.783784	1	0.730769	0.871429	0.894118	1	0.951613	0.910112	1	1	0.985185	0.776119	0.969697	0.96129	0.943925	0.846154	0.878788	0.921569	1	0.916279	0.918367	1	1	0.689655	0.914286	1	0.919355	0.842105	0.787611	0.929134	0.931507	0.817073	0.978022	0.894737	1	0.848485	0.972222	1	1	0.875	0.787736
'chr4'	'PACRGL'	0	0.310345	0	0	0	0	0	0	0.25	0	0	0	0.130435	0	0	0.0333333	0	0.0789474	0	0	0	0.0689655	0.142857	0	0	0	0	0	0	0	0.375	0	0	0.153846	0	0	0	0	0	0.0714286	0	0	0	0	0	0.148148	0	0
'chr4'	'PACRGL'	0.489933	0.188192	0.292035	0.388535	0.24812	0.36	0.4	0.277778	0.351351	0.27451	0.213483	0.406593	0.376923	0.298507	0.435583	0.407407	0.285714	0.294776	0.333333	0.213115	0.274194	0.430657	0.151943	0.220339	0.357143	0.450704	0.2	0.445255	0.255102	0.322581	0.268908	0.214286	0.351351	0.255814	0.302326	0.225	0.215686	0.534884	0.243697	0.373626	0.28125	0.417476	0.542373	0.467742	0.214286	0.416667	0.402597	0.348837
'chr22'	'ZNF74'	1	1	1	1	1	1	1	1	0.833333	1	1	1	1	0.8125	1	0.833333	1	0.823529	1	1	1	1	1	1	1	1	1	1	1	1	1	1	1	1	1	0.913043	1	1	0.9375	1	1	1	1	0.8	1	1	1	1
'chr22'	'ZNF74'	0.666667	0.69697	1	0.843137	0.696203	0.873016	1	0.563636	0.69697	1	0.409091	0.8	0.606557	0.873684	1	0.730769	0.619048	0.487805	1	0.705263	1	0.769231	0.782609	0.428571	0.727273	1	0.764706	0.433333	0.714286	0.625	0.619048	0.851852	0.649123	0.631579	0.581395	1	0.681818	0.590909	0.688889	0.793103	0.487179	0.724138	0.842105	0.894737	0.660377	0.73913	0.434343	0.565217
'chr22'	'ZNF74'	0	0	0	0	0	0	0	0	0	0	0	0	0	0	0	0	0	0.0652174	0	0	0	0	0.0666667	0	0	0	0	0	0	0.0952381	0	0	0	0	0	0	0	0	0	0	0	0	0.0869565	0	0	0	0	0
'chr14'	'CCNB1IP1'	0	0	0	0	0	0	0	0.0377358	0	0	0	0	0.0434783	0	0.0421053	0	0	0	0.0566038	0	0	0	0	0	0	0	0.0943396	0	0	0	0	0	0	0	0	0	0	0	0	0	0	0	0	0	0	0.0364964	0	0
'chr14'	'CCNB1IP1'	0.880342	1	1	1	1	1	1	1	1	1	1	1	1	1	1	1	1	1	1	1	1	1	1	1	1	1	1	1	1	1	1	1	1	0.976471	1	1	1	1	1	1	1	0.942857	1	1	1	1	1	1
'chr16'	'ERI2'	1	1	1	1	1	1	0.967742	0.893333	1	1	0.940476	1	1	1	1	1	1	1	1	1	1	1	1	1	1	0.985714	1	1	1	1	1	1	1	1	0.991111	1	1	1	1	0.979381	1	0.9375	0.986111	1	0.950311	1	1	1
'chr16'	'ERI2'	1	1	1	0.694118	1	1	1	1	1	1	0.835616	1	1	1	1	1	1	1	1	1	1	1	1	1	1	1	1	1	1	1	1	1	1	0.852941	1	1	1	1	0.709677	1	1	1	1	1	1	1	1	1
'chr22'	'KLHL22'	1	0.962441	0.95	1	1	0.931034	0.9	0.836066	1	0.870968	1	1	0.987879	1	0.982456	1	0.976879	0.967914	0.964912	1	1	0.885714	1	0.936508	0.938462	1	0.955224	1	0.963855	0.889908	1	1	0.979381	0.958333	1	1	1	0.92381	0.938776	0.972603	1	1	1	1	0.934066	1	0.969231	0.970149
'chr16'	'AC004381.6'	0.786164	0.782609	0.890909	0.890909	0.785714	0.95	0.903846	0.666667	0	1	0.821429	0	0.71875	0.76	0.777778	0.736842	0.615385	0.849057	0	0.964286	0.555556	0	0.428571	0.842105	0.65	0.661538	0.416667	0	0.73913	0.4	0.285714	0	0.625	0.859649	0.885714	1	0.657143	0.714286	0.673077	0.666667	0.30303	1	0.730337	1	0.804348	0.821429	0.777778	0.833333
'chr14'	'TEP1'	0.781818	0.977273	0.740741	0.830508	0.834862	0.846154	0.746835	0.939394	0.809524	0.975	0.897436	0.932203	0.652174	0.906542	0.815217	0.745455	0.911111	0.725	1	0.756098	0.936842	0.95122	0.811765	0.79661	0.826087	0.848101	0.828571	0.875	0.866667	0.866667	1	0.964912	0.771429	1	0.921569	0.878788	0.866667	0.84127	0.811321	0.882353	1	0.733333	0.893805	1	0.964286	0.918367	0.818182	0.923497
'chr14'	'TEP1'	0.428571	0.657658	0.538462	0.617021	0.802817	0.675676	1	0.534247	0.5	0.736842	1	0.372549	0.590909	0.518519	0.571429	0.555556	0.588235	0.559322	0.533333	0.705882	0.616438	0.702128	0.692308	0.75	1	0.517241	0.45	0.54386	1	0.434783	0.354839	0.714286	0.727273	0.791667	0.55	0.76	0.5	0.644444	0.230769	0.491525	0.375	1	0.742857	0	0.714286	0.545455	0.672131	0.843137
'chr16'	'AC004381.6'	0.671233	0.794872	0.517241	0.809524	0.66	0.652174	0.54878	0.555556	0.625	0.574468	0.688889	0.755102	0.736842	0.728814	0.906977	0.65625	0.692308	0.875	0.868852	0.914286	1	0.92	0.875	0.826087	0.72973	0.84375	0.761905	0.675676	0.74359	0.85	0.695652	0.625	0.875	0.756757	0.836735	0.483871	0.511111	0.7	0.72619	0.836735	1	0.857143	0.837209	0.920635	0.923077	1	0.492537	0.578947
'chr2'	'C2orf43'	0.925373	0.833333	1	0.868852	0.844311	0.92	1	0.975904	0.902439	0.910448	0.95	0.944444	0.808219	1	0.836364	0.882353	0.882353	0.981818	1	0.873418	0.904762	1	0.973684	1	0.849057	0.961538	0.641026	1	0.705882	0.969231	1	0.932584	0.866667	0.938462	0.921053	1	0.93617	1	0.90991	1	1	0.905512	0.90991	0.967667	0.927798	0.906977	0.904762	0.833333
'chr22'	'MED15'	0.985612	0.967391	0.967742	0.930556	0.936842	1	0.964286	0.987013	1	0.927273	0.924051	0.952381	1	0.951923	1	0.969697	1	0.9819	1	0.940299	0.981818	1	0.985401	1	1	1	1	1	0.945205	0.977528	1	0.981982	1	0.936	0.986842	1	0.931034	0.966102	0.941748	0.975904	0.958042	1	1	0.909091	0.953704	1	0.981982	0.940299
[truncated: 8,568 more rows]
[truncated: 252 more columns]
