# Supplementary material for: CTAS: a network control theory-based approach to identify key regulatory TFs of AS events during epithelial–mesenchymal transition
Source: Brief Bioinform. 2026 Feb 10;27(1):bbag042. doi: 10.1093/bib/bbag042 (PMC12888823; doi:10.1093/bib/bbag042)
Supplement: supp_table_bbag042 [file supp_table_bbag042.zip › S3 Table.xlsx]

## Sheet: Sheet1
	'TCGA-BH-A0C7-01'	'TCGA-A8-A06N-01'	'TCGA-D8-A1XV-01'	'TCGA-E9-A1N3-01'	'TCGA-A2-A0CW-01'	'TCGA-A1-A0SQ-01'	'TCGA-C8-A1HM-01'	'TCGA-D8-A1XG-01'	'TCGA-BH-A6R8-01'	'TCGA-E9-A5UO-01'	'TCGA-D8-A1XA-01'	'TCGA-E2-A15G-01'	'TCGA-BH-A18R-01'	'TCGA-C8-A26Z-01'	'TCGA-B6-A1KN-01'	'TCGA-A7-A0DC-01'	'TCGA-A8-A09E-01'	'TCGA-AR-A24Z-01'	'TCGA-AN-A0FK-01'	'TCGA-AO-A03M-01'	'TCGA-A2-A0YG-01'	'TCGA-EW-A1P5-01'	'TCGA-E2-A15S-01'	'TCGA-C8-A12X-01'	'TCGA-A2-A0EU-01'	'TCGA-BH-A0W3-01'	'TCGA-E2-A109-01'	'TCGA-A2-A0YT-01'	'TCGA-A8-A09K-01'	'TCGA-S3-AA11-01'	'TCGA-OL-A5RZ-01'	'TCGA-BH-A0H9-01'	'TCGA-E9-A1R2-01'	'TCGA-A8-A06Z-01'	'TCGA-AR-A1AV-01'	'TCGA-A8-A06Y-01'	'TCGA-EW-A6SA-01'	'TCGA-A2-A0D1-01'	'TCGA-B6-A0RL-01'	'TCGA-D8-A27E-01'	'TCGA-E9-A5UP-01'	'TCGA-D8-A1JM-01'	'TCGA-BH-A0E7-01'	'TCGA-BH-A1F8-01'	'TCGA-E2-A155-01'	'TCGA-AR-A0U3-01'	'TCGA-A8-A085-01'	'TCGA-C8-A12L-01'	'TCGA-E2-A156-01'
'ADNP'	12.1328	12.2145	11.8132	11.8583	13.1322	12.5506	12.4079	11.9468	11.6452	11.2812	12.3659	11.813	12.6428	11.9815	12.1943	12.6324	11.7771	12.4299	11.2582	12.8622	12.4124	11.6432	12.5399	11.628	11.9721	12.0814	12.7087	12.5055	12.6969	11.6584	11.5768	12.0096	12.453	11.9004	11.84	11.9379	11.3614	11.9704	12.3552	11.6057	11.7352	12.015	11.4955	12.7484	12.7052	12.2451	11.8833	11.7383	11.7986
'ADNP2'	9.3648	9.7747	9.0118	9.3174	9.7703	10.2552	9.3277	9.7695	9.3433	8.9574	9.6236	9.6936	10.7745	8.9029	9.7971	10.1494	9.2485	10.3081	9.8674	10.0642	9.6933	9.7795	9.155	9.2173	9.2071	10.0798	9.2874	9.0986	9.8397	9.4897	9.3936	9.4286	9.7	9.4855	9.2588	9.0971	9.8319	9.3144	9.969	9.4014	9.4803	9.8359	9.9112	9.7681	10.3494	10.5624	9.4298	10.7575	10.267
'AEBP1'	13.8357	8.3082	10.8109	11.8378	12.6475	12.1609	11.6946	13.2764	12.8774	9.948	13.9062	12.6071	12.4389	13.6669	13.2222	10.2403	12.9445	12.2487	13.3098	12.7309	12.9837	13.5832	11.0098	12.5494	12.8505	11.9948	14.1037	12.3016	10.8472	13.1637	11.8877	13.0766	13.7403	11.2641	13.9577	11.7396	11.6358	13.5743	8.3375	12.0193	9.9963	8.5408	13.1986	12.3523	12.6751	12.1959	14.1867	12.5955	11.0568
'AEBP2'	9.1995	9.5463	9.3274	8.7101	7.9484	8.8992	10.14	9.3982	8.4798	8.148	9.0891	9.2985	10.0745	8.9811	8.7541	9.2785	8.7521	9.3744	9.347	8.9971	9.2773	8.9835	9.036	8.5921	9.6624	9.3426	9.0904	9.2392	8.7137	8.8959	8.791	9.4713	9.3176	9.1431	9.5123	9.5518	8.5932	8.4567	9.3026	9.3508	8.5998	11.642	9.6398	10.0229	8.0366	9.6798	9.1062	8.9918	9.5844
'AHCTF1'	11.8556	11.0036	11.5775	10.8822	11.2189	10.8911	11.4312	12.1011	10.6888	10.171	10.9195	10.9257	12.5428	11.3615	11.2257	10.5324	11.204	11.2581	11.3509	10.4977	10.7275	10.6774	11.0684	10.0192	10.7791	10.7562	11.3253	11.5542	11.1054	10.6296	10.0648	11.2347	11.1415	11.3015	11.5587	11.3344	10.6417	10.3297	11.2738	10.7531	10.8317	11.9812	10.3571	11.5752	11.0765	11.1901	11.0314	11.9644	10.5129
'AHDC1'	9.0656	8.1447	9.4483	8.9861	8.9286	10.2486	8.0484	10.0477	9.7336	9.8628	10.6597	9.768	8.111	9.3309	9.0593	8.3866	9.1846	8.2953	8.2947	10.3759	9.4279	10.2482	8.8462	8.6475	9.3589	9.5273	9.5862	8.7267	9.0983	10.584	9.3547	8.9956	9.7972	10.561	9.3556	8.7413	10.2448	9.8121	9.6267	9.2817	9.0825	9.6029	8.8623	8.2559	9.6567	8.1867	9.9221	9.4403	10.0565
'AHR'	10.2005	9.1427	10.2935	8.9338	9.0169	11.3922	11.4004	10.0382	8.5612	8.6538	10.5413	11.2512	9.7529	10.4114	11.43	9.7157	9.5215	9.6254	10.6249	10.6997	11.3139	13.0545	8.8272	8.4802	11.3343	11.7888	9.3863	9.7599	9.5082	9.767	7.271	11.2227	10.765	9.9574	9.7872	7.8351	8.3919	7.8206	9.9796	9.686	9.6332	9.8934	11.6126	9.7479	9.5159	10.8501	9.7694	11.085	12.2443
'AHRR'	4.6268	4.4364	2.6211	5.0877	4.4769	6.0166	5.0936	2.9931	5.8124	2.8659	5.1817	5.7514	6.8206	6.7816	8.1016	5.162	4.2929	3.9681	4.3473	5.7311	5.1073	4.7691	6.0875	4.2468	6.9188	5.066	4.609	5.1174	3.5292	6.586	7.318	5.7904	6.5813	4.34	4.8605	5.0027	8.0025	4.2398	7.1521	3.9976	2.8855	6.5117	6.0883	5.4248	7.8881	4.6415	5.8293	5.0809	5.6385
'AIRE'	0	0	0	0	0	0	0.9613	0	0.757	0	0	0	0.3754	0	0	0.3844	0	0	0.4565	0.6178	0	0	0	0	0	0	0.3873	0	0	0	0.596	0	0	0	0	0	0.9495	1.2706	0.387	0	0	0	0	0	0	0.6512	0.3124	0	0.7806
'AKNA'	8.9646	6.3855	8.4567	8.1538	9.3333	8.789	10.334	9.0814	8.7614	7.7525	8.5848	9.0254	8.5096	8.1345	8.4043	7.6725	8.0451	8.9426	8.9683	9.7749	9.1448	8.965	7.8875	8.3141	8.0227	8.9309	8.5771	8.5365	9.1082	8.784	7.7809	8.0322	9.1548	7.5906	9.029	7.977	7.7305	7.3568	6.7559	9.0692	7.605	9.0311	7.8348	7.3944	7.7606	8.2902	9.0658	8.7938	8.185
'ALX1'	0	0	0	1.5727	0	0.4889	0	0	0	1.1239	0	0	0	1.1362	0	0	0.4725	1.7177	0.8027	0	0.728	0	1.8432	0	0	0	0	0	0	0	0	0.4761	0.546	0	0.3665	0	1.3516	0	0.387	0	0	3.9474	0	0	0.6455	1.0982	0	3.022	0
'ALX3'	3.546	5.5999	4.7695	4.7823	3.5402	2.8179	2.3954	4.0076	3.414	4.4743	4.3267	4.7671	4.235	3.8557	2.9991	3.8204	2.7683	4.1278	2.3489	3.0847	3.3488	3.9862	3.2671	3.156	4.044	2.9236	3.1709	3.7448	5.2524	5.1195	4.1184	3.7972	3.5897	4.6476	2.8801	3.0797	4.7253	5.2906	5.3136	3.9714	5.5646	4.3678	5.1855	1.2909	2.9049	4.3092	4.8484	3.2789	3.9409
'ALX4'	2.5082	0	0.5995	0.6454	0.6552	2.2113	1.9414	2.1638	0	1.7479	1.1486	1.7904	2.4483	1.7638	1.2971	0.6876	0	5.689	0	3.3345	3.039	0	2.0577	0	0	0.5253	0.6923	0	1.9828	1.4735	1.8309	0.8334	0.9411	0.5913	0	0.8704	0	0	1.1576	0.3651	0.4848	3.731	0	1.2909	0	0.6512	0.7869	0	0
'ANKZF1'	8.42	9.3436	9.1279	9.5898	8.8144	8.5351	9.678	9.59	9.2335	9.6393	8.8424	9.8232	9.0088	8.567	9.0774	9.1118	8.7879	9.0868	8.6559	8.6877	8.8913	8.6656	9.2412	8.8965	8.5776	8.9348	8.6036	8.6809	9.5687	10.3154	10.1256	8.362	9.7315	8.7211	9.2676	9.1004	10.1244	9.8405	9.6239	8.8969	9.3478	10.3747	8.9132	8.3726	9.2269	8.4423	9.1294	8.9997	8.9738
'AR'	10.3716	8.5178	10.1517	6.5076	8.3336	7.8839	7.9468	10.8738	7.8864	7.2661	11.4475	10.5662	9.9749	10.4184	4.4962	9.9154	9.6634	10.5647	11.27	8.6736	11.0522	10.2692	7.1043	9.1586	9.5361	11.5001	8.7501	6.7879	8.3403	9.2983	8.0383	9.4824	5.4369	10.376	10.9205	7.9912	8.5757	9.6354	8.2686	10.0476	8.2217	2.0249	10.6847	10.9856	9.0661	11.1138	10.0245	10.881	11.0573
'ARGFX'	0.334	0	0	0.3585	0	0	0	0	0	0	0	0	0	0	0	0	0	0	0.4565	0	0	0	0	0	0	0	0	0	0.5077	0	0.596	0	0	0	0	0	0	0	0.387	0	0	0	0	0	0	0	0	0	0
'ARID2'	10.3016	10.6506	10.2131	10.3318	10.3202	9.9344	10.4894	10.5912	9.3379	8.8825	10.5562	10.7696	10.8929	10.754	10.345	10.7032	9.8609	10.9316	10.6184	10.2253	10.0789	10.3937	10.6681	9.7066	10.5796	10.8971	10.3001	11.7443	10.5605	10.441	9.6064	10.2806	10.1164	10.4673	10.892	10.1499	9.7783	9.2842	10.0323	10.3308	9.1347	9.4243	10.6503	10.6025	11.0891	10.6423	10.1458	10.0177	11.2185
'ARID3A'	7.5246	6.5987	5.6862	5.9787	8.2611	6.17	5.8652	6.5814	6.8565	6.9083	6.5342	6.2557	7.9745	6.7091	5.8392	6.9965	6.5547	7.1452	6.503	6.4659	6.2692	6.5412	6.4521	6.1454	5.9769	7.0041	6.6237	8.1119	7.5728	6.2239	7.0933	6.983	4.9278	6.47	6.9664	5.6519	7.6724	7.7624	6.667	5.5391	7.378	5.1697	5.2193	5.7064	7.1362	6.1061	5.773	7.0268	6.5705
'ARID3B'	7.4599	7.4123	7.0873	7.2605	6.6584	6.8014	6.7165	7.3629	6.7541	9.0221	7.1679	7.2187	7.3536	7.3674	7.2967	6.8667	6.7016	7.6166	5.8191	6.7644	6.3642	7.3265	7.5996	6.1306	5.9678	7.1934	6.9775	6.7773	7.7585	7.2142	8.1202	6.3144	6.9195	6.659	7.8815	6.1991	6.8599	8.472	8.1249	6.8709	6.4407	6.5547	5.9873	6.6804	7.4796	6.3776	7.8039	7.2306	6.4921
'ARID3C'	0.334	0	0	1.7035	0	0	0	0	0.757	0.4783	0.8571	0.4955	0.3754	0	0.369	0	0	0.5438	1.0817	0.8494	0.4094	0	0	0	0	0	0	0	0	0	0	0.4761	1.2509	0	0.6584	0.8704	0.6967	0	0.6919	0	0.847	1.1556	0	0	0.3586	0	0.3124	0.481	0
'ARID5A'	8.6376	7.067	7.6166	9.0574	10.5158	7.7658	8.6748	9.9142	9.351	9.5871	7.6097	8.7811	9.437	7.0977	7.6858	8.8179	10.1404	7.692	9.6265	9.852	8.2442	9.6584	7.4295	8.7402	7.4871	9.8561	7.5349	7.5846	9.649	9.3919	9.7793	9.0866	9.2308	8.1725	8.504	10.0384	10.5416	7.6519	6.4955	10.3671	9.6332	7.1704	7.5897	6.034	8.676	7.8932	7.605	9.3841	9.6361
'ARID5B'	10.1371	9.5158	9.5996	8.2167	9.8913	8.8919	10.9424	10.7731	8.9643	7.6935	9.5221	10.8953	9.8275	9.7671	10.5499	10.4935	9.1584	10.5504	10.2469	10.4066	10.4645	10.0888	8.0293	7.8167	8.9299	10.5173	9.649	9.2405	10.4849	10.2558	9.7419	9.7389	9.3995	9.5831	9.8826	9.9378	8.6842	10.3101	7.4449	8.8599	10.1543	11.1233	10.7632	10.4898	10.7413	10.9341	9.8611	10.8408	11.666
'ARNT'	11.1036	11.0066	10.4814	9.8737	9.8533	10.6254	10.1729	11.0848	9.9708	9.4495	10.182	11.129	10.0529	10.5207	10.9036	11.1542	10.8389	10.4879	10.9816	9.8062	11.3275	9.8251	10.4279	9.6903	9.7159	10.3243	10.8969	10.6317	10.0875	10.3521	8.8593	10.6258	10.6462	10.3638	10.7405	11.4213	9.5501	9.9198	10.4382	9.7759	10.3725	10.5868	10.6598	9.9197	10.0018	10.5813	9.9771	11.0926	10.7509
'ARNT2'	10.3479	8.7182	14.0514	10.306	9.4617	11.4881	9.9362	13.115	9.4896	12.5541	10.0742	11.176	8.4726	9.9091	7.6796	10.548	9.2991	13.1937	12.4364	7.6037	8.7312	10.993	10.9536	11.3889	10.4504	12.0836	8.9715	9.7309	10.3728	9.0918	9.2556	11.01	10.5263	9.2615	10.5301	8.9622	9.1934	10.1278	10.5644	13.0438	9.4608	9.1582	7.8529	8.8749	9.0546	11.2572	13.1414	9.7819	11.6094
'ARNTL'	7.8372	9.0263	6.7707	8.3323	7.4454	8.4709	7.8074	7.7265	7.8906	6.4639	8.0614	7.8358	7.9365	8.3325	7.5261	7.5153	7.8935	7.8706	7.0033	7.2856	6.9962	8.5339	8.4751	8.2609	8.1753	8.225	8.0239	7.7346	9.2658	8.9719	7.0213	8.0747	7.3881	7.4966	7.5642	7.806	8.7418	6.2895	7.0078	6.8314	6.5369	7.7622	7.9651	8.6718	7.8104	8.9874	7.8695	6.6198	8.6624
'ARNTL2'	6.6018	1.249	3.3609	6.4942	3.35	1.9351	6.4301	4.9798	3.3666	1.5683	4.5177	2.7523	5.3407	4.9931	6.2125	2.5569	3.1294	5.8749	5.061	6.8604	4.5831	4.6648	5.737	4.4971	6.6769	3.3537	6.6811	6.0503	4.0166	3.7483	6.5794	6.6141	4.2433	2.0142	5.6063	5.378	4.4865	6.1338	1.1576	5.7467	1.9243	10.6847	3.5057	4.9314	5.6467	7.5019	4.4299	8.6843	2.8993
'ARX'	5.8132	0	0	0	0.6552	0	2.3954	0.8267	0.4276	0	5.1157	1.4002	5.0995	7.7187	4.014	0	5.4472	3.6376	3.6048	5.7165	2.9189	0.4654	5.6976	5.2634	0	5.227	6.5498	3.6856	1.9828	7.0254	2.6124	2.2956	0	0	6.7432	7.5141	7.3653	1.5278	7.5505	0.3651	4.1837	0.9418	0	6.3477	6.9146	3.6982	0	5.2252	0.7806
'ASCL1'	2.295	11.6628	3.7949	7.2972	0	7.7113	0.5592	6.8419	0	5.6924	0	5.3489	0	10.6573	3.8487	0.9379	3.5189	2.7974	0	4.021	6.0722	1.335	9.5145	1.2862	0	0	11.3355	2.1719	11.5192	0	7.2075	6.1809	0.546	6.8984	0.3665	0	0.9495	3.3809	11.7401	6.071	1.5834	0	0	0.3667	11.3902	0	0.3124	0	0
'ASCL2'	3.2228	2.752	1.6139	2.1326	10.1018	9.0896	6.3232	3.1894	5.3213	2.6113	2.4496	4.0508	4.6134	6.3813	7.0269	6.8246	2.7683	7.6904	2.7187	8.8334	5.0795	5.0098	4.1672	3.8747	4.8879	5.475	3.8004	6.4919	3.6793	3.7483	9.2349	5.064	4.4995	6.9227	1.9604	1.4095	8.059	5.9591	3.7004	2.7568	6.2418	4.5677	8.0983	1.9611	1.8235	2.8629	1.5531	4.0386	4.7846
'ASCL3'	0	0.2981	0.5995	0	0	0	0.5592	0.4718	0	0	0.4913	0	0	0	0	0	0.4725	0	0	0	0	0	0	0	0.4826	0.5253	0.3873	0	0	0	0	0	0	0	0.3665	0	0.39	0	0.387	0	0	0	1.447	0	0	0	0	0	0
'ASCL4'	1.2032	1.9939	0	0.3585	1.7221	0	0	0.4718	0.757	0	0	0.8637	1.7559	6.5054	3.6284	3.8204	0.8278	0.9378	1.3155	1.2243	1.4009	0	2.5579	0	5.8435	0	1.5097	0	0.5077	1.222	3.2773	1.1196	0	0	2.6335	0	0.39	0	1.9143	0	1.1363	0	0.8978	0.6587	0	0.6512	2.2836	0	0.7806
'ATF1'	8.9032	8.948	8.9664	8.3499	8.7667	8.7665	9.6996	9.3383	8.4503	8.0118	8.7421	9.1166	9.4856	9.2488	8.7897	8.553	8.1453	9.4589	9.3077	8.7624	9.1049	8.4151	9.3127	8.4087	9.09	8.417	8.7303	9.3278	8.6424	8.4556	7.5987	9.0327	8.7033	8.7357	9.424	8.4837	7.8824	7.0739	8.8185	8.5664	7.8344	9.8129	9.4241	9.3507	9.1117	9.0617	8.7554	8.9486	9.0284
'ATF2'	8.7405	9.1024	9.3274	9.4172	8.7456	9.454	8.9356	10.0493	7.8567	8.7714	8.9751	9.0082	9.053	8.9164	8.8906	8.8837	8.6569	9.7414	7.7533	8.8207	9.5003	8.9846	8.7445	7.9653	8.4258	9.1817	8.4082	8.9524	9.6391	8.7125	8.2051	9.4187	8.5524	8.7863	9.4289	9.0163	8.3321	8.7177	8.3347	9.4143	8.0606	9.2129	9.1257	9.7229	9.6916	8.7933	9.0553	9.1317	9.2316
'ATF3'	9.5501	7.1251	5.4345	7.1645	7.6367	7.8388	9.449	7.0028	7.9156	5.725	8.6547	7.4959	9.7354	9.1519	9.8219	6.9367	7.532	8.752	8.7324	9.2749	7.464	9.8311	7.6397	7.1351	9.8505	5.5847	6.5686	10.2428	7.3373	6.6059	7.8719	8.4225	7.8488	5.813	10.5778	9.6964	6.9166	8.0091	7.4321	7.1537	9.1949	10.3341	7.2567	7.6149	7.2422	8.8063	4.8843	8.2008	6.347
'ATF4'	11.4865	12.317	13.013	11.9932	12.155	11.9229	11.8933	12.7939	11.4454	11.7672	11.7371	11.4545	12.3541	11.7117	11.7998	13.2098	11.1837	11.5869	12.0891	12.6283	12.7913	11.4818	12.9288	12.859	12.4579	11.0692	12.3721	12.1165	12.4905	12.4151	12.6693	12.4595	11.6059	11.8636	11.335	12.5206	12.1923	12.8687	11.6203	12.5754	12.4356	13.2717	11.6027	11.3807	12.3074	12.3847	11.0244	12.7681	11.5478
'ATF5'	9.2657	9.5604	9.766	10.6046	10.9557	11.5902	10.2063	9.8042	11.0206	10.0664	9.5069	9.9548	8.7366	8.6218	8.7056	9.9281	10.3187	10.4483	10.5842	10.2883	9.4313	10.2763	9.3921	10.0989	9.9477	9.6132	9.3128	8.9393	10.0298	10.3194	10.0618	9.4071	10.9261	9.2496	9.4945	9.9469	9.7357	10.1584	10.2593	9.4324	10.7292	9.8556	9.1566	8.4099	10.8193	9.0447	9.508	10.1197	9.284
'ATF6'	11.2451	11.3587	11.3352	10.8119	10.9073	11.5796	11.1048	11.9407	10.813	9.9096	11.1326	11.3043	11.3671	11.2427	10.9642	10.7761	11.0264	12.2743	11.418	10.5504	13.3297	10.7255	10.7266	9.996	10.0923	11.037	10.5323	11.2809	11.2448	10.4766	9.4401	10.9862	11.2134	11.226	12.3319	11.5573	9.5679	9.7519	10.6277	11.1036	11.162	11.0511	10.9244	10.6312	10.5778	11.0616	10.7204	11.6826	11.3333
'ATF6B'	11.3679	11.4328	11.0479	10.9146	11.5627	11.6722	11.4431	11.4084	12.044	11.953	10.6608	11.6546	11.1976	11.0155	11.4656	11.5359	11.989	10.5367	12.3102	10.7211	11.6773	11.0637	12.0402	11.4836	10.6725	11.192	11.1803	11.9221	10.396	10.9491	12.0446	10.9251	11.1046	11.0849	11.7263	11.491	11.8371	11.5115	11.6315	10.8955	11.8117	10.4683	11.5643	11.0548	9.5852	11.8648	10.7781	10.7251	11.0809
'ATF7'	10.6438	10.471	10.8727	10.893	9.8455	10.3828	9.8688	10.8916	9.5466	10.3507	11.0716	11.0554	10.7812	10.8405	10.5317	10.1837	10.3785	10.7547	10.6564	10.2889	10.4176	10.4268	10.5813	9.9738	10.7748	10.7646	10.4936	10.5424	10.0755	10.9427	9.5773	11.3226	10.1984	10.0964	11.665	10.6216	9.9172	9.8747	10.1327	10.6419	9.4581	10.85	10.6187	10.7736	11.2226	10.8205	10.1562	10.595	10.7972
'ATMIN'	10.9917	10.867	11.0711	11.0929	11.3641	10.8847	11.0851	11.108	10.4649	10.4452	11.334	10.5744	11.1575	11.3028	11.2105	10.3131	10.7541	11.1471	10.1873	11.3137	10.883	11.5504	10.3547	11.0916	10.9242	10.4505	11.618	11.0536	10.8937	11.0371	11.1829	11.2032	10.4567	10.5307	11.3506	10.7328	9.8432	10.7475	10.2975	11.1891	9.8271	10.8486	10.625	11.0087	11.0056	10.6612	10.8981	10.3576	10.4199
'ATOH1'	0	0	0	0	0	0	0	0	0	0	0	0	0	0	0	0	0	0	0	0	0	0	0	0	0	0	0	0	0	0	0	0	0	0	0	0	0	0	0	0	0	0.3863	0	0	0	0	0	0	0
'ATOH7'	0.334	0	0	1.8233	0	0	0.9613	0	0.757	1.3632	0	0	0.673	0.378	0	0.9379	0.8278	1.3798	0	1.049	0	0	2.4857	1.6591	1.1322	0	1.3446	1.3886	0	2.1871	0.596	0	1.2509	0	1.1088	0	3.8111	2.2531	0.6919	0.6562	0	1.5068	0.3648	0	0	0	0.7869	1.5746	0
'ATOH8'	5.187	3.0203	2.6211	4.6588	3.7396	6.7751	3.9707	3.5164	4.1341	4.6198	4.0009	4.7004	5.1486	3.5213	4.3595	2.7656	3.4693	1.6136	3.3122	5.0592	3.5642	2.826	5.1146	4.5424	4.044	2.7462	5.5791	4.2327	3.7713	3.2389	4.1603	4.6798	4.7665	3.1461	3.1388	3.2775	2.1422	6.2895	3.1699	4.8108	6.3728	4.0842	3.6449	2.493	3.285	3.5654	2.4202	2.7093	2.8993
'BACH1'	9.9878	10.0545	8.4693	8.4464	7.8867	9.0174	9.9882	9.6015	7.6931	8.4852	8.5209	8.7932	9.17	8.9011	9.3373	10.7577	8.093	9.6424	9.1513	9.1724	9.4001	8.7824	8.7541	8.7643	9.3857	7.6017	8.7449	8.988	9.89	8.3845	7.8042	8.1381	9.2051	8.8085	9.3447	8.3307	8.7345	9.0247	8.4509	9.8556	7.6314	8.6363	10.2065	8.9967	10.3897	10.2358	7.874	10.1223	9.2673
'BACH2'	7.1277	2.0747	3.8475	4.4325	4.7165	5.0909	5.2984	6.4082	4.4623	0.8369	5.6924	4.8514	6.5132	6.0043	6.2572	3.4691	4.3211	5.1891	3.9899	6.4616	5.7591	5.0926	4.5503	3.8747	5.8926	4.3759	5.2922	5.0948	4.2583	5.1195	3.8886	5.4596	6.503	3.339	5.941	4.0288	4.4043	6.2543	2.4081	4.7192	2.3201	6.8745	4.9098	6.0083	4.9631	5.1386	5.5895	5.6685	2.591
'BARHL1'	0	0.2981	0	0	0	0	0	0	0	0.4783	0	0.8637	0.3754	0.378	0	0	0	0	0	0	0	0	0	0	0.4826	0	0	0	0	0.5303	0	0	0	0	0	0	0	0.5567	0.387	0.3651	0	0	0	0	0	0	0	0.481	0
'BARHL2'	0	0	0	0	0	0	0	0	0	0	0	0	0	0.378	0	0	0	0	0	0	0	0	0	0	0	0	0	0	0	0	0	0	0	0	0	0	0	0.5567	0	0	0	0	0	0	0	0	0	0	0
'BARX1'	2.7508	0.2981	0	0.3585	1.1041	1.3861	8.4155	1.8904	1.2509	0	1.1486	0	0.9195	1.1362	2.5017	1.3371	2.3958	0.5438	0.8027	4.1995	0.9887	0.4654	1.5912	1.6591	2.5281	0	1.3446	2.7363	0	2.8519	2.0247	3.5306	1.9107	0	0.3665	0.4999	0.6967	0.9573	2.4894	0.3651	0.847	5.845	0	1.2909	0	0.6512	0.3124	7.2607	0.7806
'BARX2'	9.0899	5.8896	10.3813	10.7034	7.5331	9.0196	7.5365	4.502	8.2523	8.3699	7.7137	9.1155	7.0866	8.3177	7.6338	3.0039	7.4639	10.5215	10.3155	9.4789	6.2065	1.8738	6.5704	8.3173	9.3199	6.0443	5.1493	7.8129	8.2572	7.9281	6.1092	5.4724	8.618	9.3459	7.9823	8.9574	11.1214	4.5608	9.3421	10.066	9.6426	12.2972	9.5545	5.9887	9.3254	6.5099	11.2441	7.9902	8.7516
'BATF'	7.6289	8.4978	7.9378	6.636	7.1625	8.0402	8.0144	8.1405	9.8643	10.2108	6.8454	7.8563	7.2017	7.9992	6.2182	8.3971	7.4952	6.2144	8.5877	8.2921	7.3812	7.5155	8.2333	6.0855	8.2506	6.964	7.4762	6.2321	6.9708	8.5041	7.2224	7.2359	6.1574	8.4896	6.7625	8.2168	8.517	5.8337	7.7263	10.1378	9.555	5.365	7.9585	4.5938	5.4182	8.2421	7.2446	7.4325	7.7998
'BATF2'	6.699	6.9806	6.7293	7.3203	8.6914	4.348	9.2479	7.3663	9.1002	4.752	7.9355	6.0745	6.0067	5.9703	7.3258	1.7834	11.3104	8.3731	6.031	8.3392	5.1874	9.2815	5.3666	9.4562	6.2193	4.7735	7.0991	6.3417	6.9463	5.2088	2.7283	5.3254	7.9381	4.5417	3.9771	7.9288	2.65	5.2194	6.4301	6.0833	8.0011	4.9292	3.3103	7.4646	4.4328	6.2536	3.1273	6.0335	3.1533
'BATF3'	3.0521	2.702	3.4988	2.3073	3.7704	2.8179	4.1736	3.9365	4.369	3.8446	3.4779	3.2011	3.6879	2.7421	3.1955	1.3371	2.9237	2.9333	3.1401	4.9881	3.3945	4.0204	2.3294	4.2468	4.044	3.1546	3.9517	4.1692	2.5997	3.4294	3.8886	2.9348	4.5285	3.1868	2.4923	2.765	2.9104	3.5058	1.9143	4.5343	3.2306	5.6907	2.4864	2.0645	2.2229	2.1449	3.2423	3.6861	2.1983
'BBX'	10.0211	11.3083	11.094	10.8725	10.2104	10.3604	11.0096	11.7028	10.4702	10.7809	10.8887	10.8665	10.9327	9.8978	11.705	11.0329	10.7107	11.6518	10.0838	10.3906	11.3274	11.2958	9.962	9.7816	10.8256	9.9532	10.447	10.6892	11.7471	10.3697	10.2239	11.0295	10.4917	10.8465	10.7442	11.2513	10.4194	9.4203	9.8178	11.2286	10.1624	10.8143	10.9638	12.0712	11.1161	11.3245	11.0629	10.5715	10.9127
'BCL11A'	5.5738	1.9939	1.348	5.5101	4.5317	3.798	4.6524	4.6427	3.1026	0.8369	2.4496	2.9179	5.4913	3.2305	4.8714	1.6494	1.5546	1.247	7.9485	5.6944	6.0221	2.826	3.1316	1.9552	4.1119	0.9094	6.0235	2.7363	3.3617	4.5089	4.5232	4.5169	4.3448	0.3257	1.1088	3.9146	0.9495	1.2706	0.9434	1.9559	0.4848	10.0385	0.6558	2.5654	1.9342	3.8768	1.4291	6.8648	1.657
'BCL11B'	6.03	2.8924	2.8445	3.1987	5.2937	4.5847	8.0991	4.2902	5.5296	1.3632	4.4389	3.3243	6.5909	4.5149	6.2182	1.1513	4.2347	4.3865	3.8847	7.1937	5.2509	4.8852	3.5762	4.1331	5.9586	3.6344	5.8183	5.0007	6.6025	7.3696	8.9665	5.1617	6.3074	1.9208	3.5836	3.3378	3.2297	10.0427	1.509	7.9844	2.5341	7.3025	2.4864	5.1819	4.0461	5.5782	0.9761	5.0294	1.657
'BCL6'	8.8175	9.8328	9.7288	9.6366	8.8264	9.3799	9.9672	10.2344	9.8396	8.6439	11.5937	11.0724	8.9432	8.1605	9.5339	10.3279	11.2691	8.7481	9.6759	9.024	8.788	10.2531	7.7087	10.3099	9.5824	10.8161	8.6771	8.5396	10.8376	9.8062	8.923	8.6203	9.9479	9.788	9.4403	9.5123	9.8968	9.2489	8.5142	10.5018	11.162	9.7526	10.1222	9.1914	8.0793	9.6391	9.3866	10.2121	11.2731
'BCL6B'	7.9077	7.1809	7.2228	7.4839	7.5553	8.6995	7.1411	6.5158	6.4696	7.688	6.3384	7.8991	7.2047	7.5352	8.4495	7.7441	6.9837	7.3814	7.9786	7.5242	7.6593	6.6214	7.6603	8.4744	7.9619	6.8804	8.0188	8.1521	5.898	7.4597	7.0879	7.3124	8.6231	8.2025	8.2427	8.2108	8.5072	8.6261	4.9032	7.4194	5.3269	6.6011	8.4465	6.8088	6.7728	7.0652	9.1232	7.5253	7.3188
'BHLHA15'	1.3578	2.293	5.3089	5.3092	1.5906	5.971	1.7516	4.202	1.2509	6.0241	1.1486	2.9179	1.1301	1.8857	1.2971	2.3989	4.4027	5.3022	2.7981	2.8374	1.5699	3.2289	5.6896	3.5597	2.0631	2.9236	3.0687	3.7736	2.4957	0.5303	1.0165	1.9018	3.7949	6.4024	0.6584	3.8331	0.6967	1.2706	3.2653	2.817	2.7205	2.5635	0.3648	2.0645	2.9049	1.7145	2.2101	1.7546	3.1533
'BHLHE22'	4.6717	0	1.6139	4.0209	3.5042	3.6667	4.597	1.1112	4.2151	1.3632	4.5177	3.0664	3.9599	4.7737	4.5865	1.1513	4.174	2.3563	3.8479	4.2409	3.8858	3.5898	4.0718	2.4105	4.7022	3.9938	4.4755	3.7736	3.4198	4.1211	3.0288	3.8372	4.8379	3.572	2.9356	1.801	2.5768	3.4447	0.387	3.3927	1.5834	2.7724	2.9294	4.8027	4.0212	3.2565	2.8653	4.7612	1.657
'BHLHE23'	0	0	0	0	0	0	0	0	0	0	0	0	0	0	0	0	0	0	0	0	0	0	0	0	0	0	0	0	0	0	0	0	0	0	0	0	0	0	0	0	0	0	0	0	0	0	0	0	0
'BHLHE40'	14.1972	14.4978	13.1195	12.433	9.8073	13.5654	12.6805	12.7224	13.0174	12.2845	13.721	13.3375	13.6844	13.149	13.6967	14.3986	13.3764	13.1955	13.4199	13.0053	13.3185	14.0061	13.2249	13.1049	13.2848	13.9083	13.8806	12.6374	15.0075	13.2898	12.5354	12.3219	13.2563	12.8199	13.5795	13.2933	13.5397	12.9712	12.2697	14.0836	12.7084	13.1617	13.9341	12.9343	13.9723	12.932	13.4457	13.6167	14.1599
'BHLHE41'	9.2448	6.883	8.3785	7.8512	7.5988	7.8312	7.8846	9.6913	7.1853	3.3833	8.5368	8.2238	9.0587	9.0132	9.321	4.7845	7.3033	8.3651	7.1803	9.3008	8.7772	8.9462	7.0141	7.3728	8.4457	8.7307	10.6311	9.0779	7.8001	9.4118	12.1954	8.8638	9.5854	7.5792	8.4609	8.5537	6.1528	10.8651	5.4211	8.922	7.7324	7.3602	7.8239	8.5897	7.4191	11.5952	8.2897	8.5445	10.0873
'BNC1'	3.0967	0.2981	0.5995	0.8846	0.897	1.7742	0.9613	1.8904	0	0	1.1486	0.8637	2.9142	2.676	4.3595	1.1513	1.5546	0.7542	0.8027	3.0847	2.6439	1.099	4.8527	2.4105	5.3621	2.0265	1.3446	3.8018	0.8825	2.039	0.596	2.5088	2.3617	1.1805	1.849	1.801	0.39	0.5567	0.6919	1.1055	2.6303	5.6821	0.8978	1.1093	1.8235	2.32	1.6673	1.9146	0
'BNC2'	8.8634	3.7183	6.0083	6.7194	5.4249	6.4879	5.8769	6.972	6.5084	2.8659	8.0482	6.9149	7.6143	8.5348	7.8109	3.5084	6.5367	7.3514	6.707	7.2531	7.2782	7.2347	5.737	5.6826	7.799	6.4872	7.7316	7.3942	5.9966	7.2399	6.0547	7.344	7.6746	5.813	8.2036	5.82	4.5259	6.821	3.0138	6.5189	4.2457	3.591	7.5961	8.1304	6.0422	6.9895	7.8194	7.242	5.3895
'BPTF'	11.9964	12.0887	11.269	11.7122	11.9003	10.9877	11.7563	11.565	10.7424	11.2909	11.5857	11.1133	13.9893	11.6109	11.3547	11.3974	10.8499	12.0324	10.6297	11.6544	12.3639	11.1414	11.8981	10.814	10.8603	11.2077	12.8821	11.9139	12.9258	10.963	11.6487	11.2821	11.9802	11.2675	11.8501	11.1477	11.4634	10.5231	11.1576	11.1473	11.2029	10.4171	11.2237	11.4267	12.8774	11.9608	12.0317	12.0459	11.2328
'BRF2'	8.8414	9.3359	7.9826	7.9301	9.1039	8.6655	9.6124	8.4728	9.1727	8.1136	8.7584	8.3685	8.6128	9.3778	10.6657	9.8789	8.4881	7.9273	8.6425	9.106	7.7189	8.4626	9.8653	12.1961	9.1457	7.4212	9.7255	8.3246	7.595	8.277	7.7157	8.3061	12.1004	7.5773	7.8708	8.3232	9.8726	10.0154	11.0265	7.9778	9.2537	7.6186	7.2348	9.8217	8.9457	11.7193	8.122	8.2252	7.8545
'BSX'	0	0	0	0	0	0	0	0	0	0	0	0	0	0	0	0	0	0	0	0	0	0	0	0	0	0	0	0	0	0	0	0	0	0	0	0	0	0	0	0	0	0	0	0	0	0	0	0	0
'C11orf95'	8.608	5.7303	9.0613	7.4656	9.3524	7.0848	7.9551	10.0519	7.2324	7.3414	8.3857	8.4367	8.1048	8.0343	7.9903	7.5766	6.63	7.645	9.3026	8.0029	8.0218	8.3065	8.7855	8.442	8.243	9.2373	7.4177	8.5238	7.2639	9.7758	9.8125	9.8839	8.1793	7.4112	7.7048	8.5118	7.999	9.7877	7.4851	8.639	7.5291	9.2498	8.2709	7.2428	9.3759	8.0873	8.0128	7.562	8.8058
'CAMTA1'	7.4599	7.8684	8.7348	9.1267	8.3754	7.8986	8.7827	8.7699	8.5047	8.5993	8.1751	8.1487	7.4401	9.4042	8.2853	9.0198	7.9802	9.2893	8.7512	9.1109	9.0254	8.0196	7.9375	9.7385	8.7149	8.0943	8.5116	8.618	8.92	9.0824	8.5738	8.9666	9.6229	8.5658	7.6968	7.861	9.4057	9.4938	8.9508	8.6159	7.8495	8.3612	8.2802	9.1806	9.3068	7.8932	9.1892	8.2086	7.9787
'CAMTA2'	10.2198	10.5462	10.1795	11.0811	8.8907	9.8206	8.9943	10.7699	9.9468	10.3442	9.9215	10.3062	10.0653	10.2611	9.7966	10.4346	10.1996	9.204	10.3434	9.2338	9.5402	9.6323	10.4979	9.791	10.0268	10.5733	9.9811	9.8287	10.3737	10.7041	8.9077	9.9736	9.4228	9.6803	10.2221	9.9372	9.8558	10.0089	9.9884	11.1186	9.6376	5.9418	10.1374	9.2488	9.5109	9.8138	10.1297	9.5952	10.4843
'CASZ1'	9.9549	10.8073	10.0916	11.389	10.1127	10.9687	8.8344	9.9918	9.9778	10.9267	10.871	10.9493	9.6998	10.2451	9.4498	11.195	9.2604	11.0516	10.1841	10.748	10.4251	9.7518	10.1439	10.3948	10.2815	11.2111	10.6744	10.6391	11.1729	11.2851	10.6027	10.0474	10.4038	10.869	10.6716	9.5934	10.8198	10.564	10.3641	10.9053	9.1998	9.6383	9.8926	8.9753	10.6309	10.1051	10.8521	9.2897	10.8524
'CBX2'	9.7295	3.4419	4.8746	5.278	8.5504	5.1412	10.3467	7.0457	6.948	4.6874	8.8437	7.6183	6.8728	8.1113	9.9216	5.0732	6.4175	7.3873	6.9822	10.7064	10.7642	8.8108	9.6274	7.5215	8.4175	6.4442	11.1597	10.3035	5.987	7.6149	9.0468	6.293	7.8168	6.8485	7.4447	6.92	7.6119	11.2362	9.9543	5.3885	5.0767	9.3311	5.6077	8.889	7.0436	10.3276	6.224	9.5856	5.7194
'CC2D1A'	10.3143	9.4301	8.95	9.6784	9.4989	10.3573	8.8057	10.1237	10.8614	10.8651	10.1535	9.6713	9.2426	8.9674	8.8198	9.6249	11.053	8.445	10.5231	9.1046	10.0684	10.3057	9.3859	10.0875	9.9793	9.9417	9.4776	9.6456	10.0374	10.2187	10.7136	9.9713	10.3796	9.9563	9.8581	10.3086	9.8006	10.5087	9.6704	9.2977	10.997	9.3304	8.895	8.2709	9.7678	8.8832	10.1544	11.0399	9.6822
'CCDC17'	2.1331	3.5015	1.348	3.8898	2.409	1.1442	3.8337	0.8267	1.4462	3.9584	2.3382	3.1354	1.4767	2.7421	2.5017	3.4288	1.5546	3.5557	1.5165	2.7824	1.7212	2.2651	3.6441	0	2.4251	3.4144	2.1333	2.335	2.954	4.8125	4.813	2.4062	2.2265	2.7711	2.0638	2.4739	3.8735	3.3142	3.5569	2.4873	2.8855	2.4053	2.1547	3.1396	1.7037	2.8629	2.2836	3.9304	1.2844
'CDX1'	3.4461	0.2981	0.5995	1.5727	1.5906	0.8535	1.533	1.8904	2.9173	1.5683	2.3382	0.4955	2.7326	2.9239	2.3449	1.7834	1.1128	1.6136	2.2394	3.0847	1.5699	1.7155	3.3508	0.7819	2.5281	1.2126	3.7015	1.0558	2.7877	1.6876	2.0247	0.8334	2.9818	1.4716	1.849	1.6185	2.2402	2.389	1.1576	0.8983	0.4848	0	2.33	1.1093	2.9583	1.9457	2.2836	2.6193	0.7806
'CDX2'	0.605	0	0	0	0	0.4889	0	0	0	1.3632	0.8571	0	0	0.378	0	0	0	0	0	0	0	0	0.3647	0	1.1322	0	0.3873	0	0	0	0.596	0	0	0.3257	0.3665	0	0.39	0	0	0	0	4.2329	0	0	0	0	0	0	0
'CDX4'	0	0	0	0	0	0	0	0	0	0	0	0	0	0	0	0	0	0	0	0	0	0	0	0	0	0	0	0	0	0	0	0	0	0	0	0	0	0	0	0	0	0	0	0	0	0	0	0	0
'CEBPA'	8.0521	6.9514	7.9529	9.232	8.3259	7.9838	9.1789	8.2906	9.3661	8.0184	9.5529	8.6839	9.3738	8.636	7.621	7.9308	9.9106	8.4027	8.8026	9.2774	7.4396	7.8982	8.4253	9.9537	7.857	9.5325	9.4455	8.4163	9.2942	8.8171	10.0738	9.5205	9.0181	7.3631	8.1765	7.359	7.5415	9.3492	9.2648	8.779	8.8388	7.1704	8.0077	6.2191	7.8068	9.1642	7.2377	8.6981	7.425
'CEBPB'	8.8488	8.7369	8.6337	7.1242	11.0426	7.2545	10.9176	8.8507	10.445	8.2353	10.1519	8.5163	8.7061	8.5006	9.9439	10.7101	9.3531	10.5152	9.2734	10.4325	9.1024	8.7148	8.8579	9.9939	8.8352	8.7247	8.7908	9.9131	8.7941	8.848	9.4176	11.0846	10.3656	8.8862	8.1649	9.2783	7.4213	8.306	9.2305	8.5376	11.5395	11.1826	7.7487	9.5201	8.422	7.7167	7.5834	10.7978	8.6902
'CEBPD'	10.3835	9.6709	6.9008	6.7117	9.46	8.431	7.2838	8.5759	9.9458	8.2779	7.9283	8.1382	7.8294	9.0183	8.5639	9.9182	7.6113	9.9218	7.2133	9.2466	9.128	9.4683	6.8511	7.7068	9.2919	9.0312	8.7114	7.7671	6.3044	9.2993	8.8092	10.5322	8.2464	10.3119	7.3405	7.9818	8.5603	5.643	9.3938	9.2211	11.0628	10.1248	7.6488	6.6137	6.795	10.4086	8.8116	10.4093	10.3613
'CEBPE'	0.605	0.2981	0	1.5727	0.6552	2.2113	0.5592	0.8267	3.3175	0.8369	2.5529	0	0.673	0.9249	0.369	0	1.8925	1.1007	0.8027	1.2243	0	2.1461	0.3647	2.4105	0	1.2126	0.944	0	0	1.222	1.3417	0	0	0	0.9011	0.4999	0	0.9573	0.6919	0.6562	3.1023	0.6906	0.6558	0	0.8848	0	0.3124	0	1.2844
'CEBPG'	9.5136	10.0819	10.4825	10.379	9.0446	9.3938	9.8418	10.6195	9.8341	10.2016	9.8459	9.3868	9.9439	10.6289	9.9032	10.6612	10.4387	10.8335	10.3447	10.4083	10.2114	9.4464	10.3932	10.8198	11.5103	10.1139	10.2669	10.2667	10.6143	9.7395	9.9782	10.1428	9.7253	10.1337	9.4606	10.0241	9.5381	9.5886	9.9923	9.9871	9.9963	11.5331	10.0063	10.5939	10.3375	10.7205	10.5945	10.6582	9.6438
'CENPA'	8.0648	5.5228	4.2108	6.0418	8.2958	5.971	7.58	4.4	4.7847	6.8845	4.4389	4.6065	7.5264	6.133	7.8928	4.3386	6.4044	6.8907	4.9611	6.9995	7.4984	5.8511	7.9643	6.3114	6.4268	6.786	8.308	7.6226	5.898	6.0797	7.5562	6.5792	6.829	6.2427	5.0612	4.7816	7.4776	8.222	7.9457	3.6124	4.4173	8.2507	5.6162	7.3362	7.2095	8.0505	6.9036	8.0125	5.0262
'CENPB'	10.6878	11.3534	9.9197	10.6431	11.5231	11.4148	10.2321	10.6424	11.8929	11.5121	10.8435	10.8897	9.7268	10.7565	10.4947	11.6352	10.9474	10.8904	10.5659	12.1714	11.3795	11.3878	10.3346	11.4424	11.4421	11.3257	11.9014	10.9662	11.5526	11.1503	11.7791	11.7096	10.8545	11.4712	10.6972	10.8263	11.5383	11.0268	10.5315	10.4912	11.9272	9.8422	10.5104	10.8016	11.4986	10.42	11.4742	9.7961	10.5582
'CENPBD1'	8.5083	8.2829	8.4588	9.1216	9.723	8.1029	8.5708	8.5976	8.9742	8.4516	8.3699	8.336	8.4085	8.7245	8.7463	7.8453	7.1145	8.6692	7.7129	9.3874	8.7467	7.9502	8.1554	8.3495	8.0337	7.6466	8.4418	8.8295	7.0185	8.9039	8.7976	9.4005	8.3271	8.4357	8.7113	9.1859	7.8243	7.6177	7.7179	8.4261	7.9178	9.0537	7.411	7.3439	7.3658	7.2441	7.2446	7.6499	7.376
'CENPT'	8.608	7.7534	8.0737	8.7719	8.9345	8.3899	8.883	8.6665	9.3108	9.2765	8.9716	8.7985	8.336	9.0618	8.7483	8.2673	8.8774	8.6087	8.035	8.5432	9.0318	9.1904	8.549	8.2778	7.8144	8.3212	9.7432	8.3582	8.3214	10.2144	10.3257	8.1401	8.9962	7.8659	8.9653	9.1166	9.1051	8.8384	8.9445	8.4237	8.5789	8.5702	7.5459	6.5748	7.5268	7.59	8.6315	8.8218	7.648
'CGGBP1'	11.5201	11.3488	11.7382	11.1458	9.8234	10.7687	11.0539	11.6804	10.5343	11.4821	11.3376	11.4802	11.2246	11.4066	11.5173	11.4059	11.2073	11.5839	11.1015	10.3374	11.2404	10.6045	11.5459	10.905	11.7131	11.3642	11.2776	10.7112	11.5933	10.9081	10.8187	11.3558	11.0983	11.351	11.1911	11.4532	11.3965	10.2939	11.2511	11.1182	11.0065	10.1857	11.3283	11.9744	11.6245	11.4639	11.2529	11.0137	11.5258
'CHCHD3'	10.1534	9.8223	9.5087	9.721	10.5087	9.2521	9.4607	8.98	10.0998	9.3251	9.3677	9.361	10.131	10.1717	9.8762	9.6645	9.406	10.0237	9.4905	10.7926	10.2492	9.9821	9.9373	10.0242	9.4882	9.5912	9.7102	9.8188	9.8562	9.3513	10.1069	9.7952	10.537	9.8431	9.5406	9.3116	9.7083	10.0187	10.2271	9.5193	8.6652	10.0469	9.4003	10.1288	10.618	9.8913	9.8266	9.5433	9.5898
'CIC'	10.0775	10.3043	10.1052	10.5287	9.3632	10.1815	9.872	11.2233	10.3975	10.2089	11.1047	10.8941	10.4593	11.0959	9.9634	10.2537	10.7912	10.4763	10.4563	10.7478	10.45	10.7878	11.3994	10.2361	10.202	11.1581	10.1025	10.4806	10.6707	11.4072	10.7066	10.4928	10.5459	10.4761	10.9984	10.1023	10.3594	9.7738	11.0838	10.3933	11.2073	10.5069	9.8062	9.2699	10.8271	9.8365	10.7472	10.8166	10.7551
'CLOCK'	8.9419	9.5027	9.2255	9.7543	8.5647	8.9401	8.778	9.0512	6.9318	8.2334	9.5913	9.093	9.7945	9.3496	9.4219	9.247	7.8505	10.024	7.9463	9.1186	9.8902	8.695	9.1152	8.0022	8.6578	8.9073	8.9064	10.6592	9.378	8.0921	7.5601	9.3887	8.5699	9.0647	9.6433	8.6931	7.9013	8.6227	7.997	9.4545	8.1403	8.3639	9.6408	9.3398	10.47	8.8245	9.32	10.0881	9.7059
'CPXCR1'	0	0	0	0	0	0	0	0	0	0	0	0	0	0	0	0	0	0	0	0	0	0	0	0	0	0	0	0	0	0	0	0	0	0	0	0	0	0	0	0	0	0.3863	0	0	0	0	0	0	0
'CREB1'	10.0113	10.3269	10.0368	9.9871	9.9275	10.1875	10.285	10.3573	9.2475	9.7917	9.4036	10.3044	10.3551	10.1437	10.5031	10.1177	9.8126	10.4421	9.498	10.1864	10.3506	9.8251	9.7577	9.5464	10.1976	10.38	10.1317	10.1734	10.5889	10.1109	9.9841	10.5768	10.2553	9.5208	10.291	9.8686	10.5192	10.3239	9.3918	10.1517	9.4657	9.9545	10.524	10.7666	10.4512	10.3835	10.4178	10.5854	10.2887
'CREB3'	9.2387	9.871	10.3	10.6425	10.501	10.4811	9.8429	10.2303	10.6467	10.268	9.5674	10.3996	9.8478	11.0382	10.0464	9.7315	9.847	9.9828	10.7341	10.2821	9.6893	10.3487	10.2377	10.4941	9.9155	9.6641	9.4542	10.4657	9.7732	10.6978	9.1718	10.0706	9.2152	9.566	10.2673	10.7989	10.0059	10.2681	10.526	10.4657	10.0075	10.2895	10.2086	9.3049	9.5574	10.2019	9.7917	9.8339	9.8754
'CREB3L1'	9.6804	7.7957	11.6347	10.8377	11.8994	13.135	8.7111	11.4665	8.6116	10.7604	8.3646	10.0319	8.6485	10.1593	11.026	4.8316	9.0995	9.6069	12.7625	9.0409	11.0401	10.8285	9.6253	10.2893	9.9968	10.1378	10.0137	8.0069	4.7852	10.4752	10.6267	11.3593	8.954	6.7123	10.944	9.2677	9.0697	10.9731	9.9512	10.3705	10.7087	11.1526	9.3674	9.284	6.0483	11.0289	9.5954	9.1328	6.5921
'CREB3L2'	11.1049	11.0089	11.2471	11.4544	10.863	11.2644	10.5083	11.5784	9.8965	10.3048	11.7836	10.2559	10.5122	10.6097	10.9776	11.2185	10.7621	12.135	11.7132	10.943	10.0688	9.9335	8.9379	10.2506	11.18	11.1241	10.4881	10.7303	10.9575	10.147	10.8442	10.974	10.6161	11.8277	10.2252	11.457	10.2595	11.7552	9.1562	11.7655	10.9477	10.7679	10.9869	11.517	12.399	10.3946	10.8542	11.891	11.0751
'CREB3L3'	1.7418	0	0	0	1.1041	0.8535	0.9613	0.4718	0.4276	0	0.8571	0.8637	0.3754	0.378	1.1149	0	0	0.7542	0	0.3418	0.4094	0.8167	0	0	0	0.5253	0.6923	1.0558	0	0	0	0	2.0772	0.3257	0.3665	0	0.6967	0.9573	0.387	0	0	0	0	0	0	0	0	1.5746	0
'CREB3L4'	10.9559	12.0917	11.8955	11.2487	11.0025	13.0083	11.3964	11.6944	12.3271	11.7116	9.8376	12.131	12.0635	11.974	12.0748	10.8187	12.4702	10.5638	13.1139	10.1236	11.8089	9.9503	10.3214	11.9987	10.0871	11.4563	12.5797	12.0627	10.6394	11.7809	12.5744	10.6585	10.5393	11.0514	12.3213	10.972	10.0001	12.2007	10.9016	10.7168	11.235	9.4774	10.9569	11.2168	9.7678	11.8149	10.0211	10.8981	10.6002
'CREB5'	5.793	4.2047	4.8746	6.2217	8.2186	5.4383	4.8782	5.7853	4.6325	7.5312	5.2601	5.4871	5.0092	5.2756	5.959	3.0578	4.2047	6.8683	4.8161	5.7811	7.825	6.3987	3.9156	5.2902	6.6713	5.2931	4.7804	6.0678	4.6218	6.2909	5.6904	4.8062	7.2982	4.8385	6.3261	5.1445	6.4166	6.2543	3.3548	5.8367	3.9797	7.2187	4.7338	6.0212	4.6266	5.5434	5.0514	4.6057	4.4942
'CREBL2'	10.5269	11.1602	11.0804	11.3229	9.1159	10.8859	10.9672	10.8109	10.3159	9.2883	11.1106	10.9046	10.6172	10.5198	9.7323	10.9889	10.3317	10.5651	10.5887	10.6775	9.5294	10.6013	10.9157	10.3534	11.1187	10.9907	10.305	10.1362	10.6628	9.7168	9.8256	10.7201	10.657	10.8826	10.22	10.7304	10.1976	9.6465	10.4758	11.4494	10.1704	10.8551	11.0253	11.4474	10.1254	10.6309	9.7456	10.2112	11.1256
'CREBZF'	11.0981	10.5259	10.6426	10.6372	10.6853	9.2016	10.88	11.0096	9.8654	10.8769	10.9077	10.6414	10.3814	10.4738	10.6878	10.209	9.1584	9.2755	10.2358	9.4875	10.643	10.2567	10.8712	9.5056	11.0843	10.061	10.5409	10.9407	10.0626	11.1424	9.89	10.3523	10.4562	10.9799	9.9483	10.4104	10.7983	10.5171	10.4353	10.4454	10.5089	10.0079	10.4718	10.7591	9.5396	10.0487	9.7181	10.2743	10.5699
'CREM'	8.4024	7.4638	7.7912	8.3611	6.6828	8.0179	8.4353	7.9232	8.6518	8.3033	8.5633	7.7858	7.9083	8.2737	8.4167	8.3694	8.5595	8.3068	8.4176	8.6236	8.5573	8.1529	7.8893	8.6807	9.3527	8.2015	8.2494	9.2424	7.6107	7.7371	8.4034	7.5295	8.5166	8.0836	7.8547	7.7293	8.0164	8.5807	9.0869	8.5903	8.8031	8.4322	8.476	9.0386	7.9764	8.1895	7.8333	8.3306	8.6287
'CRX'	0	0	0	0	0	0	0.5592	0.4718	0	0	0.4913	0	0	0	0	0	0	0	0	0	0	0	0	0	0	0	0	0	0	0	0	0	0.546	0.3257	0	0	0.39	0	0.387	0	0	0	0	0	0.3586	0	0	0	0
'CSRNP1'	9.6643	8.7323	8.9425	9.8408	8.2892	9.5841	8.3479	8.9465	9.6363	9.1253	9.0652	9.4217	10.3426	9.5093	9.4594	9.2549	9.6292	8.009	9.3454	9.3851	8.6893	9.7632	8.724	9.5671	9.5206	9.3668	9.1002	9.2007	8.5976	8.7063	8.9753	9.3056	8.5238	8.8431	9.9436	9.6724	9.5489	7.9879	9.3503	9.6512	9.7905	8.7352	8.8317	8.5601	9.0857	8.885	8.314	8.6675	9.0481
'CSRNP2'	10.6386	10.3473	11.0039	10.0956	11.191	10.2196	10.446	11.4628	10.4599	9.8177	10.55	11.3362	10.2382	10.9712	10.3453	11.1253	9.8058	11.5911	11.8225	10.7069	10.5626	10.7946	11.0942	10.1335	11.9213	10.6744	10.1876	10.4628	10.8009	11.4055	10.1685	10.5601	11.5181	11.7923	10.6595	10.1677	10.2599	9.8965	10.4124	10.606	10.6004	10.4959	10.4583	10.2684	10.5345	11.3116	10.7749	10.3886	10.4719
'CSRNP3'	3.14	0.2981	2.3566	4.1179	0.3645	1.5932	1.7516	3.5643	0	1.1239	1.7799	1.9519	3.3523	2.8658	2.7717	1.1513	0.4725	4.5922	1.5165	3.0847	2.9189	2.9732	1.9544	1.6591	3.2841	1.4629	2.409	3.0022	0	3.0193	0	3.6701	2.0772	1.4716	4.7092	3.1487	0.6967	1.5278	0	2.4112	0.4848	0	2.245	2.9364	2.3075	2.7451	2.958	0.8412	1.2844
'CTCF'	10.9401	10.5402	10.9197	10.8241	11.1815	10.9937	10.961	11.1489	10.3993	10.4798	10.8915	10.8872	11.1901	11.5273	11.2105	11.0902	10.781	11.1234	10.4057	11.1347	11.4797	11.2451	10.5059	10.9201	10.7306	10.628	10.6796	11.2168	10.8416	10.7753	11.2426	11.0238	10.7851	10.4906	11.2604	10.677	10.7722	10.8482	10.3344	10.7772	9.9061	10.7518	10.5061	10.3734	10.2715	10.6252	10.9194	10.8636	11.1953
'CTCFL'	4.4955	2.7262	3.0532	2.8839	4.5955	2.3318	3.498	3.5549	3.0757	2.2203	2.3486	3.3821	4.087	3.8105	3.5441	2.8103	4.3559	3.2023	3.3558	4.4104	2.8988	3.7669	3.0159	2.8569	3.367	3.019	3.2965	3.1148	4.3977	3.2531	3.9191	3.5247	2.5627	2.6014	3.5933	2.4056	4.965	3.8895	1.5894	2.8543	2.5753	3.378	2.944	3.367	2.4918	4.3666	2.6959	4.0154	3.7578
'CUX1'	9.9488	11.5725	10.5697	9.8858	11.5787	10.8927	9.6872	10.8912	11.0263	11.2135	10.5043	10.2922	10.6755	11.375	11.1634	11.3559	10.0595	10.0438	10.8954	10.6442	10.7508	10.9658	10.8502	11.244	10.4647	10.1434	11.1149	10.4955	10.3942	10.7018	11.6549	10.9502	10.6586	9.6542	10.9509	10.7835	11.7589	10.9243	12.5718	11.3112	9.6803	10.9613	10.3597	10.7106	10.2226	10.5743	11.4145	9.5788	10.026
'CUX2'	4.1434	1.5037	0.5995	2.0367	1.7221	1.3861	2.6342	2.496	1.025	0	4.2973	5.1633	3.2658	1.9982	1.6042	1.3371	2.0357	5.9028	8.9368	3.2957	1.7212	2.2651	1.7227	1.6591	2.7143	5.6743	3.3558	1.2317	1.82	1.222	0.596	1.3583	2.0772	1.3334	6.587	0.8704	4.1756	5.869	0.9434	1.2868	0.4848	1.3419	3.6449	0.3667	0.3586	2.1449	3.9093	4.0386	8.4537
'CXXC1'	8.5114	9.6347	9.1979	9.4028	8.1355	9.5665	8.8508	9.5518	10.0971	9.6105	9.005	10.1646	9.1797	8.016	9.3941	9.7099	9.1218	9.3868	9.5383	8.7499	8.4944	10.0515	10.0043	9.6392	8.5365	9.2561	9.1735	8.37	9.9601	10.4131	10.6562	8.9923	9.9863	9.3038	8.7545	8.9036	10.8254	9.7792	9.7322	9.1744	10.2525	9.4624	9.0866	7.5066	8.8634	9.6707	9.3292	9.3513	9.4575
'CXXC4'	4.5325	6.0075	4.4675	4.2521	4.5136	2.5462	3.5131	4.7912	4.2167	3.2703	6.0335	3.8604	6.7306	4.3124	2.8899	4.5602	0	6.6878	4.9951	5.0935	5.0369	5.0098	5.1025	0	4.044	0	4.8124	6.3889	5.0284	4.3293	3.5536	4.3881	3.6959	5.4861	5.8059	1.9631	3.3662	5.6565	0	5.1284	0	1.1556	0.6558	4.0802	6.5433	4.3092	1.7732	3.7722	0.7806
'CXXC5'	9.8071	10.1825	9.4322	10.1119	10.64	10.4637	8.9984	11.0861	11.1102	10.9936	9.7452	10.1779	9.4394	10.2014	9.6139	10.2301	11.0385	9.5503	10.0169	10.3808	9.4395	11.7178	11.2452	11.0686	10.7089	9.7408	9.7735	10.3118	10.605	10.6949	8.6892	11.1291	10.5935	10.5045	10.548	9.692	11.355	6.4301	10.8477	9.1894	10.5888	8.349	9.539	9.3079	9.6038	10.2426	9.9618	8.6406	9.6387
'DACH1'	11.0152	10.0414	11.0057	13.0559	9.4862	9.3401	7.8875	10.9381	8.7336	9.9798	9.9893	9.6188	11.288	11.0074	6.2294	10.0819	9.9359	10.1342	9.6279	7.892	11.2298	9.0178	8.2208	8.6371	8.655	10.3133	9.6894	9.2552	10.9184	10.7577	7.6693	11.052	10.4866	10.6603	11.805	10.2217	9.749	10.8453	8.4071	12.4563	2.9615	2.9548	9.2324	11.562	10.7003	9.3871	8.2582	4.0386	11.1631
'DACH2'	1.6248	0	0	0.8846	0.3645	2.8179	0	0.4718	0.4276	2.0514	0.4913	1.4002	1.1301	1.7638	0.9064	2.3129	1.1128	2.2903	0.4565	1.049	0.4094	0	1.5912	0	0	1.2126	0.6923	0	0	1.222	0	3.2032	1.5058	0	0.9011	1.6185	0.39	0	0.6919	1.1055	0	1.3419	0.3648	0	1.4292	2.1449	0.3124	0	1.2844
'DBP'	7.2235	8.5796	7.9378	8.2097	7.8074	8.1589	9.4161	7.3285	8.767	8.6812	8.955	8.57	8.2967	8.9319	6.3629	9.3128	8.332	6.1827	8.5073	8.4719	6.9923	9.006	8.6483	8.327	8.4324	10.1048	6.9235	7.5095	8.9436	8.5052	5.7871	7.2616	8.156	9.1775	7.1061	8.6651	8.0638	4.9821	9.3698	8.2932	9.9888	7.6867	7.9161	6.6008	8.8135	6.9959	9.527	6.8431	8.281
'DBX1'	0	0	0	0	0	0	0	0	0	0	0	0	0	0	0	0	0	0	0	0	0	0	0	0	0	0	0	0	0	0	0	0	0	0	0	0	0	0	0	0	0	0	0	0	0	0	0	0	0
'DBX2'	2.8584	0	0	1.429	2.3287	1.7742	0	0	0	0	1.1486	1.7904	2.2819	3.1353	2.9455	0.6876	1.3506	1.7177	1.0817	2.6657	1.858	0.8167	2.6267	0	2.3142	0	0.944	2.0829	2.2619	0.5303	1.6069	2.4062	3.2141	0	0	1.6185	0.39	0.9573	0.6919	0	0	0	0.3648	1.8497	2.3875	2.32	0	0.481	0
'DDIT3'	7.4694	9.8118	7.9737	8.0612	7.92	7.4998	10.9963	8.2804	9.744	9.0902	8.7771	7.8941	7.8803	8.1088	7.9803	8.6214	8.1127	8.2936	7.7349	8.5993	7.8225	8.9606	10.1957	9.371	8.3148	7.4698	8.0516	8.8412	8.0452	8.1727	8.353	7.5156	7.6995	8.7116	7.3795	8.4597	9.7052	7.2281	8.5779	7.3417	8.8926	9.1164	7.4161	7.9389	8.0754	8.4515	7.2462	9.0942	7.2021
'DEAF1'	9.4174	9.9306	9.2017	9.6952	9.2776	8.8318	8.5673	9.2425	10.1702	8.5629	9.2175	8.852	9.2713	9.1894	8.3818	9.9673	9.2938	7.6031	9.6785	9.5209	8.056	9.21	9.9198	9.9755	8.7365	9.316	10.5716	8.4579	10.2848	9.7369	10.0648	9.2548	8.8077	8.62	8.866	9.3247	10.0692	9.0129	9.9056	10.1637	9.4481	8.1119	8.8552	7.6423	9.6926	9.3345	8.1074	8.3199	9.5019
'DLX1'	1.3578	1.7201	4.1282	1.429	0.897	1.1442	1.7516	2.6814	4.369	2.0514	0.4913	3.264	3.0236	0.378	2.2597	0.9379	0	3.2778	9.6156	0.8494	2.9802	2.1461	6.8971	1.6591	0.4826	1.2126	2.2312	3.4917	1.4261	5.4478	2.0247	0.4761	0.546	0.5913	1.4515	4.645	3.6421	0	3.7672	1.1055	0	2.1298	0.6558	0.9016	3.3262	2.7451	1.7732	0.481	0.7806
'DLX2'	1.2032	0.5449	8.6053	0	0.6552	6.7591	2.3954	7.893	5.1774	8.1698	0.4913	4.219	4.5957	0.378	1.1149	1.1513	0	5.5965	9.7039	0.3418	0.4094	2.826	4.6362	0.7819	1.5786	6.3069	0.6923	1.7771	0	3.7953	0.596	0.8334	0	2.1847	0	2.9309	0.9495	0	2.6394	8.3606	0	1.6548	1.2861	1.4521	3.9959	2.1449	1.2933	1.1291	6.9089
'DLX3'	6.5016	5.1742	0	0.3585	8.3063	0.4889	8.0171	3.2493	5.8124	1.1239	1.1486	5.4605	8.0281	4.4766	3.594	8.4036	2.3958	3.74	2.9448	7.892	4.5431	3.5898	3.3508	5.3423	6.8157	6.6091	5.9535	7.0155	6.0889	6.9497	3.6741	4.4148	8.202	1.3334	1.849	3.6066	5.4743	5.9371	7.2102	3.9714	7.9875	3.3945	8.1209	5.0241	8.6181	2.476	1.5531	7.2829	5.8145
'DLX4'	5.501	4.6492	0	1.2693	6.0496	0	5.2632	1.5528	2.0373	1.5683	2.0859	3.543	5.3407	4.3124	3.327	5.6657	2.0357	5.0859	0	4.5014	3.4388	3.3415	5.2624	4.3005	2.3142	3.0048	5.2105	5.0248	4.4926	5.0242	2.0247	2.1759	5.4521	1.3334	2.8223	0	4.3394	1.746	6.5953	0.3651	5.7686	4.2563	5.0417	0.3667	6.9112	4.4664	3.2423	5.0977	4.0068
'DLX5'	3.546	0.7557	1.8383	2.2226	2.9279	3.3616	0.9613	3.8617	1.4462	3.4881	3.0535	3.264	2.6666	3.1353	3.2845	2.4801	2.2855	2.2211	3.3122	1.7679	2.3967	1.8738	3.8595	3.268	4.4633	1.6762	3.2663	1.8864	2.1291	3.0193	1.8309	3.3208	2.7048	2.7711	3.8381	2.5776	2.9104	2.103	0.6919	2.0592	1.1363	7.9095	3.0344	3.2313	2.037	2.7451	4.6817	1.369	2.7534
'DLX6'	0.334	0.5449	0	0.3585	4.4004	1.3861	0	0.4718	0	0.8369	0	0.8637	0	0.6772	0	0.6876	0	0.2974	0.4565	0.3418	0.4094	0.4654	5.0026	0.7819	2.5281	0	0.3873	0.3445	0.5077	1.874	0.596	0.4761	0.546	0	0	0	0.6967	0	0	0.3651	0	7.4692	0.3648	0.3667	1.4292	0.6512	0	0	0.7806
'DMBX1'	6.167	3.0997	0.5995	0.8846	1.2851	0.8535	5.6911	0.8267	1.9107	3.4367	3.2509	0.8637	5.822	4.127	5.1921	0.3844	5.313	5.3516	3.8847	4.4316	5.7237	1.099	2.5579	4.8961	0	4.8191	5.3694	4.847	0.8825	4.2641	0.596	0.8334	5.2047	1.4716	3.0906	3.6548	1.5172	3.5644	6.1959	0.3651	2.7205	3.3945	0.3648	4.4675	4.1868	3.8197	2.8166	7.1201	0
'DMRT1'	0	0	0	0	0	0	0.5592	0	0	0	0	0	0	0	0.9064	0.3844	0.4725	0	0	0	0	0	0	0	2.3142	0	0	0.8553	0	0	0	0	0	0	0	0	0.39	0	0	0	0	0.6906	0	0	0.8848	0	0	0	0
'DMRT2'	3.8626	1.1025	0.5995	2.1326	3.3901	1.3861	1.9414	0.4718	1.2509	1.7479	3.3111	2.35	3.6879	2.8053	4.2311	0	3.7019	4.3053	2.2394	2.1617	1.7212	0.8167	3.4299	0.7819	3.7352	1.862	1.1581	2.9528	0.8825	3.5437	2.3483	2.6946	4.0565	1.8209	2.8223	2.1087	0.39	0.9573	2.6394	1.2868	0	2.8965	1.5917	2.6342	5.5801	1.9457	0.7869	0.8412	0
'DMRT3'	2.8056	1.7201	2.6211	1.2693	3.5042	2.7329	1.7516	2.8457	2.5434	4.9485	1.7799	2.9179	2.2819	3.1353	3.7584	2.829	1.8925	2.7974	3.6048	3.2957	2.8549	2.5727	3.8012	4.4022	3.9358	2.0265	2.409	4.08	3.3617	3.1693	2.1955	2.6946	3.7463	2.6598	2.8223	5.9416	3.409	2.8321	0.6919	3.5428	1.5834	5.3969	3.3515	2.2514	3.0594	2.8629	2.545	3.4968	1.657
'DMRTA1'	4.6419	0	0	1.5727	3.5402	0	0	0.8267	0.4276	4.4743	1.3911	3.2011	5.2308	1.3205	7.6714	1.3371	0.4725	1.247	0	6.9125	0.728	0.8167	0.3647	0	1.7587	0.9094	2.0283	4.7635	0	4.0869	6.2803	2.0453	0.9411	0.3257	1.2904	4.8244	6.2323	6.7215	1.509	0.6562	0	2.4866	0.3648	5.3953	6.5564	1.0982	1.2933	0.481	0.7806
'DMRTA2'	0	0	0	0.3585	0	0	0	0.4718	0	0	0	0	0	0	0	0	0	2.5936	0	0.6178	0.728	0	0	0	1.7587	0	0.3873	0	0	0	0	0	0.546	0.3257	0.9011	0.4999	0.39	1.9355	0	0.3651	0.4848	0.3863	0	0	0	0	0.9761	4.5336	0
'DMRTB1'	0	0	0	0	0	0	0	0	0	0	0	0	0.3754	0	0	0	0	0.2974	0	0	0	0	0	0	0.4826	0	0	0	0	0	0	0	0	3.1042	0	0	0.6967	0	0	0	0	0	0	0	0	0	0	0	0
'DMRTC2'	0	0	0	0	6.3174	0	0	0	0	0	0	0	0	0	0	0	0.8278	0	0	0	5.0369	1.5378	0	0	0	2.8376	2.4903	0.3445	0	0	3.8379	3.987	0	4.4775	1.5966	1.801	0	0	0	0	4.3624	0	0.6558	0	0	0	0	0	0
'DMTF1'	9.763	10.2228	9.985	10.5629	9.3014	8.6755	9.3641	10.1848	9.7676	9.3103	9.4505	10.399	9.3875	10.265	9.8552	9.8658	8.8315	10.3794	8.8575	8.74	9.8836	9.6227	10.1299	8.5347	9.7063	9.6189	9.7179	9.2334	10.8679	10.6055	9.682	8.7986	10.0691	9.2688	9.8288	9.5049	9.8059	9.489	10.2362	9.7342	9.1999	9.3098	9.7011	9.9999	10.1969	9.4754	9.1921	9.0479	9.7419
'DNTTIP1'	8.8488	9.1209	8.4672	8.4145	11.2093	9.0129	9.8448	8.2654	10.2903	8.6803	9.2838	8.7905	8.6346	8.7962	8.7335	9.694	9.3115	9.0323	9.1895	10.3305	9.0479	9.532	8.6065	8.8589	9.6135	9.1021	9.3582	8.9563	9.0554	8.8028	9.27	9.7857	9.2363	8.6528	8.9728	8.9895	9.3649	8.8634	9.9135	8.3619	8.9148	8.8012	8.2077	8.6491	8.4802	9.0555	8.6455	8.9416	8.34
'DOT1L'	9.9541	8.9812	7.9165	8.952	8.4731	8.7354	8.9258	9.048	8.8428	9.9359	9.3879	9.0174	9.6826	8.95	8.8438	8.9644	9.5109	9.7015	8.47	9.1657	9.499	8.9203	8.8525	8.8612	8.9533	9.5385	9.3197	9.356	10.3635	10.4225	10.7466	9.0751	8.5435	9.0958	9.3815	9.0324	10.5825	10.7276	9.068	8.6942	9.9175	8.9563	8.2668	7.2456	9.0584	8.8745	9.1144	9.7471	9.1861
'DPF1'	4.1645	1.5037	1.6139	1.5727	4.8374	1.5932	2.839	5.7751	2.2614	3.3279	1.941	1.1567	3.3097	2.9239	1.9689	2.4801	4.1107	2.2211	7.3078	5.0476	1.983	1.7155	5.7905	1.2862	2.0631	2.1742	3.3118	3.9849	1.9828	2.5575	2.6124	2.1759	4.2078	1.3334	0	1.6185	1.8004	0.9573	4.7631	1.9559	0.4848	2.8965	0.6558	0.6587	1.4292	1.0982	0.9761	3.3365	0.7806
'DPF3'	2.2163	0.7557	2.8445	1.5727	0.6552	1.9351	4.6524	1.8904	1.6182	1.1239	1.7799	2.2291	2.4483	1.6306	2.5017	0	1.5546	1.247	1.0817	4.2409	2.4839	1.099	1.8432	0.7819	1.3726	1.6762	3.1709	3.2266	1.9828	2.3214	1.6069	1.7424	3.2839	0.8155	2.2507	4.3255	1.1645	1.9355	0	2.0592	4.8558	4.0579	3.2678	2.161	1.573	1.0982	2.2101	2.1895	1.9529
'DPRX'	0	0.2981	0	0	0	0	0	0	0	0	0	0	0	0.378	0	0.3844	0	0	0	0	0	0	0	0	0	0	0	0	0	0	0	0	0.9411	0	0	0	0	0	0.387	0.3651	0	0	0	0.3667	0	0	0	0	0
'DR1'	10.0362	10.5286	9.8481	9.6604	9.4121	10.2882	10.369	9.6798	9.4896	10.3389	10.3781	9.9672	10.326	9.7936	10.0405	9.5732	9.3402	10.0516	9.8559	9.8352	9.6801	10.0196	9.0297	9.1218	10.6315	9.7394	9.9736	10.4299	9.8	9.6696	12.8622	10.4735	9.6669	10.2731	10.4898	9.1358	9.4384	9.7464	9.787	9.8326	9.0899	10.9054	10.3653	10.0491	10.4342	10.5732	10.8175	10.4223	10.157
'DRAP1'	10.2135	9.3981	9.1672	10.1857	10.9334	10.5865	10.0339	9.6475	11.3808	10.7254	10.8769	9.9796	10.111	9.4061	8.7306	9.4514	9.6676	9.1683	11.0609	9.9256	9.5422	11.2264	9.9612	11.1458	10.3747	10.0237	11.1984	9.1212	9.8284	10.0608	10.8826	10.445	10.803	9.8081	9.0121	10.0958	10.7734	11.1198	9.9125	9.6136	10.4254	9.1292	9.6778	8.2736	9.6313	8.6654	10.6846	9.9921	9.6606
'DRGX'	0	0	0	0	0	0	0	0	0	0	0	0	0	0	0	0	0	0	0	0	0	0	0	0	0	0	0	0	0	0	0.596	0	0	0	0	0	0	0	0	0	0	0.6906	0	0	0	0	0	0	0
'DUXA'	0	0	0	0	0	0	0	0	0	0	0	0.4955	0	0	0	0	0	0	0	0	0	0	0	0	0	0	0	0	0	0	0	0	0	0	0	0	0	0	0.387	0	0	0	0	0	0	0	0	0	0
'E2F1'	9.1763	9.4074	7.6466	8.1044	9.1528	8.2856	8.9425	7.3527	8.9968	11.0495	9.2894	7.1412	9.0021	8.5042	8.9924	8.2355	9.1328	8.8053	8.0018	8.4146	9.5178	8.0938	10.4076	9.3521	9.09	9.2777	8.1355	9.8948	9.3096	8.3357	10.1295	7.0569	7.7901	9.3748	7.7187	7.1393	10.5057	9.7184	10.4036	6.2234	7.5007	10.2735	7.2862	7.7625	8.302	8.8568	9.5904	9.2405	6.9597
'E2F2'	7.9555	7.0915	6.5896	7.0858	7.045	7.2275	8.4971	4.7503	6.4919	8.2997	7.8894	6.2557	8.4605	6.3813	7.3999	5.4306	7.0442	7.8691	6.1263	8.7499	8.3882	6.7289	8.3561	8.3238	7.1979	8.0615	7.901	8.658	7.7863	7.0303	7.29	6.1494	6.9995	7.6948	6.6507	5.0395	8.0857	9.4272	8.8419	5.1866	4.9142	7.8319	6.2768	6.7362	7.8177	7.4226	8.7011	8.6884	6.8016
'E2F3'	9.572	8.269	8.3695	8.1235	9.7901	7.4635	9.8079	8.2361	8.8308	8.5165	7.9826	8.4837	8.3505	7.8368	9.3796	9.3877	8.7533	9.4262	8.037	10.2126	9.6557	8.6963	10.0992	8.5428	8.6407	8.9152	9.0549	8.8971	7.9028	8.9331	10.6731	9.2958	9.5451	7.1762	9.2089	9.258	8.9353	9.74	9.5897	8.7132	7.5508	8.9083	8.7835	9.7357	8.4338	10.0213	9.2206	9.4864	9.1446
'E2F4'	9.3336	8.9962	9.5996	9.7698	10.3434	9.6716	10.0378	9.6023	10.0635	9.7678	9.9215	9.5055	9.7731	9.6664	10.4349	8.6798	9.653	9.5799	9.0944	10.0192	10.4881	10.2935	9.1917	9.302	9.2697	8.9993	8.9055	9.6387	9.339	10.4239	11.4125	9.7818	10.0013	9.4855	9.9093	10.1056	9.826	9.6957	9.3752	9.6636	9.3922	10.2065	8.9088	8.9951	8.663	9.2301	9.528	10.3572	8.8446
'E2F5'	6.8824	9.0271	8.4055	7.7288	7.5365	5.8192	8.5544	6.7424	7.8457	6.9915	7.0311	7.0383	7.0392	6.7075	7.7099	9.0429	7.7259	8.695	6.7824	7.2906	7.5665	6.9602	8.3807	8.19	8.3772	6.1035	8.9561	8.0183	9.1112	6.9879	9.0088	7.4931	9.3718	8.7421	7.2357	8.2009	9.0343	7.8773	7.4086	7.3698	8.0443	8.5446	8.4519	7.9272	7.9875	7.6458	6.1242	8.0039	7.3357
'E2F6'	9.3767	8.9003	8.667	8.2043	8.9115	8.1092	8.9997	8.7402	8.7382	8.6968	8.0169	8.3487	8.8459	8.3826	8.3265	8.7663	7.9005	8.9953	7.6528	8.8718	8.0273	8.8399	9.4513	9.0215	8.5564	8.6728	8.8067	9.0794	8.9449	8.3574	8.6838	8.12	9.3566	8.7468	7.9353	7.6333	8.8945	7.9109	9.1151	7.9942	8.239	8.6217	8.2506	9.4908	8.8235	8.9662	8.6022	8.1414	8.2236
'E2F7'	8.3059	6.6291	5.4685	6.2593	6.7226	6.4351	7.9018	7.1357	4.0763	7.1551	6.06	5.1633	8.3571	7.2099	7.6796	4.8623	6.6356	7.2957	5.9978	6.5832	7.2752	6.2623	8.0004	5.8717	6.8901	8.0519	7.5034	7.3472	6.6211	6.1079	6.726	6.1091	5.7766	6.9317	6.2786	3.9146	6.5516	6.6824	8.2815	3.5067	3.4573	7.494	5.1154	7.8912	7.2662	8.0933	7.9365	8.5307	5.5081
'E2F8'	8.7649	6.9621	5.1294	6.0724	8.8924	6.2486	9.2614	5.3242	4.8891	5.9888	6.186	4.0508	8.5084	6.6544	8.2457	5.3996	6.3089	7.6711	6.0715	7.4468	8.0684	5.9872	7.5517	5.3676	6.5724	7.0041	7.7212	7.5518	7.0737	5.7513	6.6175	7.0526	5.915	7.3917	5.9274	3.505	7.5724	6.4301	7.4113	3.2251	2.1998	8.0564	4.6862	7.7097	7.7737	7.8295	7.5144	7.3991	4.2439
'E4F1'	8.9047	9.0339	7.6723	8.8348	9.6705	9.0811	8.7241	8.9823	10.5353	9.6414	9.999	9.6271	8.4581	9.3719	8.0454	9.9683	9.5906	8.6488	9.0209	8.765	8.4327	9.2592	8.8704	9.0135	9.7569	9.5697	9.2938	9.3554	10.0677	9.6586	10.808	10.2969	8.8686	9.5068	9.2237	8.8122	10.8468	8.9702	10.0707	8.6992	9.9311	8.3063	9.1368	6.4704	8.66	8.3469	8.8491	8.4836	9.7867
'EBF1'	7.8437	4.3086	5.8368	6.7156	6.1639	7.3539	6.0723	6.2704	5.6924	7.0732	6.409	6.3745	6.8282	7.3648	7.4821	6.6903	6.0718	6.9319	7.4589	6.6916	6.4907	5.8794	7.3325	6.7954	6.1073	5.8603	7.0362	7.1393	5.7475	5.7865	5.2218	6.8573	7.4913	6.074	7.2113	6.5636	6.5324	6.2364	3.6305	6.1196	2.8855	5.5931	7.3256	6.8528	6.5433	6.2536	7.7723	5.962	5.3392
'EBF2'	4.2058	2.5407	2.7371	3.9437	3.033	5.0563	1.7516	2.8457	1.2509	5.5902	2.0859	3.7766	2.0939	4.4373	4.533	4.2944	1.8925	4.1834	5.1084	3.2957	3.6421	2.9015	5.546	3.5597	3.0958	2.5437	4.1894	4.7345	3.1031	3.3687	1.8309	3.4809	3.8419	3.3024	4.9442	3.6548	5.4125	2.2531	0	2.9838	0	3.731	4.8819	3.0416	4.2736	3.7602	5.0929	1.9146	2.8993
'EBF3'	5.4843	1.616	3.9947	5.4647	4.4391	5.4517	4.1352	3.9725	3.985	5.0716	3.9639	6.2557	6.1281	5.8481	5.8096	4.4436	4.91	4.1465	5.0928	5.7239	4.3477	3.7616	5.5549	5.2361	5.4952	3.9938	5.3035	6.0266	4.1597	4.4515	4.986	4.3332	5.4369	4.0178	5.5977	4.7149	5.3913	3.5058	4.3052	5.2643	3.4039	10.6008	3.6113	5.3032	5.7786	3.9318	5.0514	3.5465	3.7993
'EBF4'	8.5288	7.8712	4.9487	5.1348	7.9162	7.7738	7.1651	7.213	10.4543	3.9584	6.186	8.2138	6.223	7.6078	6.1954	9.7917	8.8364	6.9902	7.0158	9.0365	5.9163	8.1644	8.3536	9.8428	9.1915	8.387	7.6892	8.1493	10.179	10.1345	7.5245	6.7088	8.8047	8.3112	8.2509	7.3184	11.7348	6.2454	7.5242	6.2779	9.2328	6.3088	9.7894	7.0547	9.8801	9.0084	6.9296	6.2288	9.3943
'EEA1'	9.9404	9.2795	9.5774	10.2613	9.2499	9.3383	9.9016	9.1547	8.6293	9.2847	10.1885	9.6778	11.0278	9.8634	10.0341	9.2462	9.3977	10.112	8.8833	9.8419	10.2689	9.2376	9.2135	8.668	10.0202	10.1606	9.5188	10.4898	9.5207	8.8452	9.5806	9.6588	9.4535	9.7469	10.7325	9.8692	8.0906	7.6553	10.0327	10.1046	8.9124	9.41	10.024	10.9049	9.5753	9.7464	9.5393	9.8114	9.7961
'EGR1'	12.469	7.4638	8.6243	9.8012	8.2971	11.4964	8.6881	9.7306	7.8263	9.0788	11.1879	11.1831	13.2156	12.76	11.1643	9.5021	11.0889	8.9678	10.4073	11.1268	9.8327	13.0332	8.9845	11.0826	12.1106	10.7766	9.4372	10.5105	8.5897	11.2213	11.4851	12.345	9.9639	7.7417	12.972	10.4235	12.0169	9.1206	12.6669	10.3194	8.6835	11.8481	10.071	10.8176	10.4509	9.5725	9.0046	10.8454	10.4078
'EGR2'	9.055	4.2748	4.9244	6.5474	6.3933	6.9311	7.7031	6.7148	5.89	4.3408	7.7765	5.984	9.7434	9.4512	7.5952	4.847	7.0056	7.6099	6.6966	8.3999	6.802	7.6085	7.1282	7.1425	8.1513	6.8804	7.5866	7.6673	7.5274	6.8587	6.9926	8.0083	7.9381	5.2759	8.1879	5.7215	7.2553	6.8914	6.5005	7.0941	5.1915	8.7842	6.2875	7.098	8.0474	7.3837	5.7666	6.7207	5.3895
'EGR3'	8.1559	3.6408	7.7365	9.0194	8.3553	6.7043	9.3415	6.0183	10.5688	9.372	7.2624	8.6445	9.0351	9.0937	7.6899	3.6554	8.3058	6.232	4.9084	9.8019	7.3925	8.3492	5.5101	9.4577	7.244	8.2397	5.4013	7.918	7.547	7.7461	5.5557	10.1448	11.0864	4.7325	9.7914	6.844	7.3815	5.4072	8.958	5.9145	6.8877	5.5274	6.4146	6.8849	6.1027	11.3316	6.6178	7.6414	8.1743
'EGR4'	3.9381	0	1.348	1.0898	0	0.4889	0.5592	2.1638	0	1.1239	0	0.4955	1.3138	2.1997	0.369	0.6876	0.4725	0.2974	0	1.049	0.9887	0.4654	0.6554	2.2007	0	0.9094	1.6579	1.6588	1.6365	0	1.0165	1.5631	0.546	0.3257	0.9011	0	1.9235	0.5567	1.6571	0	0.847	3.8277	0	0	2.2229	2.32	5.1132	4.7612	0.7806
'EHF'	10.2062	1.9083	11.78	11.9213	10.0306	9.055	10.4253	11.4572	8.4854	6.6617	9.4148	11.2702	11.9075	8.5441	11.5717	3.9963	10.5893	10.8153	11.3933	10.3602	11.2693	10.5963	5.416	11.2854	6.5296	12.1897	7.9504	11.7837	8.0998	10.156	10.9105	11.8268	8.905	11.2762	10.0411	11.7582	0.39	4.3769	5.379	11.1024	1.5834	12.7068	10.8488	10.7596	9.3304	11.69	6.3534	11.1789	9.3616
'ELF1'	10.9784	10.8862	11.2062	10.6758	10.1804	11.5356	10.7508	11.2485	9.8718	10.6763	10.1488	11.1673	10.645	11.5816	10.4239	10.4263	11.2625	10.8956	10.7759	11.1329	11.2498	10.8792	10.1744	10.7279	10.8266	11.259	11.0031	10.7607	10.4479	10.7739	8.6026	11.1192	9.9194	10.521	12.3348	11.2261	12.1507	9.4459	9.672	11.1255	10.4663	9.8594	11.4483	11.3696	11.1194	11.5258	10.5118	10.5231	11.3164
'ELF2'	10.1318	9.9185	10.0502	9.9327	9.2716	9.7768	9.5815	9.2512	8.9772	9.0651	9.8363	10.2027	9.8237	9.9145	10.1677	9.678	9.1208	9.8148	9.1023	9.6436	9.4699	9.3318	9.8483	9.3897	9.442	9.8561	9.8673	9.7671	9.9441	9.786	9.8978	9.4129	9.561	9.0337	9.8857	9.4211	9.4947	9.8531	9.81	9.7472	9.4041	8.9221	9.7266	9.0778	10.0351	9.2329	9.7069	9.1739	10.2243
'ELF3'	12.6187	12.3259	9.4408	11.4315	13.2057	12.4976	11.9564	10.974	11.9158	11.4805	12.1155	12.3386	11.1076	12.4014	13.1754	12.5198	12.4418	11.9429	12.3587	11.8298	11.8523	11.487	11.1226	11.9982	12.2362	11.8062	11.1799	12.6957	11.9639	11.8875	12.9764	12.2195	12.4264	12.4795	11.5328	12.4096	12.0485	11.7844	12.065	10.8436	14.1942	12.3394	11.4483	11.0798	11.8206	12.7968	12.7635	11.6744	10.9525
'ELF4'	10.1214	7.4732	9.0875	8.2317	9.1344	8.0357	10.2434	9.3366	9.7609	8.5742	10.1118	9.6523	9.0778	8.9262	9.1882	8.2355	7.9802	9.7825	9.7955	9.1596	8.8103	9.2691	9.4093	9.4739	9.2539	9.4669	9.2674	9.3046	10.2769	8.3158	9.3771	8.3413	9.1254	8.9474	9.4069	8.8437	9.4953	8.7177	9.1515	8.3919	8.3169	9.7735	8.7598	8.9662	10.0152	9.4937	10.9557	10.5059	8.3779
'ELF5'	4.0329	0	2.9444	7.3254	6.1288	5.2058	7.0919	2.1638	1.025	0	2.8248	0.8637	8.0813	7.1982	5.4253	2.3129	7.8285	1.1007	0.4565	9.504	4.8026	1.5378	4.8237	3.6451	3.5519	7.3762	6.8173	7.8936	7.595	4.4805	8.8892	7.7835	4.6915	3.2649	1.2904	8.3176	0.6967	5.9808	1.9143	0.3651	3.6983	11.3236	0.8978	9.021	2.8495	3.2565	0	6.3387	0
'ELK1'	9.5421	9.5643	9.2946	9.7998	9.6402	9.8455	10.5022	9.5578	10.2687	10.1988	10.3036	10.0704	9.5094	9.48	9.4678	9.4764	9.9535	9.3689	9.7218	9.8698	8.9594	9.4937	10.1206	9.8884	9.631	9.6245	9.7171	9.6782	10.3566	9.5379	10.2508	9.3233	9.9586	9.8211	9.4997	9.3651	9.9233	9.7543	10.1541	9.7975	9.4559	10.2688	9.333	9.3892	9.6737	10.2561	9.7525	10.0627	9.8487
'ELK3'	8.9586	8.33	7.6052	8.2276	7.9535	9.0452	8.1457	8.2306	7.0604	8.1757	9.121	9.0322	8.3932	8.4607	9.365	8.0976	8.4196	8.7397	8.3184	8.9955	9.2605	9.0051	8.0036	7.458	8.7258	9.3687	8.4069	9.0685	8.1478	7.644	8.325	8.062	9.0423	8.3318	9.3524	8.2047	7.9814	8.0352	7.631	8.5675	7.5291	7.0652	9.0416	9.0266	8.8054	8.5603	9.2745	8.6073	8.902
'ELK4'	7.8638	7.4003	7.4266	7.3075	6.5207	7.6633	7.9441	8.4363	6.2254	6.067	8.1751	7.6294	7.8831	7.104	7.8405	6.6382	7.3348	9.3315	6.7121	7.1482	8.4409	7.8274	6.5877	7.1571	6.4268	8.0399	7.2527	7.9585	7.7186	6.4088	5.9865	7.1551	6.9786	7.5982	8.1547	7.609	6.2264	5.9482	6.9335	7.0224	7.0999	8.3958	7.0623	7.9582	7.529	7.5728	8.1232	8.3591	7.197
'EMX1'	2.6346	6.5106	3.0379	2.535	3.6762	4.3191	3.3881	2.5917	5.048	4.2242	5.6696	4.7004	0.673	2.2908	2.1691	6.345	3.7019	5.8292	7.8355	7.4019	1.983	3.446	5.737	4.5424	6.748	5.4607	3.5197	0	1.82	5.8874	0.596	1.1196	6.8522	0.8155	2.5646	6.0981	6.9092	0.5567	2.4894	1.1055	1.1363	1.3419	5.7913	0	4.989	6.3874	0	2.0586	6.0199
'EMX2'	3.3388	0.9395	1.8383	2.7316	1.4459	1.5932	2.3954	3.0616	3.0434	2.6113	4.4389	3.264	2.191	3.9977	3.6949	2.3129	2.594	2.6473	3.8479	2.3996	2.3967	2.5727	0.8974	3.7258	4.6113	2.1742	3.0687	2.9017	1.4261	3.2389	3.0288	3.2632	4.0565	2.4077	3.3168	2.1087	1.5172	1.746	0.387	2.9304	1.3771	7.5013	4.6862	2.8808	2.4633	1.439	4.446	2.6193	1.657
'EN1'	4.1434	1.1025	1.8383	3.0095	3.5402	2.7329	4.0958	6.1261	4.0763	2.9417	3.3111	4.0861	3.2658	3.7633	3.2407	2.0189	4.6894	3.2433	5.3248	4.1995	3.6037	4.6862	2.2444	4.1331	4.9633	2.9236	4.2373	1.3886	2.2619	4.7182	2.6124	2.2956	3.7949	1.5977	3.8087	2.3621	3.0249	10.555	0.6919	4.9651	1.1363	0.9418	4.1909	5.5812	3.7151	2.476	5.2841	4.0386	2.1983
'EN2'	0	0.2981	0	0	3.1309	0.8535	5.6911	0	0	0	5.7369	1.1567	0	2.7421	0.9064	0.3844	0.4725	1.1007	0	2.3246	4.9477	0	6.0315	6.518	1.3726	0	0.3873	0	0	1.6876	2.6124	0.4761	0.546	3.0611	0.3665	6.1325	5.1352	6.0542	2.3219	0	6.3866	6.0527	0	5.415	0.3586	5.5076	0	0	4.6258
'EOMES'	4.4316	2.0747	2.3566	2.3073	4.2775	2.5462	7.8933	0.4718	3.214	0.8369	3.0535	3.0664	4.8547	1.8857	3.9877	0.3844	2.7683	3.8811	2.3489	6.2499	4.0376	3.2863	2.2444	2.4105	3.8189	2.6485	4.6271	3.0022	6.3499	3.0963	0	3.0753	5.526	0.3257	2.1603	2.9309	0.9495	2.7334	0.387	3.8897	1.9243	5.4786	1.2861	4.6448	2.7919	2.8629	0	5.5877	0.7806
'EPAS1'	10.8837	10.9854	11.5126	11.0181	10.3247	11.4763	10.9133	10.3294	9.1787	10.4972	9.9069	10.8671	10.1628	10.793	12.8322	10.0086	10.1887	10.7531	11.2136	11.3191	11.0055	9.6543	11.3774	10.6679	11.4319	9.9131	11.0301	11.2937	9.7787	10.5723	9.9746	10.4635	12.1552	11.1071	10.5748	12.8064	10.329	9.6457	10.6698	11.3862	13.2921	13.1255	11.3868	10.5428	10.6224	10.87	10.7597	11.6852	9.9167
'ERF'	8.9449	9.3798	8.6995	9.1612	9.2682	8.9053	8.6461	10.2362	9.9988	10.068	9.7211	9.6914	9.4826	9.9149	9.3085	9.8439	10.3024	9.1393	9.9604	9.7356	9.5152	10.0406	10.2919	10.2369	9.7213	10.3555	9.1758	9.2804	9.8536	10.3462	9.9942	9.8028	9.6952	9.3335	9.8459	9.2501	10.2456	8.8575	10.6406	8.8545	10.4338	9.2174	8.367	8.3901	9.3875	9.054	9.5181	9.4452	9.5167
'ERG'	7.9109	6.2872	7.2078	7.9516	7.4311	8.2149	6.3402	7.2827	6.2968	7.3096	7.0403	7.7991	7.4227	7.3621	8.2457	6.7971	6.9703	7.1264	7.5245	7.8323	7.7955	6.7237	7.3605	8.1	8.2562	7.0237	7.9928	8.422	6.7846	7.4078	6.774	7.3749	8.3818	7.5067	7.959	7.8403	7.8672	7.5249	4.1388	7.9121	5.2072	7.294	7.9964	7.3206	7.6474	7.1775	8.6236	7.0136	6.9345
'ESR1'	14.6543	15.3802	15.4986	15.2252	14.2251	13.6478	14.7389	15.1536	12.9622	13.5552	14.9104	14.6365	10.2754	16.1375	13.0008	15.66	14.361	15.2313	15.0763	11.4368	13.3689	14.7549	13.582	13.7751	14.1732	14.8819	14.0227	13.9119	15.2823	14.3129	6.6099	14.3404	13.3242	14.0587	14.5739	15.1543	14.7076	5.9035	15.1128	15.6297	13.9505	10.4617	14.5241	15.0594	14.6209	14.8881	14.1679	7.9353	15.3518
'ESR2'	1.9507	2.5407	1.8383	3.1536	2.3287	1.9351	3.9707	2.1638	1.6182	3.0137	2.5529	2.35	2.9142	1.9982	1.1149	2.2214	2.2855	1.9057	2.1209	3.8709	2.4839	1.7155	4.0962	1.2862	2.0631	2.6485	3.0148	1.988	1.82	3.4877	4.1603	2.1759	2.8952	2.2629	1.1088	2.3621	2.2402	3.1707	2.5664	2.8748	4.1516	3.6973	2.4103	1.9611	1.4292	3.3402	1.8718	2.8741	1.9529
'ESRRA'	9.1795	8.0604	8.6281	9.2608	10.263	9.1595	8.1672	8.8482	9.3115	9.8876	9.4645	8.8404	8.033	7.9194	8.2007	7.4959	7.1464	8.384	9.6094	8.8881	8.7132	9.5665	8.7416	9.1892	9.2283	8.8739	9.113	8.8889	7.8849	9.3967	10.3136	9.1809	8.8529	9.0364	7.9888	9.4589	9.641	8.8865	8.0074	8.97	9.5905	9.0003	8.2244	6.7518	8.1655	8.1053	9.6337	9.6644	8.4299
'ESRRB'	2.8584	2.752	0.5995	1.0898	0	2.0798	1.2753	0.8267	1.2509	0	1.5986	1.7904	5.5102	4.5522	2.2597	3.2083	0.4725	2.9333	2.1209	3.1294	0.728	2.1461	3.7711	1.2862	2.4251	2.9236	2.2312	0.8553	0.5077	2.1871	3.6151	0.4761	2.3617	1.1805	0.6584	1.9631	0.6967	3.5644	3.892	1.8446	2.4311	0.3863	1.1049	1.1093	1.8235	0	0.7869	1.7546	1.9529
'ESRRG'	5.6356	9.2434	8.8792	7.0586	5.8979	4.5602	7.2438	6.2559	4.369	5.1851	5.2448	7.3477	6.916	3.9426	4.2967	2.4801	8.6528	11.927	7.4124	5.4951	7.6213	7.3197	3.5049	3.268	2.1941	8.8672	5.7621	4.5308	6.5836	6.4163	4.0753	8.3344	6.4202	8.2927	7.8529	8.0465	3.4909	10.2472	0.6919	10.3961	0	6.2863	8.1104	5.7613	7.6494	8.399	1.9641	6.9914	7.606
'ESX1'	0	0	0	0	0	0	0.5592	0	0	0	0	0	0	0	0	0	0	0	0	0	0	0	0	0	0	0	0	0	0	0	0	0	0	0	0	0	0	0	0	0	0	0	0	0	0	0	0	2.0586	0
'ETS1'	10.9952	8.6113	9.6661	9.9012	9.8839	10.8111	11.1327	9.8308	9.0017	9.452	9.4645	9.9725	10.3935	10.0853	11.0943	9.4589	9.424	9.9374	10.1758	11.0578	10.3889	9.6226	10.0613	10.044	10.4655	9.143	10.6739	10.72	10.2107	9.2465	9.2398	9.9251	10.9461	9.6161	10.6975	9.981	10.0588	10.1638	5.6854	10.117	7.1656	9.9428	10.5671	10.2072	9.5912	10.1921	10.9847	10.1335	9.4531
'ETS2'	9.0899	9.3952	8.6449	10.4099	8.0028	9.2454	9.4837	8.3101	8.5156	8.0487	7.9964	9.0412	9.5844	8.8939	10.0702	8.0486	9.0842	8.3141	9.0767	9.258	8.9022	9.2646	8.8854	8.7547	9.641	9.0251	9.4499	10.1514	7.2319	8.4242	9.596	8.5347	10.0308	7.7854	9.72	9.6164	8.4761	9.5726	8.909	9.6273	10.1784	11.7863	9.0089	9.3811	8.8422	8.9728	8.5741	10.1248	9.0867
'ETV1'	7.6059	3.2111	5.9967	6.7156	6.1109	6.8677	6.7801	8.1872	5.7856	5.6924	7.3475	6.1347	7.3873	8.2455	7.7939	5.5669	5.4343	7.3554	7.0445	8.3605	7.854	7.6141	7.1073	6.0546	6.9469	5.227	7.801	7.5456	6.3424	6.8642	5.6904	7.2582	7.4272	5.6839	8.1206	6.5252	6.374	9.6608	2.1324	5.8221	4.3341	6.5873	7.6509	8.0334	6.599	7.0341	7.9592	10.1048	5.5306
'ETV2'	2.8584	2.0747	3.2866	3.7148	2.8724	2.8982	2.3954	3.6108	4.4623	4.2837	4.0009	3.8191	3.5111	3.7311	2.2597	3.3006	4.2641	4.1834	3.3653	3.643	2.2046	3.4956	2.0577	3.5597	3.5999	3.0817	3.2663	3.2676	3.2382	3.969	4.6754	3.1407	1.2509	4.8638	2.5646	4.0649	2.2402	3.9632	3.8618	4.498	3.2907	3.0108	2.4864	1.4521	4.0212	2.9718	2.6599	3.2188	2.8993
'ETV3'	8.7237	9.0854	7.9914	8.0547	7.5353	8.4742	7.6565	9.3899	7.1117	7.3484	8.4524	8.4536	8.5818	8.2497	8.3729	7.7826	8.0387	7.8818	8.7512	7.7894	8.8529	7.6281	8.0085	7.4099	6.9469	8.8245	8.3522	8.8053	8.1064	7.5852	7.0099	8.0214	8.5111	8.2477	8.7033	8.2067	6.508	7.1088	8.0976	7.863	8.0862	7.9918	8.2437	7.6149	7.9585	8.6935	8.5968	8.7534	8.2027
'ETV3L'	3.3388	3.1378	3.0379	1.934	1.9538	2.443	1.9414	3.2493	2.0373	0.8369	2.2176	2.6617	3.8151	2.3765	2.9991	2.9479	1.5546	1.7177	3.2571	3.0385	3.039	1.099	2.8731	2.2007	0.4826	3.4144	2.7763	3.3075	2.2619	2.5575	2.0247	2.0453	2.7048	2.6598	3.0906	2.1087	1.1645	2.5132	1.6571	2.4873	1.5834	2.3192	2.245	1.4521	2.4633	3.1677	2.484	3.1562	2.408
'ETV4'	4.8902	4.9355	8.1437	2.958	5.0774	4.6324	9.8321	9.0074	3.7462	5.9709	4.037	6.4575	5.5925	4.3968	7.9364	4.1776	4.5531	8.7581	9.8651	6.7994	8.0542	7.6057	8.8023	6.9711	4.3271	5.5032	4.5533	3.141	3.7713	7.3343	9.6667	7.6154	7.7659	5.2376	4.9305	6.88	7.9125	9.8713	5.9234	5.5211	6.7764	7.6954	3.9436	3.476	2.4633	6.8819	4.164	9.0736	7.7086
'ETV5'	7.7768	7.0219	7.3513	7.1898	6.5252	7.8002	7.5254	8.8935	7.1507	6.5144	8.1109	7.9358	7.9999	7.4263	7.6817	5.5576	6.5783	7.9936	6.9822	8.5647	7.9604	8.8206	8.6475	7.5769	7.0414	8.2165	7.3994	7.2431	6.3573	7.5818	9.5356	7.1312	7.1612	7.6913	7.7325	6.8125	6.374	11.6123	5.8637	8.0486	6.3658	8.7711	7.5614	7.6423	6.4061	6.8889	7.6157	6.815	7.8678
'ETV6'	10.2097	10.8191	10.1872	10.0391	9.4995	10.1653	11.0575	10.0944	9.7493	9.1771	10.306	10.7733	10.178	10.1113	9.8187	10.1157	9.2347	11.4814	10.2088	10.2438	10.1381	10.0919	9.7399	10.4989	10.9365	10.2683	9.6979	9.6007	10.6583	10.4958	10.3101	9.7971	10.6325	10.1249	10.0159	10.4685	9.9033	10.6553	9.8605	10.1521	10.0965	12.8695	10.5684	10.2982	9.6251	10.6189	9.6213	10.5246	10.355
'ETV7'	7.3989	6.5465	5.1294	6.0418	7.6284	4.3191	8.883	5.9387	7.9741	5.6479	7.0089	5.13	4.8547	4.3552	7.0009	1.5017	7.0056	6.0496	5.9638	7.8707	4.5019	8.5935	3.5762	5.8893	5.5695	6.1008	6.7611	6.6121	5.7922	5.1559	1.8309	3.3208	5.5686	4.3034	5.1925	7.0919	4.0187	3.6207	5.3576	5.4563	7.7078	7.2569	4.402	6.1619	2.3075	6.5008	3.1273	5.6229	4.5394
'EVX1'	0	0	0	0	0	0.4889	0.5592	0.4718	0	0	0.4913	0	0	0.378	0	0	0.4725	0	0	0	0	0	0	0	0	0	0	0	0	0.5303	1.0165	0.8334	0	0	0	1.9631	0	1.2706	0	0.3651	0	0	0	0	0	0.6512	1.9641	0.481	0
'EVX2'	0	0	0	0	0	0	0	0	0	0	0	0	0	0	0	0	0	0	0	0	0	0	0	0	0	0	0	0	0	0	0	0	0	0	0	0	0	0	0	0	0	0	0	0	0	0	0	0	0
'FAM170A'	0.334	0	0	0	0.897	0	0	0.4718	0.4276	0	0	0.4955	0.3754	0.378	0	0	0	0.5438	0.4565	0	0.9887	0.4654	0.6554	0	0.4826	1.4629	0	0	0	0.9172	0.596	0	1.2509	0.3257	1.1088	0	0.39	0	0	0	0	0	0.3648	0	0.3586	0	0	0	1.2844
'FAM200B'	7.6664	8.4071	9.0889	9.0123	7.7256	8.3725	7.9851	8.0529	7.9441	8.014	7.6713	8.6267	8.1372	8.177	8.1572	9.1649	7.6619	8.5917	7.1466	8.1901	7.5448	7.6556	8.8281	8.5594	9.2235	8.0399	8.1132	8.4378	9.4658	8.8028	9.1439	7.6746	8.6163	8.2501	7.6622	7.5655	9.9247	9.4681	8.6497	8.9458	8.6205	7.7643	8.7061	8.1467	9.1981	7.4791	7.821	8.5445	8.7942
'FBXL19'	9.4052	8.3605	7.3649	7.7584	9.8698	8.73	8.1553	8.3206	9.994	9.3001	8.9622	9.1251	9.5193	8.7397	8.6259	9.2954	9.23	8.35	9.0105	9.43	9.5185	9.5005	8.9269	8.6933	9.2873	9.0251	9.9736	8.786	9.6191	9.8699	10.6126	9.5873	9.3207	9.026	9.2019	8.6022	10.7179	9.8121	9.801	8.0376	10.9928	9.4015	8.9054	7.2428	8.4983	8.7172	9.103	9.7701	9.6567
'FERD3L'	0	0	0	0.3585	0	0	0	0	0	0	0	0.4955	0	0	0	0	0	0	0	0	0	0.4654	0	0	0	0	0	0	0	0	0	0	0	0	0	0	0	0.5567	0	0	0	0	0	0	0	0	0	0	0
'FEV'	0	0	0	0	0	0.8535	0.5592	0	0	0	0	0	0	0.378	0	0	0	0	0	0.3418	0	0	0	0	0	0	0	0	0	0	2.6124	0	2.3617	0	0	0.4999	0.9495	6.2274	0	0	0	0.3863	0.3648	0	0	0	0.5691	0	0
'FEZF1'	1.03	0.5449	0	0	0.3645	0	0	0	0	0	0	0	0	0.378	0	0	0	0.6508	0	0	0	0	0.3647	0	1.7587	0	0	3.2925	0	0	0	0	0	0	0	0	0	0	0	0	0	0	0	0.3667	0	2.1449	0	0.481	0
'FEZF2'	0	0	0	0	0	0	0	0	0	0	0	0	0	0	0	0	0	0	0	0	0	0	0	0	0	0	0	0	0	0	0	0	0	0	0	0	0	0	0	0	0	0.9418	0	0	0	0	0	0	0
'FIGLA'	1.3578	0	0	0	0	0	0	0	0	0	0	1.1567	0	0	0	0	0	0	0	0	0	0	0.3647	0	2.3142	0.5253	0	0	0	0	0	0	1.2509	0	0.3665	0	0	0	0	0	0	2.2276	0	0.6587	0.6455	0	0	0	0
'FIZ1'	7.9494	8.2288	8.3145	8.3209	9.2493	10.0819	8.6289	8.465	8.9713	8.4581	8.4203	8.8948	8.1821	9.1235	8.0722	8.6483	8.5052	8.6389	8.6505	9.633	8.3868	8.6272	8.8299	9.1731	8.9146	8.7484	8.3805	7.707	8.6651	9.2737	9.1374	8.4258	8.6808	8.21	8.4273	8.6536	9.15	9.7954	8.6508	8.3682	8.9501	7.5728	8.3119	8.1788	7.9732	7.7245	8.4883	8.4947	8.9882
'FLI1'	8.0364	6.5987	7.2278	7.4092	7.4359	8.3315	8.8284	7.4831	7.6689	7.0941	7.4813	7.9016	8.0493	7.5398	8.1153	6.1292	7.0272	7.6217	7.4831	8.8317	7.5473	7.9853	7.2173	7.4756	7.7115	7.4649	8.2273	8.1006	7.9305	7.0833	7.1041	7.2838	8.2507	7.3874	7.7674	7.1435	7.0408	7.1901	4.6962	8.292	6.3935	6.6938	7.48	7.8681	7.0528	7.681	7.6422	7.3439	7.2992
'FLYWCH1'	9.7063	9.4325	8.0792	8.7062	8.9886	9.349	8.7686	9.3486	10.4638	9.6199	10.6737	9.5999	8.2099	9.4112	8.5073	9.6769	9.6696	8.4114	9.0757	9.0677	8.4023	9.9262	8.9911	9.2855	9.724	9.5495	9.2959	9.2628	9.5679	9.2716	9.6829	9.3624	9.0734	9.0984	9.2945	9.0516	10.1491	8.5135	10.1002	8.9211	10.1446	8.3077	8.9606	7.3049	8.7307	8.5361	9.5487	8.799	9.5266
'FOS'	12.9843	7.4142	10.069	10.1833	8.3591	12.5188	9.1014	9.2749	8.5143	8.2371	11.8607	11.9863	13.2076	12.8247	11.3097	9.8124	11.7216	8.2858	11.18	10.6248	8.9238	10.4885	8.2538	10.5132	12.9582	11.3414	8.9017	10.0973	7.1614	12.1821	11.0721	12.9107	10.356	9.4901	12.5013	10.3959	10.2719	9.6675	11.7725	11.5736	8.8822	12.4359	9.4669	9.177	10.474	9.2356	7.5239	10.8398	10.3479
'FOSB'	11.0482	3.9923	5.6717	7.4997	5.7206	12.0539	5.5524	5.0489	5.0778	5.261	9.0761	7.8589	10.8452	10.7533	8.0197	6.2556	9.254	7.1145	7.8886	9.1522	5.9396	7.4759	6.743	9.0035	9.5499	8.1035	5.8183	8.6	6.6578	9.5962	8.8814	10.0334	7.0654	7.3742	10.9301	6.4452	7.6027	6.3574	8.1313	7.7107	7	10.4354	5.8926	5.8724	9.2565	6.1531	5.4999	6.8048	7.0406
'FOSL1'	4.4316	2.359	1.8383	3.2847	3.0828	2.3318	4.0553	4.6867	4.1897	3.7634	3.3111	2.9179	3.5482	4.1756	3.594	3.0039	4.0445	4.4483	4.3473	5.8891	3.8534	5.06	2.6267	4.4504	5.8732	3.2904	3.5952	5.902	2.954	3.9275	4.0308	4.09	4.6392	3.9951	3.618	3.3378	3.3221	4.5317	2.0275	3.5067	4.2758	4.3461	3.577	3.399	2.1329	3.0731	4.6263	8.2008	3.5568
'FOSL2'	10.9471	9.2297	10.9732	9.3187	10.7491	12.1848	8.9782	11.5302	9.3217	10.8253	11.5203	11.4496	9.494	11.5604	9.8833	10.7814	10.9997	11.3783	9.1255	10.3516	10.0085	11.0937	9.6508	8.6054	10.3872	11.6339	10.3137	10.2492	8.828	9.4843	9.2139	9.7448	10.2417	10.1566	11.7473	9.7093	10.7788	11.7348	11.201	10.2372	11.4049	10.528	10.9473	9.8698	10.5318	9.6504	12.9221	11.3925	12.3339
'FOXA1'	12.8982	14.1953	13.9947	13.8304	13.1223	13.7533	12.7713	13.7664	12.1198	13.2569	12.8898	13.54	12.5028	13.5576	12.8093	13.0033	12.9754	13.3249	13.6234	13.0872	12.9566	12.7587	13.8853	12.4717	13.4088	13.8301	13.5854	12.38	13.2108	13.9159	12.7246	12.9005	12.4467	13.2573	13.4056	13.0244	13.6437	13.1402	13.5135	13.8367	12.6636	7.0585	13.17	12.7175	12.847	13.5258	13.0876	11.8236	13.4789
'FOXA2'	0	0.2981	0	0	0.3645	0	0	0.4718	0	0	0	0	0	0	0	0	0	0	0	0.3418	0	0	0.6554	0.7819	0	0	0	0	0.8825	0	0	0	0	0	0	0	0	6.1719	0	0	0	2.0249	0	0.3667	0.3586	0.6512	0	0	0
'FOXA3'	4.5646	1.1025	0	4.0458	2.7545	7.8937	0.9613	0	3.3175	0	0.4913	4.8308	6.7861	3.5585	2.1691	0.6876	0.4725	2.2211	0.4565	2.0729	0.728	0	1.5912	0	0.8437	1.862	0.3873	2.5496	0.5077	1.6876	0.596	5.5224	0.546	1.3334	0	1.6185	0.6967	0.9573	0.6919	1.1055	2.6303	2.0249	0.3648	0	0	0.6512	3.3489	1.1291	0.7806
'FOXB1'	0	0	0	0	0	0	0.5592	0	0.4276	0	0	0	0	0	0	0	0	0	0	0.8494	0	0.4654	0	0	0	0	0	0	0	0	0	0	0	0	0	0	0	0	0	0	0	0	0	0	0	1.0982	0	0	0
'FOXB2'	0	0	0	0	0	0	0	0	0	0	0	0	0	0	0	0	0	0	0	0	0	0	0	0	0	0	0	0	0	0	0	0	0	0	0	0	0	0	0	0	0	0	0	0	0	0	0	0	0
'FOXC1'	6.8886	3.8388	5.1917	5.0141	5.2724	6.3159	6.677	6.0691	4.3929	5.361	4.4117	5.649	6.639	5.8556	7.6338	5.3573	6.4434	4.9852	7.8261	6.615	5.9084	5.1086	6.4089	7.7888	6.3998	4.7023	5.8104	7.1694	4.6463	6.6124	5.602	6.1809	7.9702	4.0178	5.8572	6.92	7.9903	4.7744	5.4919	5.8726	4.2758	10.3843	5.0667	6.3113	6.1086	6.7039	5.396	8.3794	4.2439
'FOXC2'	3.2228	1.249	1.0218	1.429	1.8426	3.9184	0.5592	5.6135	1.025	2.7013	0.8571	2.0972	3.0236	2.9239	4.3389	3.7237	2.9237	1.9057	2.3489	2.3246	3.2527	2.2651	2.5579	2.5936	2.5281	2.5437	3.3558	3.384	1.4261	3.7483	3.7853	3.4295	2.5993	1.9208	2.6992	2.8504	2.332	1.746	0	2.4112	0.4848	7.5135	3.3515	0.9016	1.7037	2.32	3.0868	2.7093	2.591
'FOXD1'	8.1185	0.5449	0	0.3585	3.5754	1.5932	5.7931	2.5917	0.757	0	0.4913	1.4002	6.5503	5.9703	5.8466	1.6494	1.1128	6.3662	2.6348	1.2243	5.612	2.1461	7.7008	4.7876	3.0272	0.5253	2.1333	3.7448	1.6365	6.5247	4.704	4.6798	1.9107	0.3257	5.8059	6.9493	2.2402	8.1134	0.9434	0.6562	1.3771	6.3144	0.3648	5.6822	1.2695	0.6512	0.9761	4.1712	0
'FOXD2'	6.8981	3.6929	4.596	6.0784	6.3225	2.7329	6.3817	4.4	6.3219	5.6814	7.6997	6.8292	3.7844	4.0766	5.2921	7.1748	5.8279	5.2769	6.2654	5.5619	4.7682	6.8718	6.1177	8.2778	3.0272	7.4101	7.1375	6.7268	4.9518	6.4823	2.4864	5.7904	3.7949	5.0071	5.5361	4.7597	4.4865	5.4699	6.076	3.5067	3.5586	3.6973	4.2135	4.4485	3.8053	5.9418	4.3466	5.7236	3.5568
'FOXD3'	3.3388	0.2981	0	0.3585	0.6552	0.4889	4.5097	0	3.6304	0.4783	4.3267	3.9396	2.191	3.6982	0.9064	0	3.7442	4.659	0	1.3805	2.8549	0	4.5144	4.0727	0	0	0.3873	2.8486	2.954	2.039	0	0	0	0	1.2904	0.8704	2.65	0.9573	2.5664	0	0	5.0939	5.1273	0.9016	3.7759	0	1.4291	2.3096	2.1983
'FOXD4'	3.4802	3.9923	2.7371	3.9956	3.0828	4.2897	3.3881	2.2833	5.0924	5.0547	3.9259	3.9006	4.1887	4.4373	5.5382	3.3873	4.376	2.7974	2.5456	3.6736	3.0955	2.2651	2.7552	4.4971	3.7776	2.4307	2.6403	3.4917	6.1067	4.8574	6.0984	3.3762	3.4141	2.4077	3.3581	3.9537	5.5716	4.9605	4.6615	2.694	5.6358	4.0579	3.1324	2.5654	3.8053	2.32	3.1667	4.1392	3.3691
'FOXD4L1'	2.1331	3.0203	1.0218	3.2847	2.5572	2.443	2.6342	2.1638	3.8874	3.9945	1.941	3.0664	3.2205	2.2908	3.9059	2.1237	3.8643	2.072	1.0817	2.8903	2.8549	1.099	2.0577	1.6591	3.1613	1.6762	2.1333	2.4816	3.4755	4.2971	4.4908	2.2956	3.3504	1.1805	1.849	4.355	4.8076	3.5644	3.7672	1.9559	4.7093	3.0108	2.7559	2.6342	3.2426	2.476	1.8718	2.3096	2.1983
'FOXD4L3'	0	0.2981	0	0.3585	1.1041	0	0	0	0.4276	0.8369	0	0	0	0	0	0	0	0	0	0	0	0	0.3647	0	0.4826	0	0	0	0.8825	0.9172	0	0	0.546	0	0	0	0.39	0	1.509	0	0.4848	0.3863	0	0	0	0	0	0	0
'FOXD4L5'	1.7418	0	0	0.6454	0	0	0	0.4718	0.757	0	0	0.8637	0	0	0	0	0.4725	0	0	0	0.728	0	0.3647	0	0	0	0	1.2317	0	1.4735	0.596	0	0	0.3257	0	0	0.39	0	1.1576	0	0.4848	0.3863	0.6558	0	0	0	0	0	0.7806
'FOXD4L6'	1.4975	1.249	1.0218	0.8846	2.5572	0.8535	0.9613	0.4718	2.2614	2.4126	0.4913	2.2291	1.3138	0	1.9689	1.1513	1.8925	0.5438	0	1.8768	0.728	0	0.8974	0	1.9189	1.4629	0.6923	0.8553	1.82	2.938	2.3483	0	2.5993	0.3257	1.4515	0.4999	2.4183	1.9355	2.8995	0.6562	1.5834	1.5068	0.6558	0.6587	0.8848	1.0982	0.7869	2.3096	0
'FOXE1'	0.334	0	0.5995	0.3585	0	0	0	0.8267	0	0	0	0	0.3754	0.378	0.369	1.3371	0	0	0	0.3418	1.2095	0.8167	6.3077	0	6.004	0	0	0	0	0.9172	0	1.1196	0.546	0	0.3665	0	0	0	3.3976	0	0	0	0	0	0	0	0.7869	0	0
'FOXE3'	0.8331	0	0	0	0	0.4889	0.5592	0	0	0.4783	0	0	0	0	0	1.5017	0	0.7542	1.5165	1.7679	0.4094	0	0	0	1.3726	0	0.3873	0	0.5077	1.874	1.0165	1.7424	0.9411	1.0095	0.6584	0.8704	0.6967	3.3809	1.509	0.3651	0	0	0.3648	0	0	0.6512	0.7869	0	0
'FOXF1'	4.4141	1.1025	2.7371	2.0367	2.5572	2.8982	2.2594	2.9931	2.1537	2.7013	2.9051	3.4913	3.3097	3.5947	3.727	2.9479	1.8925	2.4798	2.1209	3.6118	4.0376	2.4773	3.5049	7.3154	3.4507	1.6762	3.4805	2.9528	1.9828	2.6624	4.279	2.4062	2.3617	2.4077	2.4923	2.9309	2.8496	4.5317	0.6919	3.7109	3.4039	5.2417	3.4307	5.2048	4.4139	3.0731	2.958	3.0907	3.2652
'FOXF2'	6.13	1.249	3.1257	4.4325	4.3606	3.7556	3.8808	5.2529	4.5918	3.1477	5.2753	4.3407	5.0995	5.9564	6.1005	3.1598	4.2641	4.3706	5.3382	5.8956	4.5226	4.9219	6.6176	3.7258	5.8234	3.5286	5.0045	4.5139	3.9785	4.6687	3.7308	5.1459	5.8703	3.0166	5.0104	3.9917	3.4909	5.4545	1.6571	3.8613	2.5341	6.2106	4.8819	5.0991	5.088	4.2671	5.817	4.6057	2.408
'FOXG1'	0	0	0	0	0	0	0	0	0	1.1239	0	0	0	0.378	0	0	0	0	0	0	0	0	0	0	0	0	1.3446	0.8553	0	0	0	0	0	0	0	0	0	0	0	0.3651	0	5.2417	0.8978	0.3667	1.7037	0.6512	0.3124	0	0
'FOXH1'	2.4969	3.6738	2.475	2.5601	4.0509	0	2.1574	1.5996	4.081	2.4285	4.5897	2.0594	0.8162	2.4676	4.5584	5.1105	3.0573	2.4267	1.5572	3.1509	1.9479	2.264	3.9219	2.4509	3.1204	2.622	3.1988	3.9237	4.7021	4.5707	4.2433	1.958	4.4901	4.49	0	3.3991	5.0105	4.5631	3.0767	2.6655	4.0011	3.2861	2.259	0.3987	1.8166	1.2198	1.9845	3.0409	0.9294
'FOXI1'	8.8332	0	3.7949	8.4335	10.4625	6.5008	0	6.593	10.5414	3.5378	1.941	7.8512	7.2644	3.5947	3.2845	2.4801	0.4725	5.4149	9.256	6.775	4.885	10.6136	2.8731	7.7167	5.5078	10.1293	2.2312	7.3109	0	2.4443	8.3365	10.9776	7.1705	10.0702	3.1388	4.4122	0.6967	3.4447	1.9143	10.0594	4.6184	8.9456	7.9635	6.9129	0	9.6737	0	1.369	7.6937
'FOXI2'	4.9643	0	1.348	1.934	1.1041	3.0464	0	1.3489	0.757	1.3632	1.941	1.9519	1.8776	0.9249	0.9064	8.5935	0.4725	3.0173	2.4506	1.3805	0.9887	0.8167	0.8974	2.2007	9.351	2.0265	1.3446	1.3886	0.8825	1.6876	1.3417	0	1.7224	2.3371	2.2507	2.765	4.0993	2.103	0	0	0	0	2.245	1.2909	1.7037	1.0982	11.2737	1.1291	2.408
'FOXI3'	0	0	0	0.3585	0	0	5.6911	1.5528	0	0	0	0	0.3754	0	1.7363	0	4.1427	1.8148	2.2394	0.6178	0.4094	0	4.0718	3.0346	2.5281	1.2126	3.8931	0	0	1.222	0	0	3.2839	0	0.3665	1.6185	0	0	4.7954	0	3.8658	4.6227	0	0.3667	0	0	0	0	0
'FOXJ1'	4.1853	4.5678	3.1257	7.0858	4.949	1.1442	4.1352	0.4718	2.4554	2.3019	6.8249	4.8718	1.3138	2.1025	5.7793	1.7834	5.0516	3.3443	1.0817	3.5473	4.3242	3.1691	6.6917	4.6288	6.1644	9.6641	6.9704	4.4794	3.3617	6.8082	1.3417	6.3285	4.0161	6.7053	3.3982	2.4739	7.2901	0	6.4094	1.1055	4.3624	0.3863	1.447	0.3667	2.9583	7.8186	0	1.9146	5.2331
'FOXJ2'	9.8133	10.1288	9.3985	9.5556	9.6669	10.2548	9.8117	9.8448	9.5433	8.8921	10.3501	10.1789	10.9241	10.1646	9.358	9.8487	9.8555	10.0385	10.0205	10.0204	9.6236	9.5261	10.2729	10.1482	10.4331	9.8081	9.8292	10.116	10.1075	9.6665	9.2275	9.6658	9.884	9.2692	9.6568	9.9439	9.943	9.7257	10.5115	9.4977	9.1701	11.6153	9.7368	10.0309	9.0354	10.0946	8.7999	10.7382	9.6771
'FOXJ3'	10.5439	11.5717	10.2911	10.3565	10.4165	11.0031	10.0642	10.0577	9.6746	10.4921	10.723	10.8668	10.7947	10.9227	10.6758	10.3945	9.673	11.3108	10.0049	10.7108	10.7785	10.6386	11.2064	10.7364	10.5086	10.6082	10.8866	10.9635	10.6081	10.375	10.9535	10.6064	10.8193	11.3354	10.8287	9.7529	10.5119	10.436	10.3904	10.3021	9.1036	10.4281	10.7057	10.3429	10.7775	10.3404	10.693	10.0487	10.5719
'FOXK1'	9.1645	10.3845	9.5559	10.2629	7.9179	8.8293	8.7417	10.3679	8.6142	10.0305	9.5867	9.8976	9.4609	8.9691	8.4745	9.6041	7.9352	9.2112	8.0694	9.1172	9.9741	8.8894	10.3336	9.3974	9.5033	9.4149	8.7817	8.9053	10.1563	9.738	9.387	9.7256	9.3269	9.8146	9.2703	9.5334	9.2745	9.8279	10.3317	9.9197	9.623	10.3358	10.0645	7.5584	8.7834	10.2642	10.8204	10.5347	9.8565
'FOXK2'	11.2812	11.5541	10.215	10.7978	10.8936	10.0641	10.6863	10.5227	11.5072	11.2727	11.0009	10.0704	9.7268	11.2929	10.4008	10.3893	10.7813	11.0584	10.0971	11.1931	10.2906	10.4953	11.5859	10.8772	10.8559	10.0734	12.4024	11.2395	12.0856	10.6707	10.1704	10.5545	11.5587	11.202	10.6442	10.5288	12.2163	10.5115	11.5635	10.3211	12.0282	10.3389	10.3358	10.7436	10.7728	10.3404	11.9346	10.9502	10.6371
'FOXL1'	3.7829	1.7201	2.8445	3.3259	3.6434	3.9934	1.2753	5.2083	2.4554	2.7859	3.4244	3.4913	3.0754	3.1837	3.9337	4.7522	3.1919	2.9759	3.8847	3.8443	4.6601	2.6622	3.709	4.0097	3.1613	3.6344	5.2461	3.9349	1.82	3.969	3.7853	3.2632	3.7463	2.6008	4.3487	4.1002	3.8735	3.5644	0.387	3.6788	0.847	7.2912	5.0912	3.2313	3.7759	3.2565	5.2751	3.6861	2.591
'FOXL2'	0.605	0	0.5995	0	1.7221	0.4889	3.5717	1.3489	0	0.4783	0.4913	0	1.7559	2.3765	1.4588	0	1.1128	0.5438	0.4565	2.3246	2.6439	1.099	4.1439	0	2.1941	0	0	0	0	2.1871	2.6124	1.5631	0.546	0.5913	1.4515	1.165	0	3.2442	0	0.6562	0.4848	2.3192	0.6558	0.3667	0	0.6512	0.3124	1.9146	0.7806
'FOXM1'	10.6308	9.06	9.2251	9.3583	11.2527	9.3917	11.4527	8.8678	8.3246	9.2872	9.4104	8.2152	11.8251	9.9161	10.1704	7.8157	9.9575	10.924	9.6222	10.5588	10.6743	8.9421	11.8373	9.842	8.9272	10.1738	10.7177	10.6101	9.431	9.3272	11.1951	9.3883	9.3354	9.8969	8.8082	8.4714	9.6552	11.1065	10.725	7.516	7.0859	13.302	8.6181	10.2481	9.8067	11.2468	9.1156	11.7048	8.3205
'FOXN1'	5.5659	2.4222	0.5995	3.1536	3.4291	1.9351	2.1092	2.496	3.8186	4.2837	3.4244	4.9881	3.3523	4.5705	2.5017	4.2017	5.7676	5.1709	5.8932	2.6036	1.2095	2.9015	1.4465	3.3719	4.2388	4.3451	4.3062	2.7363	3.4198	2.039	0.596	0.4761	3.3504	5.2946	4.1279	1.801	1.6657	0	3.2184	2.4873	5.1105	2.1298	4.7181	4.2211	4.8406	2.1449	2.545	2.3096	4.0068
'FOXN2'	8.6582	8.1259	7.4859	7.5742	7.222	8.3477	9.0103	8.2781	6.9112	8.1796	7.4039	6.7324	8.7605	8.1695	8.9657	4.8623	7.8062	8.4544	6.9347	7.8936	8.1573	7.8632	8.0884	7.3219	8.2316	6.1008	7.9557	8.6752	7.5108	7.1067	6.5323	7.8991	7.6351	7.6842	7.9336	8.1256	7.8633	6.382	6.6226	7.274	8.1403	8.4626	7.5658	8.957	8.4173	9.1426	8.3992	8.1045	6.0358
'FOXN3'	10.3194	10.9342	8.444	8.8454	9.2836	9.8506	9.5617	9.9586	8.6001	9.1742	10.0612	9.059	10.2117	10.1578	9.9452	10.6913	9.0529	9.3401	8.4715	10.0181	9.8255	8.9572	8.9539	8.7402	9.9267	8.968	10.248	9.6877	9.4701	10.0001	9.9078	9.346	9.7964	8.0997	10.3151	9.0036	7.985	10.72	9.4994	9.3088	8.1606	9.4352	10.1181	10.0667	8.6046	9.543	10.477	9.4647	9.2384
'FOXN4'	0.334	0	0.5995	3.2423	1.8426	0	1.533	0	0.4276	0	1.5986	1.1567	1.3138	0	2.7088	0	0.4725	0.2974	0.4565	0	1.5699	0	0.3647	0	1.3726	3.3537	0	0	0	4.0486	0	2.1759	1.2509	0.5913	1.1088	0	0	0	1.1576	0.3651	0.847	1.789	0	0	0	4.6415	0	0	0
'FOXO1'	9.7397	8.9196	7.5937	7.6532	8.1947	7.6255	8.7225	8.3987	7.1887	6.2644	8.753	8.3305	9.0112	8.5336	9.3419	8.6206	7.2529	7.7773	8.6276	8.8502	8.144	7.4096	7.7632	8.2811	9.6489	7.9835	8.7938	9.0887	8.607	7.4524	7.1823	8.5483	8.9256	7.0495	8.9934	8.5537	7.9254	7.5175	7.2776	7.6164	7.6459	8.9732	8.9362	8.7062	8.0147	8.8245	8.9485	8.3829	9.0044
'FOXO3'	11.5729	11.3426	10.7349	10.516	11.2785	11.3123	11.3778	10.8681	10.032	9.6393	10.3719	11.4178	10.9738	9.3745	10.7633	11.6492	10.2209	10.3512	10.7926	11.4064	11.3455	10.4355	10.7957	9.5603	10.6398	10.8273	10.2513	10.6837	10.6171	10.8007	10.5075	11.002	10.0727	10.064	11.1119	10.6457	10.212	11.8989	10.8308	10.1565	9.9216	11.1354	10.9036	11.6671	12.9483	10.1405	9.7537	11.3503	11.4288
'FOXO4'	8.6535	9.5708	7.8916	8.7149	7.94	8.8833	8.4014	9.3486	9.9453	8.7023	8.3066	9.6986	8.1523	8.2862	7.7121	9.3686	8.5521	8.3948	8.5793	8.3067	8.1901	8.8471	9.7815	8.8341	9.0077	8.4281	8.3644	8.2306	9.4362	8.6722	7.1925	8.6374	9.5698	9.9345	8.4513	8.7894	9.1357	9.1132	8.8969	7.4695	9.3801	9.2512	8.2829	8.1643	8.8378	9.4425	8.7968	7.2719	8.7635
'FOXP1'	10.1744	11.0826	11.4046	10.4885	9.7017	11.8397	10.2889	10.944	9.6813	9.7235	10.7368	11.6195	9.6186	9.9296	10.735	10.8489	10.5331	11.7928	11.3846	10.4806	10.9101	10.5713	9.4649	10.9953	11.4332	11.4221	10.905	10.321	10.3308	10.3779	9.4272	10.9138	10.0572	10.7772	11.4619	9.3125	9.8788	11.1702	10.1731	10.3295	8.8907	9.8129	11.0296	10.8444	10.2616	10.5536	10.2745	10.5572	10.7242
'FOXP2'	4.1434	4.5817	1.0218	3.3259	1.7221	2.443	1.2753	1.1112	0.4276	2.1821	2.2176	1.7904	5.0485	2.676	3.2845	0.9379	1.5546	4.2885	1.8502	3.2559	1.983	1.099	4.1439	3.0346	3.8189	1.862	2.3228	2.7936	2.2619	1.4735	2.1955	3.0067	2.9818	0.3257	4.3281	3.9917	4.5452	0.9573	6.5344	1.4477	0.847	7.5256	0.6558	3.476	6.5778	2.6169	3.7883	3.8134	1.2844
'FOXP3'	5.8797	4.9645	3.9278	4.6436	6.3935	4.1491	7.2938	3.9852	7.42	3.02	5.6115	5.1313	6.1204	3.5839	4.9902	3.8213	4.4635	5.048	5.0348	7.8911	5.0256	7.3797	1.7464	4.6563	4.609	5.4181	6.2633	4.3425	5.4642	5.1147	4.7736	4.4522	6.5879	3.1763	3.6342	3.2311	4.6433	6.334	3.4981	5.4511	4.161	4.9177	4.1052	4.4439	4.0409	6.5599	2.2154	5.5351	5.2687
'FOXP4'	10.8125	10.8496	9.4902	10.6859	11.7418	11.4514	10.5738	10.0483	10.7551	11.8726	10.3999	10.9031	10.9736	11.0605	11.2085	10.0252	11.2564	10.0071	10.6684	11.8054	12.0148	10.8566	12.8437	11.0734	10.2213	10.681	11.3612	10.8807	10.6999	11.3283	13.2913	11.2965	11.38	10.4855	10.9308	10.8332	11.0085	12.852	11.6267	10.6068	10.3217	9.8407	9.407	10.6326	10.833	11.6631	11.0373	10.5697	10.5949
'FOXQ1'	5.0688	0	0.5995	2.463	1.7221	2.3318	2.9315	4.5265	3.46	2.5154	4.0009	1.1567	4.235	4.8949	4.7517	1.1513	2.7683	1.1007	3.2571	4.4316	2.0981	4.5522	3.9156	0.7819	5.5695	0.9094	2.0283	1.988	0	3.2389	0.596	3.0753	3.8875	0.3257	2.4923	3.3957	0.9495	4.5317	3.979	0.8983	3.0336	6.7401	3.3103	3.7487	1.09	1.439	2.6599	4.2927	1.2844
'FOXR1'	0	0.2981	0	0	0	0	0.5592	0	0	0	0.4913	0	0	0	0	0	0	0.2974	0	0.3418	0	0	0	0	0	0	0	0	0	0.5303	0	0	0.546	0	0	0	0.39	0	0	0	0	0	0	0	0	0	0	0	0
'FOXR2'	0	0	0	0	0	0	0	0	0.4276	0	0	0	0	0	6.0696	0	0	0	0	0	0	0	0	0	0	0	0	0	0	0	0	0	0	0	0	0	0	0	0	0	0	0	0	0	0	0	0	0	0
'FOXS1'	5.2377	3.5589	4.5007	5.5627	4.9756	5.8143	3.8808	5.9746	5.2962	6.5329	4.3839	6.039	4.2576	4.9795	5.7639	5.7903	4.6	4.9956	6.5724	4.7793	4.8194	4.8089	5.8636	6.0389	4.7668	5.2931	5.88	4.5475	5.0652	5.9918	5.4071	4.7232	6.3405	5.0845	5.8786	6.0717	6.1337	4.7494	2.4894	5.2425	1.5834	3.764	5.8856	3.8962	5.6788	4.4287	7.0184	4.2026	4.2439
'GABPA'	10.1362	9.6678	9.8825	9.3413	8.2376	9.3336	9.9081	10.2388	8.6498	9.0441	9.5604	9.6036	10.1004	9.8471	9.8539	9.7916	8.9834	10.0241	9.7606	9.5087	10.5095	9.1357	9.6184	9.0072	9.5195	9.2025	9.1975	9.1794	9.795	9.2909	8.3529	10.1209	9.3596	9.4667	9.8717	9.7407	8.41	9.2878	9.5177	9.7217	9.3388	8.9414	9.9828	10.3267	9.881	9.6579	9.7406	9.0957	9.8845
'GATA1'	1.7418	2.6502	0.5995	1.0898	1.1041	0.4889	0.5592	0.4718	1.4462	0.8369	1.1486	1.1567	0.9195	0.9249	0.6626	0	1.5546	0	0.4565	0.6178	0	1.099	0.6554	0.7819	2.3142	0	1.5097	0	2.954	1.874	1.3417	0.4761	0.9411	1.1805	0	0	1.8004	0.5567	0	0	0.847	0	1.1049	0.3667	1.09	0	0.7869	0	0.7806
'GATA2'	10.2657	4.4667	5.657	8.8069	7.8709	5.971	8.0302	3.6557	5.7398	5.5178	9.1294	9.5079	8.5774	9.6056	6.7891	4.7023	8.2315	7.9806	9.5281	6.6228	10.0928	5.4349	11.0054	8.5062	10.6405	6.8696	10.3961	7.301	7.6566	10.4864	8.8272	4.7017	8.423	5.1165	5.7604	9.5033	7.6278	7.9959	8.7479	5.9351	10.3189	4.2563	6.0132	4.7571	9.9277	8.2393	6.2835	7.6697	5.2053
'GATA3'	14.194	15.044	13.2054	14.59	13.084	14.4095	13.6177	13.7599	13.4962	13.8963	13.8501	14.2243	13.8399	13.6178	13.868	14.4782	13.8321	13.2717	14.5703	13.893	12.8623	13.841	13.8202	14.5931	13.8146	13.7739	13.4711	13.0515	15.2115	13.639	12.3538	13.7155	14.2043	12.831	13.3058	14.3912	15.1247	13.543	15.183	14.1639	14.8989	11.4756	13.7902	13.3799	14.8702	14.1827	13.9895	10.7439	14.181
'GATA4'	6.717	0.2981	5.4516	9.5755	1.8426	0.4889	0	0.8267	0	3.1477	3.6275	0.4955	0	7.6917	2.4254	2.9479	4.7109	1.5015	0	0.3418	8.0345	0.4654	4.1439	7.452	0	0	3.1207	0	3.631	1.4735	0	0	0	0.5913	1.1088	4.0288	7.0237	5.0858	8.4097	0	1.1363	2.4053	0.8978	2.3365	0	6.9699	0	0	0.7806
'GATA5'	0	0.2981	0	0.3585	5.2177	0	6.5588	1.8904	0.757	0	1.3911	0.4955	4.8096	1.8857	2.5017	0	6.3089	0	0	7.3766	0	0	8.6256	8.5484	6.4855	0	6.7238	4.7777	0	3.3052	0	2.1759	1.7224	0	0	6.601	0	0	3.3108	0	2.0686	4.0842	0	0.9016	0	0.6512	0	6.9869	1.2844
'GATA6'	6.3624	1.616	4.363	4.1411	3.4291	5.1412	5.5954	5.1308	6.6138	5.4674	7.6569	6.58	6.2627	5.1351	7.8804	1.7834	6.4689	6.2144	6.6652	5.795	7.0109	5.3431	6.1237	7.3283	6.0217	5.8383	6.4868	6.6001	7.5696	7.0833	6.1304	5.3254	6.6424	5.3848	5.1811	5.9022	7.1894	7.3318	7.5878	4.3429	3.7845	8.2419	3.6449	6.2247	8.0596	7.0278	7.0157	7.4226	3.5568
'GATAD2A'	10.9996	9.8153	9.8521	10.5625	11.0592	10.2399	10.3105	10.5344	10.3033	10.6309	11.0919	10.4318	11.0582	10.0584	11.0422	10.3272	10.8808	10.0119	10.8844	10.3593	11.1919	10.2313	9.782	10.7837	10.9715	10.605	10.3866	10.3956	10.7349	10.8522	11.9178	10.5952	10.6737	10.3244	10.7807	10.6075	10.1018	11.5498	10.9464	10.4105	10.7248	11.0859	10.2082	9.8536	10.7204	10.9599	12.1877	11.2682	10.3423
'GATAD2B'	10.6149	10.7739	11.166	10.3066	10.0405	10.8969	10.1735	11.2264	9.7313	9.8339	10.3216	11.0694	10.2809	10.5228	10.8137	9.9154	10.2152	10.2736	10.9504	10.0039	10.3023	9.8353	10.3291	10.0942	9.8128	10.7591	11.2921	10.3782	10.8561	10.5848	9.5816	10.2369	10.8433	10.5008	10.71	11.1331	9.6482	10.616	10.5051	10.0787	10.1709	10.6633	10.0641	10.1865	10.6434	10.4644	10.3819	11.0247	10.1759
'GBX1'	0	0	0	0	0	0	0	0	0	0.8369	0	0	0	0	0	0	0	0	0	0.6178	0	0	0	0	0	0	0	0	0	1.222	0	0.4761	0	0	0	0	0	0	0.387	0.3651	0	0	0	0	0	0	0.5691	0	0
'GBX2'	0.8331	0	0	0	0	0.4889	0	1.5528	0	1.3632	0.4913	0	0	0.6772	0.369	0.3844	2.2855	0	2.5456	0.8494	2.2046	0.4654	0.6554	1.6591	0.4826	0.9094	1.6579	0.8553	0	0.5303	1.0165	0.8334	0	0.5913	0.3665	0.4999	0.6967	2.2531	0.387	0.8983	0	2.0249	1.1049	1.4521	0	1.0982	2.545	4.4315	1.2844
'GCM1'	2.2163	0.9395	4.849	5.2137	1.4459	4.7011	4.0553	0.4718	0.4276	1.1239	1.3911	4.7004	1.623	3.63	0.9064	2.7656	1.3506	4.5076	8.6519	0.8494	5.6782	4.4802	3.8878	1.9552	1.9189	5.1753	1.1581	1.6588	0	1.6876	2.1955	0.4761	0	6.2282	5.2485	3.7467	1.8004	0	4.6079	6.351	5.424	1.1556	1.2861	2.4169	0	2.8629	4.5389	1.9146	5.3134
'GCM2'	0	0.2981	0	0.3585	0.6552	0	0	0	0	0	0	0	0	0	0.369	0.3844	0	0.2974	0	0.3418	0	0	0	0	0.4826	0	0	0	0	0	1.3417	0.8334	0.546	0	0	0	0	0	0.387	0	0.4848	0	0	0	0	0	0	0	0
'GFI1'	4.7851	3.0605	1.6139	2.3073	4.4391	3.5222	6.9609	1.3489	3.6701	2.3019	3.4779	2.5651	4.7787	3.4832	4.5689	2.3989	3.5669	3.8356	2.3489	6.0077	3.8202	3.8016	2.9286	3.0346	4.044	2.7462	4.3721	3.4208	5.7588	3.5437	2.7283	2.6946	5.0125	1.1805	2.9356	7.0654	2.4998	4.0883	1.6571	3.6788	1.5834	5.3102	4.8678	4.4862	2.5353	3.7602	1.2933	4.2333	2.8993
'GFI1B'	1.6248	2.8471	2.7371	0.3585	0.3645	1.1442	0.5592	3.8617	1.6182	0	1.1486	0	0.3754	0.9249	0	0.3844	0.4725	0.7542	1.3155	0.3418	0.728	0.4654	0	0	1.5786	1.2126	1.5097	0	0	1.874	0	0	0.9411	0.5913	0.9011	0	1.1645	0.5567	0	0	0.847	2.3192	1.447	0.3667	1.2695	0	1.1434	0.481	0
'GLI1'	4.1002	0.7557	1.8383	4.1179	2.1534	4.0991	1.7516	2.496	2.1537	0.8369	3.4244	2.8374	5.3927	3.63	3.8487	2.829	2.594	2.2211	2.1209	3.0385	2.2046	2.6622	4.0469	0.7819	3.7776	2.4307	3.558	3.2266	3.3013	3.1693	2.6124	4.0222	5.1866	2.0142	1.849	1.6185	1.5172	1.746	0.9434	3.646	0.4848	2.3192	2.6931	1.4521	2.7319	3.4192	2.7663	2.0586	1.657
'GLI2'	6.297	1.1025	3.3609	5.0757	4.2341	4.7233	3.9264	5.4186	3.9532	0.8369	5.3914	5.0249	6.3388	5.7868	5.9924	3.1598	5.1335	3.8123	4.7378	5.3886	4.5632	4.6648	5.2406	3.9438	6.3585	5.2099	5.9318	4.2735	4.5715	5.3879	4.279	5.0125	6.1197	3.6613	6.0074	3.9146	3.1811	5.0245	2.0275	3.9447	1.1363	6.369	4.097	4.611	5.2572	4.539	6.6528	4.5087	2.1983
'GLI3'	9.7273	10.7988	12.2526	10.6446	8.6404	9.3624	9.9059	12.1848	9.736	8.5831	10.7979	10.111	11.0347	9.6959	9.1867	11.4129	9.4281	9.9681	10.5645	10.4378	9.8415	11.5751	10.7619	9.8003	10.8164	8.886	9.3183	8.1725	11.5773	10.9377	8.6215	9.3118	10.9522	9.3748	10.0693	10.2968	9.6029	9.4243	11.2749	11.4959	10.4491	7.9637	10.2657	9.7647	12.1214	10.926	10.6968	10.1854	11.4273
'GLI4'	6.4794	7.6446	4.218	6.3438	6.6511	6.4409	6.9784	6.755	8.1304	6.8351	7.0064	5.8899	6.3784	7.3326	7.8789	7.8866	7.5871	6.3151	6.3793	8.0089	6.249	6.5754	7.3482	6.6736	7.7456	5.892	6.9264	8.0956	8.0897	7.5496	9.1881	6.1378	7.3561	7.2534	5.6961	7.0097	7.4731	7.2127	7.3573	6.9914	9.1925	7.7869	6.1444	4.8495	5.4874	5.3763	6.2797	6.5137	5.653
'GLIS1'	4.1002	1.249	0	2.0367	2.0571	1.9351	1.7516	3.3068	4.2949	0.4783	2.0859	2.2291	2.97	4.2456	3.3683	3.2083	3.1919	1.5015	1.9919	4.113	0.728	3.1691	1.8432	0	2.5281	1.2126	2.409	2.8486	1.1798	2.7603	1.0165	1.7424	3.4141	0	1.849	1.6185	0.6967	2.6275	1.6571	1.2868	0.847	0.6906	1.9551	3.2751	0.6455	1.7145	3.1273	1.7546	1.2844
'GLIS2'	8.6656	7.598	7.418	7.447	9.5278	8.7531	8.7305	9.2631	9.1881	7.9739	10.731	9.2004	8.7625	9.1181	9.008	9.1642	8.5975	7.1843	9.2804	8.5596	8.5798	9.7632	9.3759	8.9224	10.1804	8.6094	9.0126	9.1686	9.519	9.2359	9.0243	9.6497	9.4392	9.1945	8.8677	9.1358	9.5114	8.9107	9.6666	8.9848	9.8227	8.9055	9.1668	9.021	8.9457	7.9207	9.2135	8.4643	9.284
'GLIS3'	7.6251	2.5407	5.2515	5.5278	5.6061	5.8849	5.5377	6.5279	5.3213	2.0514	6.194	5.8052	6.5501	7.0299	7.1023	3.3446	6.0883	6.2183	6.2654	7.1778	6.2	7.4759	3.1316	5.7026	7.4742	4.521	5.9959	6.0385	2.8732	5.9817	4.2405	6.1173	6.6621	4.0622	7.9336	9.8686	4.1756	6.8506	1.6571	5.3786	3.7845	3.1669	6.3999	7.178	4.4328	6.8819	7.0738	7.3119	7.9787
'GLYR1'	11.6136	11.842	11.2834	11.6402	11.5512	11.3523	11.0145	11.2794	12.0133	11.3832	12.31	12.1313	11.3853	11.9974	11.3568	12.1437	11.2414	11.3184	11.8056	11.5085	11.5523	12.0863	11.1809	11.424	12.1206	12.2271	11.4876	11.8557	11.8085	11.654	12.3006	10.5417	11.3427	11.6412	12.4011	11.6526	12.8431	11.4375	12.149	11.3731	11.8259	11.9296	12.5768	11.0623	11.2604	11.5795	11.7213	10.4552	12.2316
'GMEB1'	7.9402	7.6083	7.1197	7.2921	6.6949	6.978	7.2073	7.6756	7.0072	6.5572	7.6097	7.5347	7.2755	7.5188	7.2751	7.4935	6.7069	7.5739	7.3643	7.7684	7.6117	7.0188	8.0792	7.3219	6.7533	7.3336	7.3182	7.5118	7.5241	7.7371	8.2201	6.6026	6.8407	7.1913	7.8033	6.5762	6.8366	7.6519	7.6708	7.37	6.4473	6.7443	7.4754	6.5258	7.5201	7.5771	7.5706	7.3262	7.6937
'GMEB2'	8.8658	9.1809	8.3377	8.6647	10.0632	10.0684	8.9646	9.2337	9.6957	8.6425	9.6753	9.2124	9.2369	8.9404	8.8049	9.5622	9.055	8.8266	9.0607	9.4886	9.6415	8.7998	9.0273	8.8723	9.1528	9.5316	9.7432	9.2923	9.0137	9.5593	9.7977	10.8215	9.2924	9.274	8.5834	9.6323	9.356	9.5181	9.7642	8.9365	9.8579	9.8571	8.4262	8.3549	8.7201	9.1102	9.2316	9.4162	8.9447
'GPBP1'	11.5085	11.8168	11.2593	11.1684	11.7502	11.0161	12.0696	11.2191	11.4343	10.8895	10.3737	11.3575	11.5095	11.5248	11.7122	11.7364	11.0127	11.1145	11.4662	11.2263	11.6853	11.6105	11.5951	10.2835	11.9883	11.0899	11.4933	12.0431	10.9409	10.9073	11.2978	11.1991	11.3865	11.6315	11.2618	11.4972	11.3675	11.0203	11.7952	10.9652	11.5487	10.4592	11.1828	12.1705	10.6086	11.454	10.9574	10.6747	11.1926
'GPBP1L1'	11.0503	11.6787	11.5252	11.4901	11.3884	11.7332	11.0932	11.0335	10.8713	10.9989	11.6921	11.6531	11.6163	11.4077	11.0736	11.5807	10.4599	12.8003	10.873	11.593	11.5979	11.2804	11.6216	11.4789	11.3029	11.1885	10.7936	11.2845	11.8064	11.6689	11.7296	11.154	11.39	12.0618	11.2411	11.3537	11.4754	11.5389	11.1134	11.7142	10.613	11.8234	11.5887	11.3931	12.2746	11.1304	11.5945	11.4447	11.6477
'GRHL1'	10.4691	8.96	10.3122	6.9831	10.5036	8.0902	9.585	11.0873	8.1543	8.5637	8.855	9.9765	9.9844	9.7077	10.4303	8.1372	9.2658	8.9543	10.0558	9.3268	9.6614	9.3894	9.5608	7.746	8.6859	9.8446	8.6052	10.0838	9.3492	10.1377	9.5136	9.6156	9.9605	9.2198	8.814	10.2602	7.2135	7.1761	4.2596	10.1231	10.2281	11.0726	10.1183	10.3467	10.3285	10.4842	10.4606	11.0341	9.3103
'GRHL2'	10.3662	11.6431	10.5092	11.5521	11.0003	10.7607	11.2346	10.6711	10.5134	10.8877	11.4601	11.2058	11.206	11.8187	11.632	11.4934	11.1641	11.832	10.6266	10.85	11.6967	10.0654	11.5072	10.6317	11.0051	10.7104	11.8385	11.6834	11.7911	11.0607	11.5441	10.4861	10.7828	11.6016	10.7117	11.007	11.8105	11.7167	11.2645	11.0786	10.8055	11.7164	11.3949	11.2666	11.2056	10.8927	10.4736	9.9904	11.2469
'GRHL3'	5.6875	3.0997	3.8475	4.4513	6.2372	1.1442	5.8769	2.9213	7.0862	2.8659	6.202	4.7886	7.2948	4.334	6.6283	4.3815	5.8571	3.6376	4.8904	5.2435	4.3707	6.3724	0.3647	5.8358	6.9882	6.4731	1.5097	4.7199	2.1291	5.8766	8.923	3.3208	8.5942	1.5977	5.8857	5.8821	4.8076	4.4718	4.6079	3.5428	4.9142	1.789	7.4231	4.5588	3.619	7.3026	4.1246	5.4638	5.8508
'GSC'	5.4067	0.5449	0.5995	6.0845	3.7396	1.5932	4.0136	2.2833	2.4554	7.7525	3.763	6.1514	4.3017	3.3197	1.4588	1.1513	6.6356	5.8175	2.9448	4.4136	5.2259	2.5727	3.7404	5.2902	2.0631	2.8376	6.5872	5.6386	4.5969	4.2971	5.8524	3.951	3.2141	0.8155	3.5836	5.5663	2.1422	4.9385	6.5907	1.4477	6.0201	3.1669	2.4103	2.9899	5.6303	3.7602	2.9124	1.9146	6.1423
'GSX2'	0	0	0	0	0	0	0	0	0	0	0	0	0	0	0	0	0	0	0	0	0	0	0	0	0	0	0	0	0	0	0	0	0	0	0	0	0	0	0	0	0	0	0	0	0	0	0	0	0
'GTF2B'	8.9219	9.6774	9.4073	9.1347	9.1255	8.9041	9.2669	10.2565	8.9229	9.1141	9.0987	9.1974	8.9903	8.7991	8.8429	8.6428	8.4928	9.0405	9.9722	9.2184	8.6043	9.2412	8.5468	8.1809	9.1517	8.7948	8.8137	8.7404	9.299	9.0693	7.9396	8.5225	8.2551	10.1031	8.9794	8.619	9.738	8.922	8.7145	9.093	8.0756	9.2793	8.9106	9.1129	9.0917	8.5777	8.9236	8.8836	9.0578
'GTF2I'	11.8026	12.5139	11.711	12.1955	11.9059	11.0826	11.2834	11.9223	11.3789	10.6405	11.5101	12.1604	12.6168	12.2628	11.6839	12.4658	11.3655	11.9265	11.1539	10.7211	12.1034	11.6242	11.6612	11.8946	11.9391	11.5014	11.3448	12.6636	12.7417	11.4977	11.7169	12.2129	11.5903	11.1129	12.1507	12.4705	11.2363	11.147	11.4014	12.2008	11.0717	12.3826	12.0485	12.5122	11.6835	12.4742	11.599	11.2347	11.7808
'GTF2IRD1'	9.9149	9.2592	9.1025	9.0619	10.2457	9.1827	8.937	9.5893	10.0984	9.1354	10.2817	9.6397	9.6832	9.6959	9.6214	9.3818	9.7627	9.3863	9.2383	10.4675	9.8807	9.6337	10.2248	9.3361	9.9448	9.1249	9.2167	9.6255	9.6098	10.0834	11.4235	9.8053	9.9955	8.8699	9.8853	9.5645	9.7531	10.4975	10.3671	8.5105	10.5459	9.8006	9.4716	9.6285	10.3211	9.9738	10.087	10.2189	8.951
'GTF2IRD2'	8.0746	9.141	9.2292	9.4142	7.8762	8.1812	7.6998	9.0658	8.9812	8.7492	8.2577	9.5542	7.8008	9.489	8.759	8.5281	8.1707	8.4268	8.5553	7.7362	8.5307	8.239	7.7632	8.7304	8.1289	8.7081	8.6933	8.1965	8.8104	9.9224	10.1692	7.5805	9.2987	8.0132	9.3777	8.7329	8.6287	8.7322	9.2342	8.9039	8.7506	8.2034	9.4994	8.3252	8.7307	8.5927	8.5095	7.5034	8.6366
'GTF2IRD2B'	7.1985	7.7395	7.8309	7.5527	5.834	6.907	6.217	7.8233	6.964	6.9083	6.7989	8.3542	6.9053	7.677	7.3073	7.5835	6.1047	7.676	6.9694	6.1173	7.6985	5.9432	6.2214	7.0515	6.5904	8.0638	6.7529	6.9446	8.0011	7.9747	8.2807	5.7385	7.8914	5.813	8.4358	7.5432	7.0237	7.4413	8.0632	7.6101	7.439	6.3144	7.4916	6.8528	7.7885	7.59	8.2271	6.0849	7.3123
'GZF1'	8.815	10.3965	9.5005	9.751	8.3915	8.6712	9.1237	9.2585	8.9422	8.6776	8.9254	8.852	9.4108	8.8145	9.2047	10.402	8.9033	9.3118	8.0573	8.5287	9.4812	9.6433	9.2944	9.6208	10.2889	9.1147	8.3303	9.2823	10.6815	8.7442	8.5306	8.9711	9.1859	9.371	8.9238	9.3078	9.7748	9.4738	8.3111	9.2231	8.3331	7.6005	9.2611	10.3516	9.6647	8.6573	8.935	9.0152	9.7855
'HAND1'	0	0	0	0	0	0	0	0	0	0	0	0	0	0.378	1.2971	0	0	0	1.8502	0.6178	0	0	0	0	0	0	0	0	0	0	0	0	0	0	0	0	0	2.2531	2.7753	0	0	0.3863	0	0.3667	0	1.439	0	0	0
'HAND2'	4.94	0.2981	1.6139	2.958	2.9279	3.4706	2.1092	3.9365	3.3666	0	4.3267	3.264	4.165	4.9518	4.0398	2.0189	3.5189	2.072	3.7315	4.6924	3.8858	3.6347	3.0835	3.7258	3.8979	3.0817	4.7477	4.0093	0.8825	3.8848	3.1165	4.09	4.3448	2.7711	4.2859	2.765	2.65	3.3142	0.387	3.2688	0	4.0037	3.9164	3.8678	2.1329	2.6169	3.9993	3.2188	3.1533
'HBP1'	10.769	11.1513	11.3822	11.0452	11.1209	11.529	10.2586	11.0483	10.8065	11.2482	11.0363	11.5545	11.1012	11.2993	11.7135	11.3001	11.1495	11.0135	10.9539	11.333	11.7794	11.0025	10.8634	10.8002	11.1278	11.3242	9.8806	10.387	11.141	11.0681	10.8666	11.0318	11.0037	10.9037	11.3583	11.3918	10.4289	11.3154	10.6552	11.324	10.2081	11.0137	11.5393	11.4892	11.6313	10.9243	10.7364	10.1789	11.8081
'HDX'	6.0068	5.7914	5.5341	5.278	5.7362	4.6324	6.3232	5.5789	6.6832	5.9709	6.2566	6.4842	5.1119	3.7311	4.1623	3.3006	5.5817	6.6652	5.6898	6.1229	7.3981	6.6762	4.867	4.3522	4.3271	6.9018	4.9481	5.4644	4.3206	5.8096	4.555	6.4104	5.9259	6.1115	5.9205	5.9894	5.7734	6.728	1.509	5.6088	4.5947	4.6929	4.402	6.906	2.7919	6.5804	5.1529	6.3317	5.8145
'HELT'	0	0	0	0	0	0	0	0	0	0	0	0	0	0	0	0	0	0	0	0	0	0	0	0.7819	0	0	0	0	0	0	0	0	0	0	0	0	0	0	0	0	0	0.6906	0	0	0	0	0	0	0
'HES1'	11.8428	8.332	10.0104	10.4141	10.8331	10.2826	9.8403	10.9435	10.3139	10.735	9.98	9.9802	10.7361	11.3662	10.3408	10.3041	10.3686	10.1421	10.5524	10.7377	10.4639	9.9929	11.3033	9.9755	10.5979	10.506	9.7745	9.4569	8.2926	11.3531	10.3043	10.6071	9.9592	9.8089	10.0775	11.0709	11.2063	10.4993	10.557	10.78	10.4111	10.2973	9.2178	11.4912	10.9571	10.3128	11.2033	9.7484	9.691
'HES2'	4.7295	1.249	4.1282	1.429	8.2102	9.6325	3.0183	5.5789	4.6914	6.9224	3.2509	4.6542	2.7326	3.9426	4.3595	3.4288	2.6838	3.0575	4.521	10.0329	4.1216	3.4956	6.592	3.8747	4.9449	1.862	4.6626	3.3075	1.9828	6.3705	3.6741	6.9192	6.4202	1.7136	3.867	3.3378	4.0187	4.3099	2.9578	2.694	5.6358	3.591	6.558	2.2514	7.0343	3.4192	3.7104	7.866	5.0884
'HES3'	0	0	0	0	0	0	0	0	0	0	0	0	0	0	0	0	0	0	0	0	0	0	0	0	0	0	0	0	0	0	0	0	0	0	0	0	0	0	0	0	0	0	0	0	0	0	0	0	0
'HES4'	6.3207	1.249	1.6139	2.9047	6.4655	3.7556	3.5717	4.232	8.8198	8.0784	8.1298	3.7766	4.941	5.5765	4.4775	5.1246	7.4123	4.0895	4.4491	7.4967	5.9084	6.3253	5.2839	7.9275	6.0129	7.2064	7.4812	6.6668	3.2382	7.157	5.5078	6.5066	6.5462	5.2083	4.4854	3.7467	7.3212	4.6447	7.385	5.1636	7.0616	4.4511	4.6862	4.5764	6.1203	5.0168	4.6817	6.2288	4.5394
'HES5'	1.2032	0	1.0218	1.7035	1.2851	0.4889	0.5592	1.1112	2.2614	1.1239	0.8571	1.6084	0.673	1.4838	1.6042	0	1.3506	0.5438	0.8027	0.6178	0.728	0.4654	0.6554	1.9552	0.8437	2.6485	0.944	0	3.8991	1.6876	0.596	0.4761	2.0772	0.8155	0.3665	1.6185	0.39	0.5567	0	0.6562	1.1363	0.3863	0.6558	0.3667	0.3586	0	1.2933	1.369	1.2844
'HES6'	6.621	6.5711	4.363	4.9231	9.1716	6.6121	6.4301	5.4186	8.5886	6.0414	6.59	5.7068	6.5085	6.0572	5.5199	8.0635	8.159	6.5849	6.8947	9.3747	6.0438	6.7028	6.8439	6.8504	8.2086	6.4296	8.9092	7.2354	9.2186	7.9619	10.9856	7.2729	7.294	6.7227	5.6401	5.3193	9.2665	10.5277	8.3511	3.803	7.4088	5.806	6.7669	4.8469	7.9271	6.0941	6.7884	6.7634	6.347
'HES7'	0	2.752	0	0.3585	0	0	0.5592	1.5528	0.757	1.3632	0.8571	0.8637	0	0.9249	0.9064	1.6494	0	0.2974	0	0	0.4094	0	1.9544	0	0.8437	0	2.409	0.3445	0.8825	2.039	0	0.4761	0	0	0.3665	0.4999	0	0	0.387	0.3651	1.3771	0	0.3648	0	0.3586	1.0982	0	1.1291	0
'HESX1'	4.0557	4.5538	4.742	4.1179	4.3806	2.6426	4.8068	3.6557	5.3702	4.4996	4.5924	4.1205	2.2819	2.9239	4.533	4.153	3.7019	5.1148	2.6348	3.7328	3.2527	5.1861	3.8012	3.7258	3.0272	4.2147	3.7682	2.4816	4.2898	3.0193	2.3483	2.4062	3.3504	4.9252	3.618	3.0797	3.4506	3.6207	3.9216	4.7033	3.2907	2.706	2.7559	3.9779	3.9702	3.2565	2.8653	1.369	3.7993
'HEY1'	8.035	7.1923	7.1514	7.3152	6.3017	8.9624	7.0253	7.4516	5.9873	6.894	7.5264	7.3331	5.9384	7.4709	8.1424	8.1247	6.0551	6.3582	7.8425	6.7785	7.2159	8.2749	9.4905	7.1498	8.7053	8.2376	7.7233	6.2577	7.4178	8.1497	5.524	6.4037	7.2898	9.2162	7.4034	7.2611	6.5659	7.2802	4.8732	7.0788	3.8658	10.3886	7.0085	7.1192	7.1846	7.8367	8.2864	6.9642	6.9597
'HEY2'	7.6719	3.6408	5.0863	5.4368	9.0129	9.1947	3.5717	6.4471	5.4292	6.7487	4.6863	5.9746	5.6189	9.3343	8.4068	4.936	4.2641	5.3189	6.2157	8.117	5.5827	5.0926	5.0409	5.9239	6.393	4.6015	8.0987	4.2735	3.0305	5.951	7.3318	8.6501	6.0908	5.5184	6.4929	6.0174	10.4099	6.1719	6.9764	5.3483	2.0686	5.1448	6.6184	5.0112	6.6032	8.6573	7.7302	6.4925	5.148
'HEYL'	9.631	6.3041	7.3917	7.92	7.6677	9.1605	6.1024	8.7851	7.1507	9.1171	7.4347	8.0891	7.9965	8.8145	8.6823	8.9278	6.7123	8.4066	8.8181	7.7736	8.1457	7.2274	8.6298	8.6266	7.7625	7.2816	9.3723	7.8755	7.0278	7.6663	8.1951	7.6211	8.8239	7.9061	9.3221	8.5976	9.0454	8.1473	3.7672	7.39	4.2457	6.4872	9.2638	7.2373	8.5772	7.4511	10.1175	7.3991	8.0625
'HHEX'	7.8952	6.7933	6.6938	5.6625	8.9218	7.7196	6.5072	8.4249	7.2124	4.9667	6.7883	8.8634	6.2793	6.1453	6.4902	6.393	5.6501	6.425	8.3648	7.4064	5.4263	8.9954	6.0188	6.5516	7.6183	9.4065	8.2726	6.8193	5.4323	5.9918	5.1612	9.3198	6.7199	8.7185	6.6256	6.1154	4.3394	4.4718	3.7672	7.0971	5.7895	4.3461	6.8804	5.3754	6.8976	8.4819	5.4125	5.5758	7.5954
'HIC1'	7.2087	3.2809	4.4675	5.6382	5.744	6.4079	4.6249	5.5906	6.9916	6.173	6.6437	5.7181	6.0783	6.9518	6.4378	5.7581	6.7069	5.3022	6.1939	7.2707	6.3293	6.4499	6.8294	6.0855	6.2422	5.8711	7.3914	6.745	5.9082	7.0303	6.8527	6.9331	7.3066	5.5104	6.3157	5.7661	6.2264	6.815	2.9578	5.8584	4.496	4.3242	5.0417	5.3953	5.2888	5.4334	6.7789	6.1181	4.2439
'HIC2'	6.4029	7.758	6.6648	5.5883	7.5174	6.7209	5.9113	7.0749	5.3337	5.8775	6.5088	6.7708	6.7744	6.7538	5.8683	7.2049	6.2291	5.6566	5.0119	7.1937	5.6596	6.1036	9.0688	6.8946	6.3015	6.3464	6.2908	6.0736	7.2156	7.404	7.318	6.7824	7.7162	6.0631	5.281	5.7551	6.5468	8.1592	7.5023	6.3201	6.2494	6.4522	6.4765	5.216	7.2846	5.8012	6.4916	6.5051	6.4453
'HIF1A'	10.3328	11.1329	11.7658	11.4304	11.793	10.1268	11.1595	10.9088	8.5453	8.4645	9.9039	9.4973	11.2863	11.6728	11.497	9.7802	10.0636	10.1733	12.2231	12.2546	11.1581	9.9646	11.7772	9.94	11.0652	9.1541	11.2654	11.8807	10.5005	10.9556	10.9261	12.058	9.8663	8.8399	11.0343	12.8962	9.661	11.5136	9.7724	10.8318	9.9957	11.159	9.1033	11.5135	10.8584	12.2201	9.2281	12.178	9.0924
'HIF3A'	3.609	0.9395	1.8383	3.1987	3.35	2.8982	0.9613	0.4718	1.4462	2.1821	0	2.4616	4.523	0.378	2.4254	2.1237	1.1128	0.7542	3.4164	3.8709	0	0.4654	5.0409	0	1.5786	1.862	0.944	2.4102	2.6968	1.4735	2.4864	1.9018	2.2265	0.5913	1.1088	0.4999	0.6967	1.9355	1.6571	1.2868	3.4039	5.2061	1.7233	1.5972	2.1329	0.6512	0	0.8412	0.7806
'HINFP'	7.6421	7.8669	8.1411	8.2478	8.5723	7.4097	8.6063	8.2213	8.2989	7.1748	8.8193	8.2914	7.85	7.9564	8.1153	8.0385	6.7851	9.2665	8.712	8.6914	8.4314	7.5245	8.2914	8.2336	8.3972	7.2149	8.0857	7.7273	8.0432	9.0294	8.2519	8.521	7.8402	7.5677	7.6477	8.2248	8.013	8.7947	8.0599	8.0548	8.1464	7.9021	8.0553	7.1923	7.7606	7.3387	7.4421	7.9141	8.2167
'HIVEP1'	9.6047	8.7221	8.3491	9.1648	9.4206	9.0061	9.6722	9.1905	9.3781	7.8368	9.5676	9.3717	10.4263	9.5525	10.069	8.8179	9.283	10.0861	8.5133	10.4024	10.2394	9.7883	9.3418	9.1927	9.3217	9.657	9.2565	10.2163	9.2388	8.9212	10.6378	9.2994	9.6496	8.5735	10.0736	8.9061	9.0871	9.685	8.862	9.6268	8.9744	9.2991	8.8543	9.702	9.2907	10.2047	7.4718	10.4417	9.2972
'HIVEP2'	10.0255	8.7182	9.1398	9.9628	9.4054	9.6716	9.8433	8.9465	7.6492	7.4164	8.8487	8.1445	10.8101	9.3316	10.0477	10.0043	8.6816	9.5406	7.5619	9.6793	9.5908	8.5835	8.3306	8.163	9.3624	8.1196	9.101	10.1178	9.6083	8.3077	9.5998	9.3347	9.2722	9.4214	10.3618	9.7284	7.8994	9.5859	8.513	10.2195	9.4673	10.1319	8.4225	9.9202	10.1867	9.9973	9.8615	10.9962	8.1991
'HIVEP3'	8.7982	10.467	8.611	9.4772	6.8539	9.7047	7.8376	8.8361	7.9052	9.0384	9.6041	9.7909	8.0182	8.9879	7.5711	9.4438	7.0901	8.8266	6.8901	9.113	8.4892	9.4574	10.5218	8.2022	8.0205	9.3591	9.074	7.6305	9.8951	8.7941	5.7465	7.6326	8.3658	9.4016	9.3702	6.6613	8.5978	7.8415	9.1678	9.9887	7.1535	8.0279	9.7672	8.1817	10.0293	8.3059	10.0255	8.7494	10.0901
'HKR1'	9.631	10.93	10.0032	10.3124	8.7781	11.5832	8.9314	9.829	9.9204	10.2872	9.3089	10.3234	9.8462	9.5111	9.8564	10.7387	9.3402	9.2306	9.9614	9.6174	9.4231	9.8867	10.1982	10.0479	10.1625	10.0188	9.6807	9.3584	8.9621	10.5399	9.8939	9.3286	9.8973	9.8251	10.2644	9.953	9.4273	8.7932	10.3546	10.2389	9.9163	10.0833	10.2579	9.4394	9.8393	9.0163	9.5085	9.081	10.191
'HLF'	7.016	8.6563	3.7404	5.8716	4.0954	5.6149	5.1134	6.3615	2.9173	5.261	3.9639	5.113	8.2681	5.6644	5.7405	5.0862	3.4179	3.74	3.6482	6.8736	5.4153	3.5898	6.6674	1.2862	5.5328	4.8191	7.241	6.88	6.4714	5.0242	4.3166	5.2384	5.8006	1.9208	3.3581	7.3842	2.7196	3.1707	8.2971	5.7155	1.3771	3.9184	2.8161	5.1352	7.4682	5.2935	4.0633	5.0294	4.8578
'HLX'	6.3207	5.0297	4.996	5.1578	5.4817	6.0868	5.945	5.5194	8.9453	7.3168	5.7587	6.3237	5.3407	5.9424	5.9454	5.0862	5.6722	5.4226	6.7324	7.4222	5.4909	6.3658	6.535	6.9957	6.2573	5.0082	6.0166	5.6541	4.1933	6.9182	6.0658	6.1652	7.2203	6.148	5.941	6.5122	7.4055	7.6073	4.4943	5.6341	5.8507	7.1107	6.0883	4.9314	4.5591	5.1846	6.2968	7.2533	5.5306
'HMBOX1'	6.4337	5.6924	7.418	7.7106	6.4322	6.2939	6.5072	7.75	6.1433	6.1087	7.3795	8.2375	7.1988	7.2245	7.8405	6.6069	6.6524	6.6782	7.2976	6.6991	7.6825	7.7682	6.182	6.2445	4.4103	7.5451	5.2461	6.6081	6.558	6.7734	5.2608	6.8426	5.3255	6.3225	7.6477	7.9982	3.9624	5.8337	5.578	7.4577	5.7686	7.4183	6.9187	5.6493	7.1217	7.5155	6.8502	6.9458	8.1707
'HMG20A'	9.597	9.7208	9.483	9.6564	9.4078	9.7331	9.8706	9.745	9.4187	11.141	9.6782	9.7028	9.8826	9.8593	10.2226	9.4627	9.9296	9.9773	9.0322	9.187	9.568	10.0338	10.1011	8.9954	9.5682	9.6043	9.4468	9.372	10.2577	9.9812	9.7272	9.3598	10.0013	8.9423	9.8568	9.0415	9.3053	9.8045	10.05	9.3947	9.2659	9.9884	9.9356	10.096	9.8079	9.6697	9.5505	9.3177	9.6897
'HMG20B'	10.6275	10.4948	9.9189	10.4271	11.258	11.6651	10.7332	9.977	11.7655	11.4886	10.138	10.8935	11.9606	10.5172	9.821	11.3141	11.764	10.318	11.8313	10.4569	10.344	10.5871	10.4536	11.9426	10.5532	11.3338	11.2185	11.3976	11.6158	11.5979	13.4733	11.2365	9.6912	10.4091	11.1351	10.5076	11.9852	11.9663	11.1226	10.0772	10.875	9.6171	10.0315	9.298	11.0754	10.2012	10.0421	11.8762	10.6769
'HMGA1'	11.0577	8.4667	9.7583	10.7592	12.5022	10.1357	10.9308	10.0224	11.8044	10.764	10.4599	10.4104	11.769	9.6954	10.2579	10.0415	10.3527	10.029	10.0866	11.4471	11.2954	10.2987	10.0576	9.8666	9.9069	10.7919	10.4514	10.8231	10.5219	9.4636	12.1423	10.4121	9.9723	11.1981	10.512	9.063	11.3128	11.054	10.8613	10.3303	10.8149	10.3043	9.2908	10.6536	9.6045	9.628	10.4721	11.0201	10.6323
'HMGA2'	2.9801	0.2981	0	1.8907	0.6552	0.4889	0.5592	3.3621	1.9107	2.4126	2.0859	0.8637	2.4483	3.5187	3.4085	1.1513	1.3506	4.3053	2.4506	5.3419	2.6439	3.4735	1.1045	0.7819	4.0089	0	2.4903	5.0248	0	2.5575	1.0165	2.0453	3.1407	1.6855	2.4923	3.2145	5.4853	1.9355	0.387	1.5277	2.4311	1.5068	3.0344	3.438	0.6455	1.7145	3.0451	2.95	2.1571
'HMGN3'	9.3951	9.4282	9.5607	8.6021	9.2279	8.5287	10.3067	9.3122	9.9697	9.4208	9.235	9.963	8.809	9.6073	9.6069	9.1943	9.592	10.8391	10.0461	9.446	10.1211	9.7422	8.361	9.1837	9.6389	9.8958	8.7685	9.01	9.1834	10.4912	10.2925	8.7916	8.741	9.5197	9.7676	9.8743	9.3464	11.2017	9.8034	9.6177	8.1029	12.0798	9.1294	10.987	10.6638	8.5093	9.1162	9.5225	9.7426
'HMX1'	4.2851	0	0	0	1.8426	0	6.6364	0	1.9107	0	0	0	0	0.9249	1.2971	0	0.8278	0	0.4565	1.7679	6.0722	1.099	5.6154	0	0	0	7.2758	0	0	0	0	0	1.9107	0	0	2.241	0	0.5567	0.387	0.3651	0.4848	3.0108	0	4.7571	0.6455	0	0.3124	2.95	0
'HMX2'	0	0	0	0.3585	0	0	0.5592	0	0	0	1.7799	3.1354	0.3754	0	1.8572	0	0	1.247	0.4565	0.6178	4.2515	0.8167	3.4679	0	0	0	4.9766	2.0829	0	3.5437	0	0.8334	0	0	2.9892	0	0	0	0	0	0	0	0	1.2909	1.9342	0.6512	0	2.7941	0
'HMX3'	0	0	0	0	0	0	0.5592	0.4718	0	0	0	0	0	0	2.5741	0	0.4725	0	0.4565	0	1.4009	0	5.7754	1.6591	0	0	0	0.3445	0	1.222	0	0	0	0	0	0	0	0	0	0	0	0.6906	0	0.3667	0	1.439	0	1.5746	0
'HNF1A'	4.0781	6.2311	3.6246	6.4057	4.3196	3.4706	4.4168	4.2902	5.1356	5.5301	5.3914	5.1797	5.4428	5.483	4.4197	3.8814	4.1107	5.4976	3.3122	4.2611	5.2878	4.4301	4.3614	5.4412	4.5143	3.6846	4.1144	4.5139	4.0166	5.5334	4.0308	4.3332	4.5849	4.4104	3.4752	6.2549	4.4664	5.4072	7.2833	3.9714	5.919	3.8586	3.8886	2.9899	4.7375	4.3502	4.3805	4.2026	5.148
'HNF1B'	0	0	0	0	0	0	0	0	0	1.7479	0	0	0	0	0	0	2.594	0	0	0	0	0	0.3647	0	0.8437	0	0	0	0	0.9172	0	0	1.7224	0.5913	0.3665	0	0	2.103	0	0	0	0	0	0	0	0	0	2.5232	0
'HNF4A'	1.3578	0	0	0	0	0	0	0	0.757	0	0.4913	0.4955	0	1.7638	0.369	0	0.4725	0.5438	0	0.8494	0	0.8167	0.3647	0	2.1941	0	0.944	0.3445	0	0	0	1.1196	1.5058	0	1.9604	0	0	0	1.509	0	0	0	0	2.0645	0	0	0.3124	0	0
'HNF4G'	6.0528	7.6133	4.4675	2.0367	5.1952	1.1442	4.597	4.0753	4.5067	3.0137	6.0245	5.4334	4.8841	6.2793	8.3305	1.3371	5.313	6.6814	2.7187	5.1489	6.2	5.8794	5.7754	5.8893	5.3897	0	6.4105	5.4467	3.0305	6.446	0	5.4338	3.5335	5.1477	4.7563	5.4752	6.8752	1.2706	7.885	3.773	7.9738	3.6973	1.447	5.6659	6.6198	7.0528	0	3.1562	0.7806
'HOMEZ'	8.564	10.0077	9.1239	9.2272	10.1149	8.9317	9.3224	8.9122	9.3302	8.589	8.3875	9.7427	8.6697	9.0811	9.281	8.8912	8.9549	8.9079	9.6883	9.1995	9.0062	9.3378	9.3147	8.7499	8.3767	9.1806	8.9813	8.9182	9.5231	9.2654	8.2711	8.7583	9.0309	8.4483	8.9281	9.7721	8.147	8.4682	9.3597	8.8098	9.4177	7.0619	8.9463	8.1945	8.5568	9.4834	9.372	8.4415	9.5125
'HOXA1'	3.5779	1.3819	1.8383	2.8493	2.7545	1.9351	3.1003	3.5164	2.2614	2.7013	2.6493	3.0664	3.3523	2.9797	4.09	1.3371	2.2855	2.8894	2.2394	3.8709	3.7516	3.5434	2.9821	2.756	4.8083	2.7462	2.2312	2.6146	1.82	3.0193	1.0165	3.3208	3.6438	2.0142	2.8223	3.505	2.4183	2.7334	0.387	2.694	1.5834	4.2793	2.245	3.2313	3.2426	2.7451	2.714	3.2188	0.7806
'HOXA10'	8.2976	2.9363	3.2866	5.1463	5.2288	4.0647	8.499	5.3654	4.2433	3.5378	6.6141	4.6775	4.5779	5.3726	5.5915	3.0039	4.8139	5.788	6.578	4.722	6.2753	4.5286	6.1355	5.5994	5.2611	3.8253	8.4908	4.5641	3.631	6.9076	4.6462	5.2533	5.4672	3.9951	5.4623	8.1699	4.4865	4.4718	1.509	4.2367	3.6532	5.6471	5.3163	8.2045	6.0667	4.9384	5.7407	6.5545	2.8993
'HOXA11'	2.9585	0.9395	1.8383	1.934	1.1041	1.3861	3.7345	3.0616	2.1537	2.3019	4.037	2.9941	1.7559	3.444	2.7717	0.9379	3.3093	3.0173	3.0129	0.3418	3.716	2.0164	1.8432	3.156	3.2841	1.4629	3.4401	0.8553	0.5077	3.3052	2.9354	2.6946	2.9818	1.1805	4.0033	3.5567	3.1309	2.6275	0.387	2.331	1.1363	1.789	4.3822	3.0416	2.037	2.32	4.824	5.5021	1.9529
'HOXA13'	1.85	0.2981	0	0.8846	0	0	3.3214	0.4718	0	0.4783	0.4913	0	1.623	0.9249	1.2971	0	0	3.0966	1.0817	0	1.7212	0	3.4299	0	0.8437	0.5253	0.3873	1.6588	0	0	1.0165	1.1196	1.2509	0	0.9011	0.4999	0	0	0	0.3651	0	2.9548	0.8978	2.7628	1.2695	5.1386	0.7869	5.0118	0.7806
'HOXA2'	2.8056	0.7557	2.0325	1.8233	1.5906	2.2113	0.5592	3.6557	1.2509	1.1239	2.2176	1.9519	2.5974	1.6306	2.643	0.9379	1.1128	1.247	1.3155	2.1617	2.3038	1.099	2.2444	0.7819	1.7587	0.9094	2.0283	2.335	0	3.6999	0	1.9018	2.2265	0.3257	1.1088	1.4095	1.8004	1.746	1.1576	1.1055	1.3771	1.6548	1.1049	2.493	0.6455	1.7145	1.6673	1.1291	1.657
'HOXA3'	5.1345	0.7557	2.0325	2.0367	3.033	3.572	1.9414	4.8504	3.6304	2.1821	4.1402	3.5928	4.7787	4.2682	5.0847	1.3371	3.4179	2.8894	2.7187	4.8743	4.4595	3.2863	3.6441	3.156	4.3831	3.1546	4.1648	2.9017	2.4957	4.9639	3.9376	4.4148	4.7907	1.8209	4.0544	3.3957	2.332	3.1707	2.1324	3.2688	1.3771	6.2225	2.9829	5.1233	2.9583	3.4942	3.5107	4.9759	0.7806
'HOXA4'	4.1607	1.7201	1.8383	3.3259	2.9814	3.5222	3.0183	4.3182	2.2614	3.2703	3.3111	2.9941	4.8236	3.4832	4.8106	2.4801	2.9237	2.7491	4.1487	4.5304	4.0073	2.5727	3.9958	3.3719	3.6915	2.1742	2.7652	3.4208	1.4261	3.8791	3.0288	4.0222	4.742	2.6008	3.1854	2.9998	3.6403	4.2383	1.344	2.3971	0	5.2173	3.0309	3.438	2.5353	2.8629	3.8819	3.9673	3.0153
'HOXA5'	4.6268	1.1025	2.6211	3.2847	1.2851	3.3038	2.2594	4.5265	3.1594	1.5683	3.6741	3.1354	4.665	3.5947	4.6211	1.7834	2.7683	2.5936	2.4506	3.8443	3.8534	1.8738	3.3508	3.4688	2.6242	2.6485	3.9517	3.1845	1.6365	4.1604	3.0288	4.0565	4.1715	2.3371	3.6516	2.765	3.5302	3.2442	1.344	1.8446	0.847	3.3077	2.9829	4.1046	2.3075	3.3402	3.2787	3.5465	2.408
'HOXA6'	2.9896	0	0	1.8233	0	0.8535	0	2.8626	0.757	1.1239	2.0859	1.7904	2.0939	0.6772	1.4649	0.3844	1.1128	1.5394	0	2.2454	1.858	1.099	1.1045	0	0.4826	1.2126	2.2695	1.3886	0	2.1871	1.0165	2.445	1.2509	0.3257	1.849	0	1.3516	0	0	1.2152	0	2.4053	1.1049	2.0645	0.6455	0	1.4291	2.0586	0.7806
'HOXA7'	5.4583	2.5407	3.4315	4.5919	3.6781	4.6197	3.2514	6.1577	3.738	3.2703	4.7311	4.9705	4.9507	4.4766	5.301	3.1097	3.7854	3.4472	4.0452	5.4153	4.6406	3.5889	4.4777	4.5424	4.7456	3.3537	6.1987	4.3375	3.1722	5.4475	4.4028	5.4213	4.8421	3.7644	5.1327	4.0649	4.3419	3.424	3.6659	4.2367	2.4311	4.1208	4.2357	4.5286	3.9296	4.0837	5.4368	5.8878	3.8718
'HOXA9'	4.3042	2.1512	3.1257	3.862	3.3088	3.798	3.8808	4.4262	3.8186	3.4881	4.543	3.8604	4.5779	3.8852	4.6879	3.0039	3.1294	3.2433	3.8847	3.997	4.1485	3.3947	3.9156	3.4688	3.7776	3.1546	8.4043	3.5593	2.5997	4.7661	3.4893	4.09	4.557	3.0166	4.1279	3.6066	3.6421	3.9632	1.344	3.5067	1.9243	3.3945	4.497	4.611	3.0594	3.9318	4.3466	3.7298	3.3691
'HOXB1'	0.334	0.5449	0	0.8846	1.2851	0	0.9613	0	0	0	0.4913	2.4616	0.9195	0	1.4588	0	0	0.7542	0	0	0.9887	0	3.7711	0	0	1.4629	0	0.3445	0	0	0	0	0.9411	1.4716	0	0	0	0.5567	0	0	1.1363	0	0	0	0	0	0	0	0
'HOXB13'	1.4975	0	0	1.8233	0	0	6.9664	0	0.757	1.3632	5.6346	0	8.5166	2.676	5.6429	0	0.4725	5.7331	0	6.9157	6.6118	1.099	5.2185	0	1.5786	0	0	9.3108	0	0.9172	7.29	0.4761	0	0	4.2644	10.4016	0.39	0	1.509	0	1.1363	6.8593	0	8.5141	1.2695	6.6639	0	7.8338	0
'HOXB2'	6.9354	5.593	10.7514	10.7194	9.7429	4.9091	11.1475	9.816	8.5319	7.9258	11.2038	10.295	6.4161	6.8506	8.9117	8.3787	10.4209	10.7286	9.6647	9.1903	9.5542	5.636	10.2879	6.1454	6.6992	10.1082	6.5259	8.4333	9.2073	9.6822	5.6904	8.5071	10.7904	10.3434	9.1507	9.1601	9.7961	12.1224	1.7914	5.4563	10.4801	4.2563	5.9609	10.0714	10.3372	9.5419	5.5603	5.6908	3.8718
'HOXB3'	7.447	4.6754	10.2857	10.3711	9.3093	5.0387	11.2048	8.5358	7.4126	5.319	9.9922	10.0091	6.1999	7.7848	8.0518	6.5933	7.7554	9.0959	7.1987	9.7563	8.1423	5.6025	8.4925	4.9642	5.4952	8.702	6.7238	6.3272	7.127	9.3295	5.8652	7.5386	10.8864	7.9333	10.6179	7.3735	9.3628	10.2444	3.5187	4.6213	9.5051	6.4823	5.474	7.7967	4.7973	10.1435	5.9011	5.1306	4.7465
'HOXB4'	5.0348	1.616	8.8245	8.8186	7.813	3.7118	7.9797	7.2428	6.9071	3.8046	8.4591	8.4787	4.4464	6.8088	4.857	3.0039	4.5291	5.7018	4.6549	7.5696	4.2762	4.2685	7.0921	4.4504	3.9728	3.4726	4.8893	4.8197	3.726	4.5642	4.1184	6.585	8.8312	3.4767	7.0632	4.0288	3.4506	6.5796	0.9434	4.0981	4.496	3.0108	3.9436	4.0042	2.9049	7.3738	4.6543	3.8134	2.7534
'HOXB5'	4.9522	0.7557	10.284	8.8463	5.3758	1.7742	8.074	4.5265	3.46	3.2103	4.8576	7.955	2.191	4.5886	4.014	1.5017	2.7683	8.0779	3.1998	8.5245	4.7508	3.3947	2.1541	2.902	4.1119	2.6485	4.6271	2.4102	2.7877	3.4294	2.4864	5.064	6.8232	2.2629	10.6025	4.6919	2.4998	4.0478	0.387	2.817	3.4573	1.1556	4.2357	3.9779	1.9342	8.0254	3.7883	3.5465	2.1983
'HOXB6'	6.5304	2.1512	10.3549	9.0988	7.0512	3.8794	8.3892	5.5789	4.4164	5.0884	7.4549	8.5483	3.4339	5.0464	5.8021	3.0578	4.8531	8.8976	4.6761	10.0581	6.2129	4.3516	5.2945	4.4971	4.2388	3.9938	5.3368	3.5593	2.5997	4.1958	4.1184	5.268	4.9059	4.3931	11.3471	7.4811	4.3171	4.2034	2.2303	3.4317	7.7856	3.5538	4.7023	5.6157	2.9049	5.6123	5.22	4.9205	3.0319
'HOXB7'	8.182	3.8844	7.2028	7.5699	7.4117	5.1247	6.5147	5.8053	4.9548	5.4928	7.4381	8.381	7.377	6.7618	7.0269	3.8814	7.4734	8.6651	5.9112	7.3649	7.1239	5.1244	8.0544	6.8859	5.803	4.6528	5.7206	5.9278	3.726	5.1737	5.1817	6.3632	5.2047	4.8257	9.3103	7.7654	5.4334	8.8649	2.4081	5.1636	8.3649	6.0987	5.5109	7.832	4.4328	5.2724	6.1523	6.9869	3.7993
'HOXB8'	1.9507	1.616	1.8383	7.7126	1.1041	1.9351	2.6342	2.496	2.1537	3.5378	1.3911	4.2504	1.8776	2.8658	1.7363	2.1237	1.3506	6.3215	3.1401	5.2435	2.4839	2.4773	2.2444	2.756	2.7143	1.862	3.0148	1.53	0.8825	3.0193	2.7283	3.3208	1.5058	2.3371	7.3886	5.2425	3.7458	4.3099	0	1.1055	1.5834	1.5068	2.7559	2.3365	1.4292	3.0731	4.3119	2.1895	1.9529
'HOXB9'	2.8056	2.2239	3.6837	3.1987	3.3088	2.8179	7.8044	3.1894	3.5477	3.6323	5.4727	4.582	2.5974	3.6982	6.2951	3.5466	2.8481	8.2964	4.5895	5.3978	5.7237	2.5727	3.541	3.268	3.5022	2.5437	3.8628	1.988	1.6365	3.4877	2.6124	2.7792	2.8952	3.2649	9.3156	6.3893	3.2766	5.9915	2.1324	2.7568	2.1998	3.9184	2.9829	4.2868	1.4292	5.3144	5.293	4.0729	2.591
'HOXC10'	10.0106	1.1025	2.4949	8.3673	9.2896	3.1152	11.2397	9.5316	3.6701	2.1821	10.5271	10.9077	8.6999	11.7471	10.8943	2.2214	9.825	10.6049	1.8502	3.9227	9.672	4.0539	10.6497	5.6416	6.004	7.9684	9.4295	10.5559	4.2898	9.8856	10.7717	7.8729	4.6392	10.2559	10.3446	9.9488	8.0523	11.102	8.3754	1.8446	11.0736	7.8816	4.9372	10.3071	10.9485	10.3556	2.3535	9.7196	0.7806
'HOXC11'	7.2733	0.9395	0	3.2847	6.5475	0	8.051	2.3936	3.9532	1.5683	5.0107	8.5163	6.194	9.4395	8.2192	0.3844	6.7749	8.2031	1.0817	5.0241	8.3143	1.7155	5.0659	0.7819	1.9189	0.9094	5.4325	5.2044	1.6365	7.8131	10.0194	3.9141	1.5058	6.81	7.8071	7.7265	6.7054	9.438	5.7692	0	8.2352	3.6973	0.3648	7.5999	7.1099	8.2849	0	7.7328	0
'HOXC12'	1.7418	0	0	0	1.1041	0	0	0	0	0	0	3.8604	2.191	5.2303	1.4588	0	0.8278	0	0	1.6499	3.8534	0	1.7227	0	0	0	1.1581	1.0558	0.5077	3.3052	5.0318	1.1196	0	0.3257	2.8223	3.505	3.0788	1.2706	2.709	0	1.9243	0	0	1.2909	0	0	0	2.5232	0
'HOXC13'	7.6775	0.5449	4.2503	2.6035	7.0324	1.1442	8.7305	6.54	6.4413	1.5683	7.7818	9.1059	9.0506	8.0877	9.6305	1.3371	8.2352	7.8392	3.1401	7.0293	7.9623	6.226	8.4786	4.1911	8.2618	2.5437	7.1932	7.8871	0.8825	8.2415	9.1863	8.1301	8.5717	6.0243	7.7845	9.1316	5.8217	6.6489	9.3692	0.6562	9.2518	5.9633	7.1261	9.2542	8.9687	8.7308	0	7.7514	3.9409
'HOXC4'	7.1419	0.9395	2.4949	7.6207	7.139	3.6201	8.0528	6.8578	6.6047	4.4597	6.9302	7.5087	5.9078	8.9416	8.0967	2.3989	7.4105	8.9482	4.6117	5.5535	7.7302	6.0248	8.375	5.0914	7.0267	6.3327	8.0761	7.2656	7.6767	7.4269	8.2185	6.6494	3.8475	4.5618	7.9352	7.3488	7.5278	7.4645	8.0504	3.3526	7.6375	7.8703	5.3501	7.1578	7.5771	7.363	4.1292	5.1597	5.0884
'HOXC5'	4.8945	0.7557	1.7768	5.9411	4.8239	2.0798	5.0773	5.0584	5.0176	6.8101	4.8828	5.5032	4.6445	6.3823	5.2207	0.6876	5.0531	5.2495	2.7073	3.6793	4.593	3.7416	7.2107	3.753	3.224	3.2057	6.5733	4.3751	5.8643	6.2163	6.8938	5.4768	2.4162	3.0457	4.9574	5.0808	5.6999	6.3837	5.7319	1.5703	5.6091	5.2533	3.0906	4.2184	4.4818	4.5822	3.4675	4.9427	3.0037
'HOXC6'	7.4671	5.6135	4.574	8.5276	5.8978	4.6557	6.9723	8.3923	8.1592	8.6449	7.8834	8.6279	7.6351	8.1259	7.6563	2.7656	7.8804	8.1938	7.2389	6.8398	6.7912	7.9548	7.8758	7.033	7.0077	6.5223	7.5055	7.0829	7.1594	8.1127	9.0677	7.9558	6.0558	7.8909	7.5377	7.4993	8.4332	10.7407	8.4874	4.3256	8.0566	5.0939	7.3953	6.9542	8.8137	6.6796	6.4166	7.0399	7.6645
'HOXC8'	6.6324	1.1025	3.9473	6.3419	5.5452	4.0647	6.6501	6.6045	5.3941	3.8446	6.443	6.0745	6.02	7.341	7.2477	2.4801	5.4343	6.8165	5.1989	5.5537	5.8604	5.4848	5.4449	4.9306	5.3621	4.9272	6.6681	5.55	5.4876	5.4182	6.9514	7.0139	5.1683	4.9132	6.1493	5.6755	5.8608	8.0836	5.0035	4.6873	6.2868	4.3678	5.3058	6.053	6.3271	5.7099	5.3625	5.8868	4.2975
'HOXC9'	6.9597	1.7201	3.1257	6.964	6.6294	3.8393	6.7738	7.514	7.5597	6.9819	6.7989	7.2027	5.7442	6.5522	6.834	2.6299	6.1289	7.7818	7.206	6.9411	6.8438	6.7798	7.1252	7.0515	5.2001	7.3375	6.5964	6.1523	8.1691	7.0595	8.6566	7.5416	4.6123	7.5522	6.4266	6.5252	8.3054	9.6775	8.4317	2.0592	7.68	4.6406	5.5109	4.5938	8.2943	7.4178	4.8724	7.5253	5.9379
'HOXD1'	3.609	1.3819	2.7371	2.3872	3.8299	2.9742	5.5377	1.8904	2.3617	4.4224	3.3689	3.8604	2.97	3.0335	4.7978	1.1513	2.9237	4.8197	2.5456	4.113	3.716	2.0164	2.7552	3.268	4.1447	2.5437	3.6315	3.8294	1.1798	3.0193	2.7283	3.3762	3.7949	2.1847	4.1515	3.8744	3.1811	6.9855	2.7753	2.4112	1.7639	2.1298	3.1324	3.5492	5.9595	2.8629	2.7663	3.3365	1.2844
'HOXD10'	5.0575	2.1512	3.2084	3.7455	2.1534	5.0737	3.9707	3.7417	3.985	1.5683	3.2509	4.6775	3.5482	4.9378	5.0084	4.3386	3.064	1.5015	0.8027	4.9511	5.2132	4.4044	4.4012	2.2007	4.5877	3.2241	1.7922	4.2935	1.1798	3.5977	4.1184	3.9141	4.2433	4.8127	1.4515	4.2954	1.3516	6.5725	1.509	5.1866	5.424	4.5677	2.8161	4.694	2.6693	4.2237	2.8166	5.4111	4.8217
'HOXD11'	0.605	1.249	1.0218	1.0898	0.897	1.9351	3.0183	1.5528	1.7718	0	1.5986	0.8637	0	2.7421	0.6626	0.6876	0	1.9912	1.9919	0.6178	1.2095	1.099	0.6554	0	1.3726	0.9094	0.6923	1.0558	0	0.5303	2.4864	0.4761	2.0772	0.8155	1.4515	0.8704	0.6967	3.5644	0	0.6562	1.3771	3.731	1.2861	1.7289	0.3586	1.7145	0.9761	4.1392	2.1983
'HOXD12'	0	0	0	0	0	0	0	0	0	0	0	0	0	0	0.369	0	0	0	0	0	0	0	0	0	0	0	0	0	0	0	2.1955	0	0	0	0.3665	0.4999	0	0	0	0	0	0.3863	0	0	0	0	0	0	0
'HOXD13'	0.334	1.5037	0	0.6454	0	1.7742	0	2.9931	1.2509	1.7479	0.4913	1.1567	0	2.7421	0	0.9379	0	1.247	3.1401	0	0.728	0	2.7552	0	3.224	0	0	1.0558	0	0.5303	4.6754	1.5631	0.9411	0.3257	0.6584	1.9631	1.9235	0	0	0	0.4848	5.1323	2.5586	1.1093	0.3586	0.6512	0.3124	1.1291	1.9529
'HOXD3'	4.246	2.0747	1.348	2.7916	1.8426	2.6426	5.3827	1.8904	4.8551	3.8046	2.2176	5.043	2.7326	3.8852	4.1856	3.1097	4.6229	4.0895	1.693	3.4448	4.0661	3.2863	5.416	1.6591	3.0958	2.5437	3.3118	3.2266	1.6365	3.7953	3.4893	1.5631	3.3504	1.7136	3.867	2.8504	3.8111	7.4296	1.1576	3.2251	3.742	2.8358	2.5586	3.5131	2.5353	2.6169	2.8653	2.7941	2.591
'HOXD4'	3.8365	0.9395	2.0325	2.0367	1.7221	1.7742	4.3176	1.3489	2.7048	2.4126	2.4496	4.9504	2.5248	4.127	4.6381	1.5017	4.2047	4.3053	0	2.7252	3.6037	2.9015	4.6692	0.7819	2.9551	2.4307	2.7763	2.335	1.82	3.4294	2.4864	2.0453	3.0635	1.3334	2.8223	3.1487	2.7861	6.5653	1.1576	2.0592	5.515	0.9418	1.7233	2.5654	1.4292	2.476	2.6599	3.7722	2.8993
'HOXD8'	7.8936	4.5955	5.1713	5.2246	5.6563	5.971	6.6569	5.1466	8.792	5.2903	6.4893	8.3542	7.4426	9.0065	8.7512	4.633	5.2701	8.5198	5.4282	8.2896	7.6593	6.226	8.247	5.7026	6.6081	4.7501	6.2794	6.119	4.4653	5.5334	8.1281	6.6926	6.2299	5.1477	5.9812	5.744	5.2217	9.9462	1.9143	5.8221	8.2896	6.6636	5.7222	6.2191	9.8636	6.3476	5.5529	5.5271	4.9941
'HOXD9'	6.146	5.0697	4.9244	5.1916	4.3402	6.2639	4.7057	4.7082	5.9067	5.3331	5.5117	7.3586	5.0092	7.6385	6.1487	5.3786	4.6676	3.5273	4.8722	8.3964	5.6023	5.5091	6.1296	5.2634	5.7401	4.9062	5.0183	5.7294	2.4957	5.7393	7.2994	5.3254	6.0712	6.4196	4.9305	6.0893	4.4253	9.5779	4.2596	6.2234	6.1556	6.2046	5.474	5.6659	4.1182	4.7976	5.6464	5.7973	5.3895
'HSF1'	9.9716	11.6004	9.4342	9.9805	11.4582	10.2798	10.7609	9.8741	10.9553	10.9114	10.4463	9.9689	10.9533	10.7149	11.0954	11.3578	10.8455	10.781	10.3424	11.4098	10.5928	10.4933	11.9396	11.3586	10.7758	9.5587	10.6206	11.7749	11.0974	10.5476	12.2937	10.2136	11.7029	11.6133	9.6638	10.213	11.6243	12.1188	10.5858	10.2726	11.4399	11.8455	10.7158	9.5333	10.84	10.5703	10.5177	11.4183	9.9733
'HSF2'	9.0768	8.0492	8.6743	8.9536	8.6036	8.6263	9.2115	8.4665	8.4331	7.5824	8.1298	8.5324	8.7841	8.3942	7.9277	8.7221	7.9214	9.1127	8.6099	8.7739	8.4812	8.0489	8.2026	6.6375	8.9602	8.6821	7.8461	8.3271	8.113	8.6275	9.5475	8.2424	7.796	8.4567	8.6638	8.1802	9.0805	8.7901	9.2379	8.5196	7.7243	8.7599	8.7071	9.4603	9.3323	8.5183	7.5446	8.4316	8.7942
'HSF4'	6.9647	6.4921	7.0497	7.4785	7.8293	7.2948	6.4094	7.7972	8.2803	9.103	8.6975	7.8369	5.1431	7.7015	5.5363	6.5719	6.3556	6.5584	6.3636	5.1643	6.9415	7.3288	5.8273	7.0807	5.7301	7.1754	6.1731	6.7581	6.1572	9.157	8.839	4.9028	6.8471	7.499	7.837	6.7854	7.8131	6.837	6.0624	6.8407	6.9449	5.6247	6.1656	3.3176	5.6	6.3188	5.6896	6.7804	5.8927
'HSF5'	0.8331	0.9395	1.0218	1.0898	1.1041	0.4889	1.9414	0	1.2509	0.4783	0.8571	0.8637	2.2819	1.1362	0.9064	1.1513	0	1.247	0	1.9782	0.4094	1.099	1.1045	0	0.8437	0.5253	0.6923	1.2317	1.82	1.4735	1.3417	0.4761	1.5058	0.3257	0	0	0.9495	2.103	0.9434	0.8983	0.847	0.9418	0.3648	1.4521	0.3586	0.6512	1.2933	0	0
'HSFX1'	0	0	0	0	0	0	0	0	0	0	0	0	0	0	0	0	0	0	0	0	0	0	0	0	0	0	0	0	0	0	0	0	0	0	0	0	0	0	0	0	0	0	0	0	0	0	0	0	0
'HSFX2'	3.6693	6.7539	5.4685	5.3596	3.6098	5.591	4.7571	5.1308	6.644	5.0884	4.4389	6.5551	4.9128	5.2531	4.9415	7.0507	4.6894	4.7721	4.4491	5.57	4.4808	4.8283	7.0268	5.3423	5.2309	4.7965	4.9906	5.2044	7.2197	6.6765	5.098	4.09	4.2779	6.0355	4.9842	3.505	4.8854	4.698	5.1229	5.7698	5.4105	3.6627	5.4833	6.0403	5.4558	4.179	6.2287	5.2099	5.7194
'HSFY2'	0	0	0	0	0	0	0	0	0	0	0	0	0	0	0	0	0	0	0	0	0	0	0	0	0	0	0	0	0	0	0	0	0	0	0	0	0	0	0	0	0	0	0	0	0	0	0	0	0
'IKZF1'	8.0075	5.7115	6.4436	6.3619	7.476	7.3432	9.767	7.0244	7.3651	5.0375	7.5547	7.2732	8.1079	6.3968	7.6858	3.0578	6.2659	7.3594	6.2514	9.3583	7.4905	8.0918	6.0504	6.912	7.0061	7.4613	7.7106	7.5724	8.8293	6.2662	5.9748	7.511	8.1608	6.1376	6.8116	4.8863	4.6017	6.0439	4.8426	7.5669	6.0465	7.8084	6.2333	7.3414	6.377	7.607	5.354	7.2115	5.9037
'IKZF2'	7.479	8.1116	5.0191	7.6184	6.6989	5.2523	8.5905	4.9798	5.9232	6.371	7.2471	8.5857	7.8812	6.5885	8.0534	6.4292	3.6583	9.5812	3.4164	7.7106	8.9867	8.6451	5.2732	4.7104	5.6053	6.4731	7.0564	6.5921	8.1585	8.3768	5.4583	7.941	7.5911	6.7123	9.6031	9.4589	10.8446	5.2906	2.4081	5.1866	5.975	7.6164	8.7703	7.0035	8.5394	8.6855	4.4932	7.8635	6.5921
'IKZF3'	4.9763	3.3475	2.0325	3.862	3.3088	3.8393	7.0513	1.3489	2.7048	2.7859	3.6741	2.8374	5.2194	3.3624	9.2763	3.3006	3.2518	3.6639	1.9919	6.3431	7.2474	3.5898	1.4465	2.902	3.224	2.1742	5.5604	3.9602	6.8961	2.3214	5.7326	3.0067	4.742	2.7165	3.4372	2.5776	3.7121	2.8321	3.6305	3.8613	2.0686	4.9292	1.7233	5.0369	5.6467	5.8872	4.3636	4.2633	3.9409
'IKZF4'	7.735	8.1702	8.4714	7.4816	7.5575	8.293	7.9047	8.2709	7.3191	6.5329	8.271	8.2914	8.2056	8.1755	7.6359	8.3248	6.6524	7.8203	6.9081	8.4711	7.6825	8.2281	9.0313	7.1425	7.8864	8.337	7.4862	7.7014	8.5754	8.12	7.8042	6.9051	8.1838	7.9962	8.0609	7.0787	8.7313	6.8971	7.8585	8.6244	6.8076	7.0283	7.7717	7.6754	7.6953	8.1951	7.8947	7.5066	7.8811
'IKZF5'	9.5819	9.2731	9.5618	9.4914	7.8001	9.2493	9.0547	9.879	8.2293	9.0577	9.6753	9.8827	9.0562	9.458	9.2749	10.1713	8.1512	9.7114	9.3263	8.8502	8.861	8.5295	8.9354	9.1422	9.2416	9.6858	9.1604	9.1001	9.5355	9.3513	8.5504	8.8528	8.6629	9.7272	9.2195	9.3579	9.2563	8.4194	8.2772	9.6834	8.6849	9.1904	9.6828	9.383	9.9611	10.2103	9.0845	7.6725	9.6771
'INSM1'	0.334	6.8575	11.6507	10.3334	1.1041	8.4343	6.3817	10.4087	5.4634	0	1.3911	7.8816	1.8776	0.9249	0.9064	1.5017	1.3506	5.6566	4.521	2.5388	6.3926	8.955	11.0483	5.9239	0.4826	1.862	5.2577	0	0.8825	6.6576	1.3417	0	1.5058	9.9348	6.6795	2.8504	0	8.0736	1.509	2.0592	0	1.9117	4.8098	1.1093	5.0269	7.6112	9.2305	3.5946	9.1299
'INSM2'	1.3578	0.9395	1.8383	0.6454	0	0	0	0.8267	0.4276	1.3632	0	0.4955	0	0	0.6626	0.3844	0	0.5438	0.8027	0	0	0.4654	1.2856	0.7819	0	0	0.944	0	0	0.5303	1.6069	0	0.546	0	0.3665	0.4999	1.1645	1.746	0	0	0.4848	0	0.3648	0.3667	0.6455	1.9457	1.1434	1.1291	0.7806
'IRF1'	9.8276	9.6367	9.2391	9.3007	10.7435	8.8979	11.8848	9.6404	10.7758	8.544	9.9405	9.618	9.3722	9.0115	10.165	7.7437	9.1207	8.9235	9.753	11.1856	9.1909	11.4417	8.6811	9.8539	10.1635	10.1999	9.7374	9.5584	10.3311	9.2558	7.7191	8.5615	9.4091	10.0207	9.3168	9.2143	8.9651	8.308	9.5122	10.1128	11.6114	10.9257	9.2439	8.855	7.9285	10.5503	9.1022	9.8808	8.984
'IRF2'	9.6964	9.766	9.1503	9.7416	9.72	10.1845	9.5635	8.9488	9.5068	9.3304	10.0878	9.9548	9.0012	9.7273	9.8023	9.5345	9.4554	9.7556	9.3949	10.1162	9.2245	10.0782	9.0549	9.995	9.7295	9.504	9.7866	9.5139	10.079	9.3395	9.1825	9.4832	10.1442	9.0823	9.5717	9.2638	9.2795	9.3616	9.9116	9.6372	9.6556	9.6993	9.9258	9.2611	9.9243	9.1912	9.4946	9.0119	9.7256
'IRF3'	9	9.0736	8.7744	8.6465	10.3159	10.4016	10.6263	9.3343	10.0551	9.8333	9.9706	9.5383	8.9312	10.0311	7.9119	9.4163	9.5636	9.4397	9.6475	9.9652	9.1321	9.9689	9.1601	9.7182	9.5388	9.2877	9.0497	9.0874	9.037	10.4005	10.4327	9.28	9.5112	9.7844	9.2471	9.7923	9.8452	8.9623	9.3495	8.3922	9.9248	8.8284	8.8129	7.6163	9.1055	8.3473	9.3261	9.6225	8.5891
'IRF4'	5.6875	2.5965	3.7404	4.488	5.1017	4.4313	8.2413	2.9931	5.7674	0.4783	5.1817	3.7328	7.2391	4.9795	5.2705	0.9379	4.753	4.0097	5.2421	7.9161	5.5118	5.0267	2.3294	4.5863	4.8879	3.2904	6.0097	3.8565	8.2311	3.6999	5.5399	4.361	6.1292	2.0142	2.5646	2.5776	2.4998	5.0858	2.3219	4.5343	2.8054	4.8699	2.245	5.9283	4.5063	5.5434	0.3124	6.3528	1.657
'IRF5'	7.5982	6.5815	7.1926	7.9728	8.4824	7.336	8.4254	8.0861	9.2475	8.9745	8.6357	7.7002	6.982	8.624	7.7536	5.9196	9.6086	7.4919	7.8472	7.7198	7.3173	9.077	8.3215	8.4947	8.1186	7.4898	7.8169	7.7365	7.5728	7.7931	7.0605	6.9651	8.6147	8.4102	8.1894	8.1864	7.0374	5.97	9.0696	7.5843	8.9112	7.1978	7.3099	8.8223	7.7774	8.2663	7.3595	7.8709	6.3083
'IRF6'	9.5053	10.4707	11.5428	9.6309	10.1875	11.1355	8.9272	12.5799	10.3815	10.9955	10.4672	10.93	10.506	10.5665	10.0277	9.3923	11.5461	10.7508	12.5492	9.8528	10.6397	10.6435	9.0423	8.8066	9.8867	10.0598	11.1984	10.4259	10.2611	9.2664	8.8223	10.9768	10.1652	10.0165	12.5226	10.9871	9.4677	11.8667	10.2933	9.6728	10.5336	10.931	9.9782	10.1851	9.8241	10.4818	9.5589	9.7883	10.1515
'IRF7'	9.7688	10.1023	7.1566	8.9716	11.0873	8.981	10.9538	9.3253	11.7021	9.7121	10.6989	8.3757	8.0049	9.4998	8.8719	9.0885	10.074	9.1269	9.483	10.2656	7.7653	10.6887	8.6506	11.0119	10.2588	9.9848	10.4534	9.1198	8.9694	10.6762	8.3592	8.524	9.093	8.2513	8.5504	9.3097	9.3277	8.5736	10.3745	8.6597	10.3842	5.4073	7.5392	8.2763	8.7935	9.1969	7.9265	8.7199	8.5397
'IRF8'	7.5963	6.168	6.469	6.7575	7.5945	7.4435	8.8315	7.4863	7.7975	4.9485	7.7081	7.5122	8.7386	6.3916	7.5777	3.6201	6.8972	7.2595	6.1492	9.3075	7.4232	8.0551	5.6488	6.7479	7.1422	8.2313	7.2815	7.2661	8.0661	6.8365	7.1463	7.2359	8.1017	6.4985	7.5171	11.686	4.8547	6.1143	4.571	7.5735	6.2188	6.5641	6.8045	7.0261	6.7313	7.8113	5.9695	6.8746	6.4453
'IRF9'	11.1361	12.3228	9.613	10.802	10.8201	9.8953	12.9892	10.5148	12.1036	10.7882	10.4122	9.7353	10.0693	9.8662	11.1309	8.185	11.8411	10.947	10.599	12.2648	9.8255	11.7842	9.8807	11.2691	10.5362	11.0437	11.8497	10.9878	10.0636	11.3802	7.7336	10.2539	11.5964	8.6878	9.4721	11.1993	8.2264	10.2266	11.2474	9.935	11.7221	9.8267	9.7355	10.4338	9.2885	10.3241	9.9119	9.7019	9.2487
'IRX1'	5.6802	0.2981	2.2036	2.7316	2.9279	5.3121	0.5592	8.1872	3.0434	3.2103	3.9639	2.5651	6.0591	3.5947	6.1547	3.3006	3.4179	1.5015	2.5456	6.3191	5.3587	5.0435	4.5679	3.0346	3.8189	1.862	3.9517	2.9017	2.5997	7.294	3.9849	5.4976	5.1683	1.1805	3.3168	3.0072	2.4183	1.746	3.6305	6.8056	1.3771	8.3971	2.4864	2.3365	1.09	4.0358	2.6036	2.6193	1.9529
'IRX2'	7.6811	6.9753	12.2583	10.7395	8.1876	5.3696	8.4491	12.5678	3.7462	3.4881	8.4524	12.4291	8.7684	6.1755	8.1016	11.5524	8.2773	4.493	12.1208	8.2124	8.9287	11.0892	8.5655	9.059	7.4183	12.998	8.2094	7.892	5.8878	9.364	9.7607	7.7073	9.1722	9.5188	7.1915	8.3251	6.946	10.6477	4.0875	11.3015	11.0504	10.445	11.2577	7.215	7.2635	7.0774	9.7419	8.756	10.7044
'IRX3'	10.5592	7.9496	10.1126	11.1335	10.9559	11.3903	8.8315	10.5204	11.7398	11.8702	11.5471	10.1338	10.6207	10.2451	7.0461	10.402	11.0374	10.7108	9.9452	11.1131	11.0369	10.0159	10.5347	11.072	10.4331	9.8992	9.4556	8.6229	10.3199	11.3929	11.991	10.4189	10.0346	10.1411	10.2487	10.9175	9.5296	12.1236	11.6714	11.1909	11.6526	9.546	10.4485	11.8575	10.3827	9.9145	10.5985	10.7713	10.5828
'IRX4'	3.546	0	0	1.2693	3.887	1.3861	3.0183	8.2119	0.4276	0	3.8467	3.4378	5.0355	2.3765	4.014	0.6876	4.6676	0	7.116	5.8826	7.0508	2.7464	10.5936	0	1.9189	2.9236	6.7111	1.7771	0.8825	7.0156	8.6493	3.3208	6.829	0.8155	3.3982	6.6554	0	8.1968	1.9143	1.5925	0.4848	7.6209	0.8978	3.1396	2.2229	1.7145	0.7869	2.0586	0
'IRX5'	10.5917	10.1742	10.1092	10.4933	11.169	11.1099	8.8844	10.15	10.8997	11.8782	10.9262	9.1689	10.9772	11.2811	9.753	10.0762	10.5835	10.6625	9.9738	11.0085	10.81	10.9849	10.4048	10.2926	10.6996	9.5222	10.9877	9.821	10.7799	11.2761	11.2081	11.1414	10.2753	10.239	11.0007	10.7145	11.4041	11.5838	11.1521	10.7459	10.2382	9.2403	9.7241	10.8876	10.1232	10.0173	11.4412	10.0807	9.9796
'IRX6'	5.2672	0	0.5995	2.8493	1.2851	1.3861	2.6342	1.3489	5.2962	0.4783	4.9551	0.8637	1.7559	1.4838	1.4588	0	4.2641	0.9378	0.8027	1.7679	1.5699	1.7155	2.3294	0	4.1119	1.2126	2.9004	1.0558	1.4261	4.2971	4.2405	2.6946	4.0959	0	1.5966	2.3621	1.6657	4.7494	1.6571	0	7.1656	3.3945	1.1049	2.6342	1.09	5.4894	4.3805	8.5882	3.1533
'ISL1'	1.03	0	0	2.3073	0.897	0.8535	0	0.4718	0	0.4783	1.3911	1.6084	1.3138	3.2758	0	0	0	0.2974	1.5165	0.3418	0	0.4654	2.7552	0	0	0	0	0	0	0	0	1.9018	0	0.8155	0	0.4999	0.39	1.5278	0	0	0	1.1556	1.1049	0.3667	0	1.0982	1.1434	5.1944	0
'ISL2'	2.295	0	0	0	0.3645	0	2.9315	0	0.4276	0	0	0	2.8561	0.378	0	0	0	0.7542	0.4565	0	0	0	0	0	0	0	2.0283	0.3445	0	0.5303	1.0165	0	0	0	0	0.4999	0	0	0	0	0	3.9758	0	0	0.3586	0.6512	0	5.5995	0
'ISX'	0.605	0	0	0	0.897	0.4889	0	0	0	0	0	0	0.673	0.378	0	0	0	0.2974	0	0	3.2527	0	0.6554	0	0	0	0.3873	0	0	0	1.3417	0.4761	0	0	0	0.4999	0	2.5132	0	0	0.4848	0	0	1.5972	0	0	0	0.481	0
'JAZF1'	7.8551	5.5723	7.6904	9.1238	7.6919	8.7341	9.1101	8.1226	8.1786	9.576	6.8403	7.6511	7.1988	7.4537	8.5761	5.6482	7.1968	7.5583	7.8166	7.5367	8.1084	7.882	7.1163	7.0901	7.4449	7.0041	7.797	7.2224	8.3938	7.0056	6.5639	7.4478	8.1137	7.5944	8.104	7.889	6.8405	6.2274	7.2833	8.4212	5.7895	7.4989	7.3613	8.784	8.0838	7.7515	8.0475	7.1764	7.4608
'JDP2'	7.6059	7.6648	7.654	8.1423	7.3368	8.2343	7.7609	8.2959	8.8514	7.8218	8.6387	8.9967	8.0132	7.5305	6.5497	8.0098	7.7424	7.1335	8.7759	8.9834	8.2094	8.5085	7.1488	7.9232	8.6536	8.1399	7.5397	7.4126	7.5632	8.6816	7.5601	8.7803	7.866	7.5247	7.599	7.6272	7.0237	8.5246	7.3419	8.4607	7.296	8.5168	9.1704	6.9198	7.9371	8.261	7.7595	7.6892	8.4507
'JRK'	7.7315	9.9425	7.9529	8.4867	8.6784	6.7857	8.4155	8.8015	7.3284	8.4353	8.4624	8.7636	8.5683	7.9668	9.3011	8.4434	7.8087	7.7682	6.2372	6.9934	8.7609	7.7757	9.9896	7.4461	8.5256	7.4323	7.4151	9.2224	9.2001	8.6046	8.5024	7.6965	9.1791	8.2985	7.997	8.2466	8.1982	11.0868	8.5239	7.6684	9.7205	9.7449	9.7724	6.4562	6.6157	8.5384	8.7011	8.3948	8.2201
'JRKL'	8.2711	3.7677	8.4006	7.8299	7.076	6.9215	7.5512	8.9363	5.1774	7.9985	8.7624	7.5787	7.524	7.5069	7.7882	4.8623	6.5783	6.9264	7.4891	6.65	8.154	7.7732	6.9849	6.8139	6.4855	7.1891	6.203	5.7584	5.2364	8.2007	4.586	7.4607	6.8464	4.8257	7.6267	8.4837	4.7083	7.033	5.245	7.7421	4.1188	10.2746	7.9383	8.0896	7.6083	6.4069	7.1071	8.777	8.0272
'JUN'	12.2025	11.0668	10.3577	9.7562	11.4016	11.9692	10.2051	11.4844	10.9461	11.4055	11.4905	11.1497	12.6793	10.8832	10.8549	9.4966	12.714	11.538	12.1472	12.3028	10.9272	12.4483	8.5154	10.8036	11.3052	11.3514	11.6527	11.4121	10.4686	11.7292	12.0661	12.3395	11.2072	9.8235	12.4203	11.0499	12.2419	11.1699	12.3893	10.0223	13.1568	10.1346	9.1768	10.2379	10.9215	9.612	10.4348	11.3311	9.5817
'JUNB'	11.5647	8.6896	9.0002	9.531	9.805	10.8871	9.6872	10.4392	10.6743	9.8864	11.214	10.4782	10.5885	10.2032	10.5507	9.3477	11.8792	9.6346	10.2705	10.0281	10.392	11.0816	9.9937	10.1121	11.7756	12.0798	9.8544	10.5422	10.1413	11.3786	12.0277	11.3861	10.7543	9.8158	10.922	10.2106	10.3505	9.4262	10.289	10.3988	11.6841	11.0402	8.4018	8.9418	9.9096	9.5584	9.6572	12.5284	10.1884
'JUND'	11.3142	10.8542	10.0432	11.0283	10.991	12.2914	10.2473	10.8303	11.7683	12.3339	11.6904	10.1407	10.2425	10.4428	11.3887	10.7951	12.3803	11.6731	10.4677	11.1523	10.7742	10.9479	10.0932	12.1395	11.5418	10.4876	10.9464	10.8392	11.1151	11.1256	12.4802	11.37	11.0415	11.0993	11.3124	10.6998	10.917	11.5667	12.3107	10.4529	12.4363	10.8713	9.7128	9.7337	10.5364	8.8832	12.6921	10.1104	10.022
'KCMF1'	10.2339	9.1108	9.9349	10.0941	10.4304	9.6572	10.1125	10.2418	9.6776	9.7389	9.3472	9.7855	10.4128	10.2698	10.5092	10.1778	9.8207	10.0167	9.4202	10.4208	10.2006	9.916	10.1446	10.0913	10.2357	9.9848	10.3273	10.2911	10.2321	9.9427	11.0054	10.0733	10.2806	10.504	9.905	9.8421	10.3009	10.7412	10.1282	10.1781	9.8366	11.2269	10.1849	10.9581	10.2409	11.2245	9.8254	10.7578	10.0863
'KCNIP3'	5.334	5.7427	8.5289	9.4046	4.7006	4.0295	5.2984	7.6424	5.7304	7.139	4.4919	5.3776	6.4111	5.5856	4.09	6.1479	6.3299	5.1431	6.5496	6.4484	3.8202	6.6975	6.1177	7.0358	6.6992	5.2099	6.3021	5.7584	5.3894	6.9393	6.8967	4.8262	7.805	5.9375	6.0955	6.5949	4.7915	6.1044	6.9041	9.2473	7.4122	10.7409	5.9407	6.4704	7.3584	5.042	5.7983	4.8823	7.0248
'KDM2A'	11.6205	12.1853	11.5207	11.446	12.4961	11.7505	11.9094	11.8559	11.0131	11.0739	12.1018	11.7857	11.8556	11.1827	12.0029	12.9491	9.9664	11.6173	11.5985	11.8492	12.226	12.1614	12.2551	11.5359	11.6923	13.1862	11.3867	11.2995	11.1789	11.9919	11.547	11.5106	12.054	10.9912	12.4899	11.4806	11.5765	11.9749	12.0116	11.5695	11.6853	12.3956	12.1905	10.9617	11.6169	12.924	12.2667	12.5444	11.9212
'KDM2B'	9.587	9.7717	8.8727	9.1543	9.7994	9.0327	9.5925	9.06	9.2816	9.9745	9.8261	9.5792	10.1433	9.6363	9.4245	9.5267	9.5173	10.2353	8.6564	10.0374	9.4261	9.2702	10.0729	9.772	9.5962	10.0395	9.9904	9.3241	9.3681	9.6929	10.1792	8.8998	8.969	9.0713	10.0719	9.2962	9.7782	10.7347	9.8032	9.2946	9.2079	10.5201	9.4237	8.9755	8.8074	10.0073	9.4179	10.0335	9.4007
'KDM5B'	11.7152	11.1413	11.8771	11.2349	12.2542	11.5845	11.4012	12.2982	11.4442	10.5143	11.4164	12.4503	12.1245	12.3849	11.7773	11.4778	12.0344	13.9476	11.8438	12.3389	13.1101	11.1923	11.6207	11.2076	10.7722	11.6604	11.2837	12.0339	11.8375	12.2241	11.6828	12.4939	12.0348	10.982	12.6476	12.5269	11.4966	12.2621	11.3471	11.179	11.2662	12.2373	11.2958	12.3261	11.5951	12.5799	11.8589	12.6275	11.9107
'KLF1'	1.9507	3.0605	1.0218	1.934	2.1534	1.5932	1.533	1.1112	2.5434	3.3279	2.2176	0	0.9195	0.9249	1.2971	2.2214	2.166	2.3563	1.0817	1.7679	1.858	1.8738	0.3647	1.6591	0.8437	1.6762	1.5097	1.6588	1.9828	0.9172	2.7283	2.0453	1.5058	1.9208	1.4515	2.4739	2.7861	2.103	0.387	2.2459	1.9243	1.6548	1.7233	0	0.3586	1.9457	0	2.7093	1.9529
'KLF10'	10.1385	10.9514	10.1776	9.2481	10.1624	10.3461	10.0009	10.9432	9.3848	9.4034	11.8028	9.9069	10.2656	10.5104	11.4794	9.3491	9.8164	10.6341	10.3293	10.4425	10.611	10.9319	10.2182	9.2738	11.9003	9.5179	11.3661	10.853	10.3635	10.5919	9.0881	10.1782	11.4089	10.9268	10.5973	10.2127	10.6523	10.1058	10.3137	9.8659	10.0064	12.0346	10.8762	11.2325	11.4486	10.5465	11.0798	10.6049	9.6695
'KLF11'	9.751	8.5015	8.3285	7.695	9.7424	9.5347	8.83	9.4973	8.1752	8.2651	8.1872	8.1897	9.3384	9.0174	9.1686	8.4747	8.368	8.8127	8.6836	8.8881	9.0955	8.1966	9.2911	8.9831	8.2297	8.5716	8.6508	9.4519	8.5562	8.6548	8.7926	8.7596	9.004	7.7871	8.2821	8.0075	9.0274	8.3081	8.9209	7.9	9.0973	8.9898	8.5498	9.3249	9.8792	8.9074	9.7131	9.727	8.2913
'KLF12'	9.3682	7.2522	8.1953	6.7156	8.2759	8.353	7.8196	9.1586	6.1918	6.9456	8.2209	8.7291	7.9999	8.8336	7.8642	7.1377	6.7123	8.312	7.8378	8.8873	8.5736	7.4193	8.266	8.0022	8.8687	8.16	8.2214	7.1828	8.8023	8.8028	7.1773	9.5335	8.5184	7.8295	8.9544	7.0474	8.6765	7.9137	4.434	6.8674	5.4105	7.2627	9.2137	8.9409	9.3317	8.6429	9.4063	9.6047	8.951
'KLF13'	9.7714	10.7962	10.9478	10.491	8.9158	10.0862	9.0353	11.6304	8.9022	10.8187	11.0043	10.2379	9.9834	10.3761	9.8731	9.516	9.5412	9.5051	8.6731	9.4729	10.9918	9.9436	10.5489	9.9484	10.1849	10.234	9.4882	9.6581	10.6647	9.7758	8.2373	9.4537	10.8056	9.4363	10.5469	10.5828	9.4658	11.2466	11.4148	10.3967	10.5187	10.8032	10.5494	10.0031	10.9801	10.552	12.0383	10.0094	10.7466
'KLF14'	1.85	1.1025	0	0.3585	1.9538	0.4889	0	0.8267	1.025	0.4783	0.4913	0.8637	0.3754	0	0.9064	0	0.4725	1.9057	0	1.9782	0.4094	0.4654	2.0577	1.6591	0.8437	0.5253	0.3873	1.3886	0	0.9172	0	1.5631	1.7224	0.3257	1.2904	0.8704	0.9495	0.5567	0	0.3651	0	4.2329	0.3648	0	0	0	1.2933	2.7941	0.7806
'KLF15'	5.091	3.4419	5.657	7.0057	2.5572	3.1809	3.452	3.1269	4.9548	5.9061	3.2509	4.6775	6.194	3.6645	3.1006	5.0468	4.7109	4.4022	3.8847	3.8173	3.0955	1.8738	5.3464	5.7224	2.1941	4.4061	3.3558	3.0962	2.3835	2.3214	5.2799	5.2234	4.9059	3.5092	3.7786	5.922	3.9908	3.1707	2.0275	6.155	4.7739	2.0249	2.5586	1.2909	1.2695	6.9434	0.7869	2.0586	5.4851
'KLF16'	8.9419	8.4635	8.4651	8.4946	8.948	8.5491	7.518	9.1508	9.613	9.1514	8.9844	8.5451	8.7376	8.3604	7.1023	9.2433	9.3548	8.133	9.4131	8.3031	8.3276	8.955	8.2138	9.468	9.0418	8.699	8.5141	8.786	9.4537	9.2788	10.0847	9.6462	8.3105	8.7536	8.6555	8.6022	10.4431	9.3699	8.5347	8.7387	9.416	7.4915	8.3981	5.9419	9.0984	8.8675	8.8664	8.5353	8.3528
'KLF17'	2.3696	2.0747	1.348	0	0.897	0	0.9613	0	6.4527	0	0.4913	4.3979	0.3754	1.3205	0.369	7.0965	0.8278	8.5098	1.3155	0.8494	1.2095	4.5983	0	0	3.9358	1.2126	1.9151	1.53	1.6365	2.3214	0.596	3.8762	1.7224	0	5.3337	0	0.6967	0.9573	0.9434	0	0.4848	0	3.1324	0.9016	0	1.0982	0	1.369	5.3895
'KLF2'	9.3761	7.3669	6.8946	7.641	7.6388	9.1151	7.3227	8.4443	8.8076	8.5134	9.0242	8.011	9.2796	8.4459	9.6262	7.1346	9.5124	6.8512	8.8335	8.3873	7.6894	6.7289	7.5451	8.2811	8.7854	8.4626	9.506	8.0353	7.9674	8.9616	7.9723	8.7661	7.8344	7.0132	9.5956	6.375	6.0072	6.8741	6.9041	8.272	7.3745	6.3032	7.0117	7.8023	9.0016	6.3676	9.2409	6.8401	7.0168
'KLF3'	9.9871	10.4646	10.3035	10.7631	10.142	10.8501	10.7356	10.019	9.3107	10.0414	10.8278	10.6873	10.3977	9.9538	11.1442	8.7642	10.0962	10.5833	9.6916	10.247	10.3596	9.9475	10.5895	8.9478	10.1849	10.5147	10.3262	10.2642	10.8118	9.8217	8.738	9.9227	10.4921	9.8746	10.5729	10.6144	9.4149	7.9554	10.5121	9.605	10.2805	10.3396	9.6298	10.6477	11.1486	10.5102	8.5454	9.6756	9.7034
'KLF4'	8.1346	8.0202	6.0978	7.557	8.0951	11.0596	9.0327	6.485	7.2091	8.8009	10.1275	9.6045	8.5863	7.6686	9.6246	7.8298	8.7675	8.1771	8.9736	8.6603	7.9924	8.5575	7.9693	7.3088	8.9544	7.3838	8.3038	8.1161	6.5515	7.0738	7.6909	7.8559	7.9755	5.5421	8.4832	5.8094	6.8866	7.4452	7.8831	7.39	9.2404	8.3285	6.8484	6.997	7.4728	8.8209	8.127	9.0338	6.5374
'KLF5'	10.0498	7.9061	5.5814	4.1179	8.8144	6.4283	8.2345	8.476	5.4176	6.6334	4.2973	7.0235	8.6592	8.468	8.8383	7.7786	5.9139	5.3677	6.6758	8.5668	8.3217	5.2739	8.5423	4.8247	8.917	4.9272	7.4911	6.5091	6.5836	7.4957	6.8139	9.6335	7.2467	6.733	5.545	7.5432	7.7741	4.8935	7.5362	4.5522	9.2678	13.0448	6.9791	6.5705	8.7648	10.3706	6.9607	10.64	6.4214
'KLF6'	12.2992	10.1558	10.5814	10.5595	10.337	11.0653	10.5774	11.3735	10.148	10.677	11.4041	10.6085	12.4969	12.0762	11.9253	10.0344	11.1492	11.2296	10.246	12.0185	10.9883	10.8851	10.7717	11.1788	11.4969	10.3424	11.6428	11.5342	11.1503	10.7266	9.9672	13.2292	11.1999	9.8804	11.9928	10.4043	11.4251	10.1144	11.3075	10.5577	10.7073	9.7262	10.0457	12.0787	12.2951	10.9545	11.248	12.3738	9.5125
'KLF7'	6.8204	6.4246	6.5663	6.1547	6.9873	7.243	6.2262	8.0145	2.6263	6.1572	6.8094	6.4027	5.6954	6.8203	6.5497	3.4288	4.0102	6.0792	5.5478	6.7357	6.1409	5.4221	5.2516	5.0914	5.9212	3.6344	6.8252	6.2577	6.3273	6.0118	5.9026	4.8459	4.9708	3.718	7.2141	5.3489	4.6559	7.4761	1.1576	5.9553	5.975	4.8547	5.9675	4.9038	7.8533	6.2209	7.7723	7.8878	4.5833
'KLF8'	6.9837	5.4105	8.1332	5.63	6.8788	8.5935	7.6083	8.9678	8.0901	5.1376	6.6726	8.4587	8.1417	8.7018	8.8674	7.5835	8.0065	7.829	7.6845	5.5205	9.1015	5.6138	6.3941	7.0593	7.6867	7.176	8.0222	6.7377	6.5319	9.3295	8.5366	7.6635	7.2158	6.2902	8.5097	7.9214	6.6169	9.5726	7.3309	8.1919	7.0179	5.5931	7.9996	7.6754	5.35	8.6285	9.3757	9.082	7.5738
'KLF9'	9.9374	10.1998	9.4127	9.7387	9.1665	10.1418	9.2138	9.327	8.6884	8.7118	9.3145	9.6611	10.0569	9.5311	10.2652	9.9523	9.0102	8.5571	9.2682	9.8297	10.9951	9.3042	8.9804	7.4401	8.7776	10.2021	10.0743	9.4033	8.8077	9.107	8.5206	9.5873	9.3787	10.1226	9.6026	9.3804	8.4078	10.1459	8.0347	10.0722	9.2752	8.2331	8.8289	10.7056	9.3171	9.0211	10.162	9.0262	10.136
'L3MBTL3'	7.4957	7.2758	6.2025	8.0269	6.9709	5.1739	7.1651	6.5279	7.3191	7.2698	6.2256	6.7762	7.127	7.3303	6.8882	7.1156	7.0569	7.9502	6.7918	7.5158	7.5088	6.9538	6.869	6.2716	7.1259	5.6238	6.974	6.174	6.2089	7.9925	6.5403	7.6773	7.6876	6.47	8.6167	7.9982	9.0171	7.138	6.7559	7.9052	7.3142	7.6847	7.7036	7.8628	5.563	8.5647	7.3701	8.4915	7.2793
'L3MBTL4'	4.1434	2.359	7.5065	2.8493	4.7477	4.0295	4.2829	6.5755	3.5897	7.423	3.6741	3.7328	4.648	3.1837	4.6548	1.5017	2.8481	3.3765	7.4497	4.7073	5.0224	7.0272	3.0337	4.6288	3.0958	3.5825	3.4401	3.4917	3.5292	6.3153	7.6944	3.6701	7.0303	2.6008	3.3982	3.0072	1.5172	5.0245	2.0275	7.2793	3.1023	8.1436	2.4864	3.3589	2.6693	2.8629	1.6673	6.5726	3.2652
'LBX1'	0.334	0	0	0	0	0	4.9012	0	0	0	0	0	0	0	0	0	0	0	5.1694	0	0	0	0.6554	0	0	0	0	0	0	0	0	0	0	0	0.3665	4.7597	0	0	0	0	0	2.6365	0	0	0	0	0	0	1.2844
'LBX2'	3.8187	4.6417	2.6211	2.669	3.4291	4.3648	3.1003	2.8565	2.3134	5.5741	3.2348	2.9941	1.9898	4.294	3.9232	2.6994	4.5291	2.3563	1.8502	2.7017	2.3038	3.6325	2.0111	2.5936	3.6117	3.4726	3.6915	1.3886	3.1031	2.825	4.8526	2.421	2.6812	2.0142	2.9892	2.765	4.1739	6.6806	1.1576	0.6562	4.5947	0	2.7559	3.0416	5.115	0.6512	3.6403	3.0907	3.57
'LCOR'	8.3698	7.9611	7.7123	8.2562	7.121	7.5147	6.1363	8.4955	4.3125	6.0032	7.9284	7.8782	8.3043	8.2045	7.5456	8.4078	5.4887	8.4765	6.8269	7.0646	7.7917	6.8812	9.1112	7.518	7.2839	8.0616	7.15	7.9744	8.0385	5.7067	5.3706	7.415	6.3081	7.6219	8.0387	6.6867	7.5475	5.4109	6.1618	7.6406	6.8957	6.8926	8.3773	7.1466	8.5903	8.1108	7.9621	7.0435	8.3282
'LCORL'	6.2606	7.6426	6.3534	6.2237	5.5228	7.0875	6.6669	5.6589	5.1771	6.2113	6.1643	6.1224	7.2312	7.205	6.6508	6.6476	5.2645	6.9836	4.4491	6.7909	6.5528	6.1125	7.0368	5.6488	6.8888	6.6161	6.4502	7.0934	7.6924	6.205	4.8671	6.4935	5.7251	7.2486	6.7727	6.201	7.6121	5.6947	6.5497	7.0649	4.7781	4.9284	6.5214	6.5016	7.3021	5.9027	4.9437	6.7218	6.7843
'LEF1'	7.5924	5.2105	5.5969	7.0433	7.2109	9.1595	9.5617	6.1577	8.9673	7.8614	9.5333	10.8541	7.3458	7.7631	7.7729	6.3877	10.2823	9.7621	9.6176	8.9124	7.0508	10.1004	5.9263	11.3276	9.2369	10.7363	8.429	7.1421	9.4502	9.9111	5.9026	7.0779	7.8969	6.2808	10.237	11.4768	6.7847	7.9165	4.9755	6.8531	5.0422	6.5688	10.147	9.1323	6.928	9.6151	8.0101	7.3648	7.5408
'LEUTX'	0	0	0	0	0	0	0	0	0	0	0	0	0	0	0	0	0	0	0	0	0	0	0.6554	0	0	0	0	0	0	0	0	0	0	0	0	0	0	0	0	0	0	0	0	0	0	0	0	0	0
'LHX1'	4.6717	0	0.5995	0	2.8146	0	4.4794	0	0	0	0	0	3.6879	1.3205	0	0	0	0	0	0.3418	6.0651	0	7.7498	4.3005	0	0	2.9587	5.9842	0	0	0	0	2.5993	0	0	0.4999	0	0	1.509	0	0	0	0	3.7487	0	3.3402	0	8.0983	0
'LHX2'	5.9349	0.7557	1.0218	0.3585	2.409	1.7742	3.7345	0.8267	1.4462	1.3632	2.5529	0.8637	1.1301	0	1.6042	1.1513	2.7683	3.6897	2.1209	3.215	5.4153	2.3751	5.1501	3.7258	2.7143	3.912	4.1398	0.6224	0	2.1871	2.3483	1.3583	1.7224	2.2629	2.6335	1.4095	0	3.5058	3.892	0.3651	1.3771	6.6636	0	4.2868	2.6693	2.6169	0	3.7722	0
'LHX3'	0.334	0	0	0	0	0.8535	0	0.4718	0	0	0	0	0	0	0	0	0	0.2974	0	0	0	0	0.6554	0	0	0	0.3873	0	0	0	0	0	0	0	0	0	0.39	0	1.1576	0	0	3.2623	0	0	0	0	0	0	0
'LHX4'	3.0056	2.7613	3.1759	2.5116	3.4861	2.246	4.0224	3.6531	2.3402	3.2762	3.6878	3.3736	2.954	3.9313	3.1635	3.0359	2.7592	3.0475	3.0386	2.1207	2.1964	2.3495	4.7387	2.3343	2.8325	2.7252	3.5893	2.7692	2.2683	3.7682	2.8923	2.0589	3.5461	1.9988	3.8003	3.3425	5.505	1.358	4.166	0.97	3.8854	2.9741	2.3416	0.7133	1.9235	3.564	3.37	2.7924	2.891
'LHX5'	0	0	0	0	0	0	0	0	0	0	0	0	0	0	0	0	0.4725	0	0	0	0	0	0	1.2862	0.4826	0	0	0	0	0.5303	0	0.4761	0	0	0.3665	0.4999	0	0	0	0	0	0.3863	0	0	0	0	0	1.7546	0.7806
'LHX6'	6.0641	5.4027	4.085	5.6864	5.8628	6.7319	5.8054	3.7417	4.9058	2.9417	4.4657	6.8752	6.4459	5.3622	7.2226	4.5787	5.0849	6.7627	7.3675	6.7785	6.174	4.9219	7.8139	5.2361	7.0884	4.4357	7.6254	7.2067	6.0709	5.4624	5.9392	5.9988	6.8522	4.8763	5.6485	6.7911	6.9387	5.5002	7.9036	5.3984	5.0767	3.764	6.8008	5.7458	8.5686	6.3676	3.5107	6.0594	6.0515
'LHX8'	0	0.2981	0.5995	0	0	0	0	0.8267	0.4276	0	0.4913	0	0	0	1.9689	0	0.8278	0	1.0817	0	0.4094	0	0	1.6591	0	0.5253	0	0	0	0	3.8639	0	0	0	1.8697	0.4999	0.6967	0	0	0	0	0	0	1.5972	0.8848	0	0	2.4203	0
'LHX9'	0.334	0.2981	0	0	0	0	2.6342	2.2833	0	0	1.1486	2.4616	0	0.378	0	0	0	0	0	0	6.0509	3.1691	0.8974	0	1.1322	0	0	0	0	3.0963	0	1.9018	7.0753	0	0	8.716	2.037	0	0.387	0	0	0.3863	0	0	0	2.8629	0	1.1291	0
'LIN54'	8.9885	9.1286	8.8212	8.7082	7.7178	8.7665	9.1089	8.2817	7.7027	8.8509	9.1501	8.3542	9.2769	8.928	9.2702	8.6228	8.0472	8.8497	7.7877	8.5266	8.8863	8.5835	8.5786	8.4976	8.937	8.9981	9.1588	9.4045	8.7123	7.88	7.8813	8.5393	8.2894	8.3261	8.6852	8.0442	8.8022	8.6364	8.8253	8.6801	8.0078	8.0414	8.3957	8.8713	9.143	8.8026	8.5732	8.7587	8.4858
'LMX1A'	0.605	0.9395	0	0.6454	0.897	0	1.2753	0.4718	0	2.7013	0.4913	1.6084	1.3138	1.4838	0.369	0	0.4725	1.1007	0.4565	0.8494	3.6795	1.099	0.8974	1.2862	1.1322	2.1742	1.9151	0	0	1.6876	1.0165	2.5088	0.546	0	2.1603	0.8704	1.1645	2.103	0.6919	0.6562	1.1363	2.1298	0	0.3667	0.3586	2.9718	3.0023	0	0.7806
'LMX1B'	10.1934	11.1181	11.2215	11.5702	10.877	10.3448	8.4952	11.2121	10.1025	12.3104	10.1149	11.4058	10.1939	10.3378	9.6091	9.8691	9.941	10.8461	10.387	11.3297	11.904	11.0449	10.8685	10.5455	9.1181	11.5714	10.7755	9.9387	11.5801	11.7788	10.4737	10.6358	10.499	11.6459	10.8847	10.5199	12.2811	12.4723	9.7545	11.3079	10.2689	6.5165	11.141	7.565	11.232	10.7983	10.6104	9.9649	11.449
'LTF'	9.9837	2.752	9.9732	12.8423	8.4269	12.9755	11.6251	14.2421	12.6388	3.0822	7.7898	15.3105	11.251	7.6012	9.6635	6.0315	8.8018	16.285	18.167	13.5635	12.8808	12.485	8.4205	6.6479	7.9294	15.4129	7.5444	7.8318	8.4064	8.005	8.9576	11.5246	11.8735	3.0611	14.707	7.3914	6.285	5.4851	7.098	14.5228	5.3832	12.8179	7.7736	10.5002	3.2426	12.1919	2.484	16.0621	15.0487
'LYL1'	5.277	4.2748	3.9947	4.8544	5.1257	5.6501	5.5812	4.8504	6.639	5.6136	5.5622	5.6724	4.8248	4.5886	4.857	2.7656	5.2988	4.493	5.4157	5.7092	4.6412	6.0794	4.3814	5.5559	4.8487	5.9138	5.3478	4.9513	5.4876	5.7393	5.4071	5.5587	5.7766	4.7047	4.846	4.0649	4.9447	4.698	4.4745	5.4658	5.3553	3.5538	3.8603	3.5492	3.5512	4.706	4.7481	5.4377	4.9276
'MAF'	8.326	7.9853	8.6633	7.7845	7.3697	9.067	9.0392	9.2057	8.313	8.8595	8.0788	8.4637	8.5387	7.9212	8.7395	6.4695	7.9122	7.9806	8.7449	9.3244	9.2728	8.6327	7.8681	8.7033	7.6922	8.4409	8.8622	8.1119	7.928	8.2287	9.1659	8.27	8.7808	8.1888	8.951	7.9091	8.1875	9.6899	5.5965	8.9441	7.0355	7.7313	8.5376	8.8434	7.9715	8.0505	9.1437	9.5364	8.138
'MAFA'	0.334	0.2981	0	0	0.897	0	0	0	0.757	0.4783	0.4913	0	1.9898	0	0	0	0.4725	0.5438	0.4565	1.2243	0.4094	0	2.1541	1.2862	0	0	2.5673	4.9001	0.5077	0	0	0	0.546	0	0	0	0.39	0	4.2596	0	0	0.9418	0.6558	0	2.9583	0	0.3124	0	1.2844
'MAFB'	10.2872	9.748	8.8617	7.9251	10.1074	9.6963	10.4484	8.6048	9.827	7.1787	10.0829	8.8985	9.3994	9.8532	9.0323	9.2375	9.2476	9.5556	9.3764	10.9727	9.9301	9.8281	8.6203	8.9645	10.077	9.5985	9.8937	8.9358	8.8036	10.0293	9.7289	10.3813	10.5009	9.051	9.3524	9.3069	7.1073	10.1272	8.0944	9.489	9.3469	9.1141	9.9313	9.9292	8.9573	9.366	8.6551	11.1663	8.5201
'MAFF'	7.914	7.9931	8.8472	6.0964	7.1625	7.7631	7.8672	9.5541	7.1402	6.4767	8.6416	7.6628	7.835	7.9925	7.7181	8.6384	8.3181	7.4301	8.4081	7.6116	7.3784	7.837	8.7416	8.1666	8.475	6.3696	8.1308	7.6206	8.2372	7.5684	8.8108	6.8814	7.4234	8.4155	7.5904	6.9922	10.2977	8.6982	8.1297	7.2686	9.7226	7.8024	6.7858	6.7711	9.31	7.3984	7.7659	8.8812	7.809
'MAFG'	8.7076	10.0344	9.1038	9.1455	8.8126	8.3882	8.6698	9.9411	8.4812	10.0213	9.6324	8.3542	7.8574	8.9218	8.9377	7.4131	7.7266	8.508	7.7383	8.3309	8.6272	8.9628	10.8064	8.7157	9.057	8.5259	8.8783	9.3784	9.5173	8.9422	7.6363	8.5347	9.3331	9.4483	8.6514	8.3691	9.9466	9.0885	9.2379	9.3412	10.243	8.3531	8.9829	7.4927	8.2347	9.1884	10.0331	9.7806	7.4956
'MAFK'	8.5145	9.1416	8.3047	8.9973	7.6171	9.3132	7.9651	9.6842	9.8111	9.4709	9.5	9.0217	8.3587	8.0091	7.5453	8.7233	8.8771	7.6335	8.8317	7.9271	8.6155	9.3497	8.3593	8.8427	8.9532	8.8424	8.6431	8.7516	8.779	9.2751	9.7429	8.2189	9.0354	9.6514	8.6373	9.3291	9.7008	8.0459	9.7878	8.5236	10.3352	7.8795	8.2725	5.961	8.8673	8.995	9.0119	10.0811	8.2864
'MAX'	9.6334	11.0023	10.4133	10.081	9.5501	9.9416	10.5819	10.4242	11.1797	10.7499	10.0407	10.728	10.0685	10.0572	10.0706	10.3121	10.3887	9.68	10.6727	10.7668	9.4286	10.4769	10.2011	10.1317	10.263	10.2182	10.7003	9.9311	11.0525	10.4013	10.0129	9.9997	9.9001	9.8585	10.1698	10.6494	9.4051	10.2416	10.2919	10.535	10.945	10.0126	10.4303	10.4435	9.9902	10.7988	9.4176	9.4808	10.2235
'MBD1'	9.1801	9.984	9.7462	10.051	8.4673	10.1659	9.2092	10.1362	10.4386	10.2541	9.6449	10.2467	9.9813	8.7796	10.0815	9.6892	9.0624	10.475	9.7154	9.3683	9.6128	10.2545	10.0947	9.863	9.2707	9.7644	9.5576	8.7781	10.2547	10.415	10.5322	9.3896	10.5294	9.3369	9.473	9.2432	10.7922	9.4292	10.22	9.8326	10.2363	9.8756	9.7576	8.729	9.7914	10.0542	10.1068	10.2967	10.0787
'MBD2'	10.3102	9.789	10.5692	10.3982	11.0526	10.5306	10.4223	10.2218	11.9889	10.7324	9.7608	10.6998	11.1763	9.5063	10.5878	10.0783	9.4052	10.5608	11.0796	10.7343	10.3664	10.9655	10.8701	10.3879	10.1883	10.061	10.0834	9.9603	10.7688	10.481	10.3429	10.1522	11.0424	10.5516	10.426	9.6225	11.1181	11.2825	10.1754	10.7684	10.6181	11.1578	11.0578	10.7044	10.7493	11.2756	10.6053	11.3859	10.7412
'MBD3'	9.9511	10.0211	8.7366	10.2243	9.4157	9.7026	8.8787	9.557	11.1458	11.5287	10.3644	9.8114	9.8812	9.3901	8.6055	9.7797	10.4111	9.9779	9.8165	9.7338	8.651	10.2563	9.6784	10.7689	10.1868	10.1065	10.0891	10.0019	10.2522	11.0353	11.8974	10.4316	9.3896	9.9844	9.7479	9.7965	11.0297	11.6574	10.3957	9.783	11.5259	9.4892	8.7741	7.943	9.8313	9.054	9.5047	9.6523	10.1043
'MBD4'	10.0813	9.4615	10.184	9.7637	10.8214	9.4672	9.9835	9.7631	9.7476	9.1869	9.828	10.0097	9.9689	9.5714	9.7814	9.4726	10.139	9.8811	9.5339	10.0472	10.0802	9.6611	9.8035	9.545	10.0599	9.9867	9.5851	9.9187	10.3571	9.9932	9.8393	9.8297	10.0566	10.061	9.4143	10.1509	9.7516	8.7962	9.8461	9.436	9.5763	9.8989	9.7354	10.137	9.2959	10.2568	9.7334	10.0786	9.579
'MBD6'	10.3493	10.7421	10.1744	10.2846	11.0158	10.3479	12.627	10.6511	10.5668	10.9008	10.7178	11.387	10.9124	10.7359	10.6883	10.8172	10.4383	10.5064	11.235	10.9163	10.2891	10.597	11.4191	10.4351	9.7642	10.7733	10.3769	10.8862	10.5674	11.2037	11.4856	9.7773	10.6721	10.6954	11.2696	10.2762	11.1393	9.9585	11.0514	10.0894	10.2713	10.7146	10.3026	10.4596	10.8231	10.5888	10.4787	10.8547	10.8557
'MECOM'	8.6281	5.9815	6.7223	6.6441	7.4214	7.9606	6.2799	6.2486	5.7765	6.451	8.377	7.4861	7.0643	7.2728	8.9056	6.7447	6.2876	7.3473	6.5553	7.1428	7.8375	6.2334	6.7925	7.835	7.9152	6.0634	8.2982	7.6844	5.6296	7.045	6.2222	7.7835	7.6908	7.2903	7.8938	8.2067	7.8938	6.7783	5.7773	7.8965	4.9332	6.7193	7.4985	7.6318	7.5179	10.3556	7.6886	7.2495	6.5036
'MEF2A'	10.3191	10.5483	10.829	10.0458	9.6383	10.0422	10.082	10.5064	8.9591	10.6158	10.2365	9.7059	9.8204	10.2508	11.2986	9.6166	9.8946	10.6438	9.9009	9.7955	10.4594	11.2732	10.5612	9.0137	10.2165	9.1096	10.4717	10.5843	9.8034	10.3634	9.5628	9.8021	10.7775	9.9694	10.5507	9.6502	9.8892	9.412	10.1415	10.6372	8.0054	10.4297	9.7497	11.0384	10.7303	10.5131	10.5681	9.8041	9.1794
'MEF2B'	4.0593	4.0768	3.686	3.3291	4.1998	4.3156	4.412	4.0947	3.8847	4.9783	4.6319	4.1096	3.1498	4.1358	4.5928	4.7878	5.375	3.3443	3.7776	4.0887	0.8642	3.8117	2.2807	3.4192	3.1303	4.7206	5.2496	3.7538	3.8599	6.2535	6.827	2.9812	4.2024	1.9429	3.9068	4.6817	4.646	4.5332	5.9601	3.2645	5.5922	3.5478	3.5853	2.281	3.3148	3.2505	6.4357	4.6693	4.6504
'MEF2C'	8.545	7.3669	8.3762	8.3298	7.5837	9.4581	8.2814	8.7415	7.353	8.5273	7.8417	8.7852	8.3675	8.1422	8.8995	7.7645	7.2747	8.46	8.5015	8.8343	8.6767	8.531	8.4775	8.668	8.3972	8.5224	8.7103	8.9286	7.7041	7.3579	7.6909	8.0493	8.6727	8.441	8.7525	8.2545	8.6732	7.891	5.5308	8.9126	6.1311	7.1487	9.1639	8.5049	7.5378	8.0933	8.7277	7.8137	8.2374
'MEF2D'	10.6569	11.6339	11.1628	11.4777	10.2714	11.6768	10.1076	12.0975	11.4467	11.1676	11.5479	11.4082	10.8093	10.9911	10.6817	10.006	11.2786	9.8071	11.5783	9.9272	9.9565	10.5183	11.0242	10.5195	10.2237	11.0487	11.2507	11.2491	11.3713	10.847	10.2896	9.8198	10.873	10.9651	11.6749	11.026	10.1336	10.2109	11.4266	10.8429	11.97	10.9	10.8176	10.3557	11.0848	10.7552	10.9892	10.5134	10.5935
'MEIS1'	6.8303	6.2659	7.5626	7.4494	5.5975	5.9429	5.9113	7.893	5.5079	6.1964	7.097	6.9441	6.4361	6.7255	7.5666	6.0449	4.9285	6.3662	5.1239	5.9896	6.5474	6.3321	6.5215	6.0389	5.6402	6.0916	7.799	6.0325	6.5253	6.8082	5.7737	6.4236	6.4508	6.1735	6.3468	4.6209	5.6451	7.682	1.9143	5.5917	7.3286	9.7062	7.0466	6.5483	6.2808	7.8546	6.6424	7.866	6.7351
'MEIS2'	7.1142	4.3252	7.3421	5.9328	5.9921	5.0563	4.1352	5.3518	4.0465	7.3963	6.5655	4.7886	6.5365	6.491	5.9522	3.4288	4.8531	5.9833	5.4529	6.6538	5.8766	5.1401	6.3743	5.8539	6.0129	6.0054	6.8639	5.4556	6.545	6.1715	3.9849	5.8206	5.702	4.901	5.9205	4.0288	5.8217	5.2554	2.3219	5.9007	2.8054	9.201	5.2953	6.0592	7.6795	4.8837	6.0454	7.2792	4.4475
'MEIS3'	8.6205	8.1839	4.363	7.4188	5.6807	6.1207	9.0366	6.3615	7.7099	5.9061	9.5761	8.3739	8.593	10.588	6.4808	9.8883	9.7729	8.1248	8.7856	7.0085	8.9623	9.3554	9.1279	10.506	9.4624	9.3943	8.8622	7.6673	8.7453	9.6135	5.9026	8.2535	10.2678	8.6086	8.2302	7.6482	9.4409	7.5577	10.0645	8.6822	9.3645	8.5818	8.7722	8.7764	8.935	7.974	9.1049	8.6843	8.9697
'MEOX1'	5.5092	1.1025	2.8445	5.6943	4.4954	5.971	4.8782	0.8267	3.7462	1.5683	3.8055	5.4739	6.5365	5.2756	4.982	1.6494	4.6676	4.7478	4.4243	7.3927	3.6795	3.8404	6.1705	3.4688	5.6742	4.8414	5.5884	7.7546	7.26	4.6174	5.7737	5.5706	6.649	2.7711	3.3168	3.0797	5.5335	1.9355	2.3219	4.498	1.7639	1.6548	1.5917	3.2751	8.0068	5.2935	2.0508	3.3365	0
'MEOX2'	5.1345	3.0605	4.17	5.5011	3.8004	5.7935	3.5717	3.8228	2.1537	5.8775	3.4779	4.8099	5.6619	4.6757	5.4154	3.9963	4.7736	4.9321	4.9262	5.7811	4.8026	3.5898	5.9057	3.7258	5.0866	3.0048	3.832	6.2526	5.6172	5.0044	4.6462	5.9078	5.7644	3.1042	4.8889	4.3255	5.514	2.103	0.9434	3.0354	0.4848	2.0249	3.9703	3.6524	6.2383	5.2724	4.7481	2.6193	1.657
'MESP1'	6.0528	4.9027	1.8383	2.7916	5.1839	3.5222	6.6703	1.8904	5.5188	2.4126	7.9803	3.9777	0.673	1.6306	5.8611	7.2548	4.9825	3.1718	5.9112	4.2811	2.5661	4.9219	4.4012	10.2818	5.995	7.5073	2.409	7.648	2.2619	2.938	5.0762	3.8372	7.7567	2.8743	2.4923	5.5913	7.5197	3.8262	7.3031	0.3651	8.3024	6.0792	5.9271	0.9016	2.037	4.965	4.6403	4.1392	4.7074
'MESP2'	5.4926	3.2809	1.0218	0.3585	5.812	2.8179	5.6778	0.4718	3.6304	2.0514	4.6401	5.1633	0.673	2.676	4.9139	5.1246	3.4179	3.3443	6.1717	2.9908	3.2022	4.7283	1.4465	7.7314	3.6915	5.5171	1.1581	5.0834	2.7877	1.222	4.7595	3.2032	7.0303	2.8743	2.9356	4.8031	5.9431	3.7271	4.4943	0.6562	6.6387	2.4053	6.2111	0	1.09	3.0731	5.2661	2.4203	4.4475
'MGA'	9.9173	10.7079	9.9523	10.3248	10.5695	10.4617	10.2856	10.2167	9.0457	10.2994	11.0046	9.8593	10.8445	10.4133	10.2669	10.8079	9.4586	11.4855	8.8417	10.1124	10.9458	10.1702	10.4306	9.2278	10.1996	9.8939	10.1853	10.6483	10.5105	9.597	9.5136	10.243	10.0868	9.5243	10.7767	9.5106	6.1145	10.0834	8.6173	10.0484	8.7745	10.0331	10.5316	10.1729	10.7846	10.1332	10.2974	10.3971	10.2104
'MITF'	7.4122	9.1012	6.076	7.7242	6.0867	6.5072	7.2211	7.1593	5.8646	5.9799	7.4714	7.9382	7.2277	7.5117	7.734	6.9896	7.9329	7.5389	7.6286	7.3101	7.854	8.1891	6.2158	5.9239	6.6256	8.5224	7.6827	7.054	6.4367	6.5247	5.9026	7.3089	7.3192	6.1836	8.1765	7.7293	5.0294	6.1434	3.892	6.8204	10.7261	5.1068	8.9539	8.0665	6.6606	7.52	7.464	9.1808	7.8319
'MIXL1'	0	0	0	0.3585	0	0.4889	0.9613	0	0	0	0.4913	0.4955	0.3754	0.378	0	0	0	0.2974	1.0817	1.049	0.4094	0	0.3647	0	0	0	0.944	0	0	0.5303	0	1.1196	0	0	0	0	0	0	0	0.6562	0	0.3863	0	0.3667	0.6455	0.6512	0	0	0
'MKX'	2.9093	6.3413	2.6211	3.805	1.9538	3.1152	8.0638	2.2833	2.2614	0	3.6275	9.6929	3.1254	2.9797	3.1006	0.9379	2.6838	3.0575	4.1191	2.1617	0.728	6.3046	3.8307	4.6702	3.1613	4.9478	3.7015	11.9161	1.82	4.6936	2.9354	3.0753	2.0772	3.1868	2.762	6.9685	0.6967	1.5278	0.9434	3.9714	10.802	7.3192	11.4713	3.5492	2.8495	4.3092	3.0868	5.1629	5.1185
'MLX'	10.9269	10.8842	10.3554	10.6799	9.6163	10.2711	10.4295	10.0615	9.7614	11.2073	10.4974	9.4223	9.8078	10.9073	10.4044	9.3302	10.1631	10.2364	9.7109	9.9417	9.5933	10.1415	10.5271	10.406	10.3257	9.6292	10.6746	10.4902	9.7395	9.8145	9.8234	10.0777	10.8796	10.8686	10.2589	10.15	9.558	9.9048	9.8918	10.1265	10.5664	9.7667	10.0387	10.5059	9.5711	9.6542	10.7982	10.2002	9.3517
'MLXIP'	9.128	10.5302	8.4546	8.8683	9.8022	9.3747	9.1346	8.5715	7.1542	10.2444	8.7173	9.6552	9.6306	9.585	9.9473	8.4472	7.1064	8.6901	8.5029	10.0152	10.2422	9.4753	10.1722	8.8341	8.8465	9.9274	10.0129	9.4368	8.8584	9.693	8.9516	9.4489	8.9923	9.5855	9.9386	8.8437	8.1021	10.1168	9.708	9.3121	8.6205	9.8011	9.6045	9.2522	8.3884	10.2096	9.9131	10.7499	8.878
'MLXIPL'	4.3784	1.249	1.348	6.2271	3.1309	3.3616	4.4485	2.8457	9.6413	3.9215	2.6493	5.13	4.763	3.6645	3.1955	6.1847	4.3488	4.5645	7.8284	5.4069	2.7177	3.7616	6.0629	4.3005	2.0631	3.8693	6.3077	4.8058	2.3835	6.4966	3.7853	4.5654	9.8563	3.7725	3.3581	5.1276	1.5172	1.746	7.377	4.7033	4.0158	1.3419	0.8978	0.9016	4.1182	7.0895	0.5691	3.392	4.8217
'MNT'	9.0294	8.9454	8.9605	9.4314	8.6456	8.7079	8.2901	9.5666	9.1916	8.5787	9.4403	9.4989	8.9035	8.7111	8.2745	9.5587	9.3298	9.1422	8.9597	9.0225	8.8661	8.4995	8.6224	9.4797	8.8601	9.6404	8.8764	9.0355	9.7835	9.4212	9.5681	9.2002	9.0296	9.2892	9.2865	9.2184	9.1858	9.2798	8.9409	9.3335	9.8214	9.5851	9.2158	7.5913	8.8163	8.8586	9.3433	9.21	9.3282
'MNX1'	8.2341	0	2.6211	6.5775	7.0606	0	5.0112	0	1.2509	0.8369	5.32	3.9006	3.5844	2.3765	5.3134	0	4.078	5.5759	3.6482	3.0385	6.719	0	7.1633	4.7876	1.5786	0.5253	6.0837	5.9718	0.8825	4.2971	1.3417	2.0453	0.546	0.3257	5.8281	1.9631	5.0566	7.7371	3.5942	0	3.8658	3.0108	0.3648	0	0.6455	3.5654	0.7869	4.6057	1.2844
'MSC'	5.9429	2.2239	4.5466	5.2647	5.6594	5.5719	6.1559	5.4502	6.4813	4.2901	6.2169	4.8038	6.0301	6.7402	6.8381	3.3108	6.7543	5.9861	6.3352	6.191	5.688	6.5096	4.8394	5.8501	7.2742	5.2863	6.3047	5.6744	5.4129	6.5675	5.874	6.4431	6.6498	4.2416	6.3139	4.5253	5.6778	5.9556	1.9143	5.8449	4.6396	4.1977	5.9112	5.4418	5.9293	5.6492	6.6637	6.6144	3.8236
'MSGN1'	0	0	0	0	0	0	0	0	0	0	0	0	0	0	0	0	0	0.2974	0	0	0	0	0	0	0	0	0	0	0	0	0	0	0	0	0	0	0	0.5567	0	0	0	0	0	0	0	0	0	1.369	0
'MSX1'	5.1129	3.5589	4.7965	3.7455	5.0526	4.2289	5.6644	4.502	8.2075	5.4018	5.7259	4.4797	4.523	5.5765	5.4639	3.9963	6.9112	5.3435	6.2443	5.2935	5.1744	5.5912	4.7941	9.759	7.4416	3.733	6.5113	5.6229	4.1933	5.9406	5.9271	5.6626	5.2577	4.6031	6.0458	5.5279	6.3578	4.5608	7.4035	5.0923	5.9473	4.6227	4.6202	7.7017	3.48	4.8837	5.4529	5.3976	4.4475
'MSX2'	9.2995	9.2258	5.0643	6.5298	9.3919	3.4172	8.2637	8.0633	6.6239	5.8083	7.0927	7.8665	6.5775	9.5799	7.875	10.1614	4.6676	9.066	9.564	8.3031	7.9623	6.936	7.7362	7.2141	6.8208	8.1863	7.0362	8.4014	7.9355	8.797	3.9849	8.6275	5.8359	7.9333	6.246	7.7405	9.2312	5.0245	6.609	7.7632	4.9887	5.299	8.9572	7.7835	9.0338	8.9891	7.0318	9.1009	8.4858
'MTF1'	8.8984	10.3872	9.3885	9.8066	9.0241	9.3074	9.0751	9.0804	8.4686	9.1212	10.1191	9.4524	9.4063	9.5063	9.1766	9.2317	7.942	10.7414	8.2495	9.6325	9.3113	9.252	9.6321	8.9245	9.3082	8.9794	8.2435	9.9303	9.9459	8.8452	7.0824	9.1315	9.1745	9.975	9.4916	8.4533	8.7175	9.0221	9.2641	9.6799	8.2217	9.8095	9.634	8.8579	10.0058	9.1828	9.8388	8.9795	9.6555
'MTF2'	9.2279	9.2554	8.4461	8.5147	9.1744	8.5145	9.5554	8.0779	8.2782	8.8873	8.8257	9.3664	9.4964	8.5243	8.5661	8.7541	7.7398	9.0082	8.1679	9.1372	9.1876	8.5131	8.2633	7.193	9.0794	8.9642	8.4772	8.4095	8.9023	10.5334	12.9926	8.4323	8.2199	9.2573	8.7879	8.117	9.2759	9.4203	9.2655	8.4887	7.7699	9.3033	9.1911	8.8177	8.7639	9.6183	9.2807	8.9335	9.2419
'MXD1'	10.6223	8.5322	8.8245	9.3212	9.2836	8.9636	9.009	8.5238	9.0324	8.5242	10.259	9.4989	8.8736	9.1358	10.621	10.5222	8.1314	8.1771	7.4921	8.7364	8.2458	9.6433	7.0583	6.8323	11.3969	9.9307	8.6662	9.172	8.7396	7.5616	8.2711	8.3875	9.6505	7.7804	10.2322	8.758	10.5991	7.9444	9.894	8.3832	10.3537	9.4371	8.5598	10.867	8.2468	9.1728	9.5233	9.4095	8.5425
'MXD3'	7.839	6.8315	6.1566	7.0388	8.2463	6.9429	7.1377	6.6529	7.998	8.049	8.0235	6.8041	7.7079	7.2137	7.3003	6.692	7.9996	7.1133	7.4272	7.4986	7.5344	8.1969	8.5814	7.9693	6.7501	7.775	8.2931	7.3473	6.3806	8.4772	9.2367	7.3234	7.1508	7.6986	6.8242	6.4413	8.8	7.6569	8.6539	6.1058	7.4476	7.2668	5.697	6.4675	8.7364	7.6166	7.4972	6.6006	6.1339
'MXD4'	8.8216	10.1086	9.8768	11.0486	9.4833	10.3434	8.9017	9.518	10.2581	11.2068	9.9531	10.9276	10.2044	10.3041	9.0104	9.7067	9.5702	9.4267	9.2577	10.7892	9.5262	10.027	10.3922	10.2179	10.0405	10.8706	10.5053	10.3531	11.0792	11.5401	11.5443	11.1856	10.2532	8.8878	9.9403	10.4365	10.9857	11.0815	10.4642	10.5397	9.9382	9.6637	10.3396	8.2144	10.3625	9.5584	9.9332	10.5169	10.1963
'MXI1'	8.9219	10.4948	10.6267	10.5306	8.9531	9.7729	8.0714	9.5615	8.1315	8.8136	9.1199	9.986	9.5534	9.1481	10.5933	11.9383	8.0152	9.4476	9.6916	9.2047	8.75	8.7317	10.9214	8.795	10.0902	9.7651	9.5903	9.2053	10.0252	9.8275	8.6657	9.4918	8.9147	9.562	8.4537	11.4557	10.932	8.7824	8.5525	10.202	9.9475	10.8529	9.0627	8.977	9.3311	9.3623	9.0262	9.9701	10.1276
'MYB'	12.0762	10.8322	12.0478	11.6807	11.5956	9.7828	10.7618	12.5214	11.5522	9.7955	11.1182	12.2405	10.9782	11.9726	9.7417	12.4905	10.2988	13.0173	12.4935	10.7913	10.2876	10.5611	10.9746	10.8186	11.9907	10.9538	10.0172	10.8614	11.8838	12.3402	11.1315	11.5833	11.0686	11.2763	12.1077	11.9413	11.8398	8.8908	11.718	12.1503	10.8568	8.4296	11.5779	11.7204	11.9885	12.2087	12.576	10.4085	11.8393
'MYBL1'	7.7191	10.8841	6.281	6.1317	7.7217	7.9034	9.6553	6.9676	8.1752	11.0184	9.1449	6.1843	5.3927	7.2273	7.8857	9.3605	8.0724	7.9095	7.263	7.6902	7.8823	7.3231	9.1227	7.8029	9.3369	5.816	8.308	8.8979	8.2189	6.8697	5.5078	6.6313	8.0846	8.3643	7.1001	4.9649	9.042	5.0035	8.9337	4.9651	8.8931	6.6371	12.0978	7.7393	9.4394	8.1895	7.4933	6.8843	5.6996
'MYBL2'	9.7834	7.9866	4.4335	7.5592	12.4128	8.8164	11.583	6.7148	8.9861	10.2569	9.2185	7.037	10.4384	9.0091	10.7975	9.0358	8.9103	10.4007	8.9125	11.859	11.3959	8.174	10.0775	10.0538	9.772	9.5144	11.3386	10.6072	8.6039	8.4167	10.4726	9.9997	9.2711	8.8423	9.3351	7.6806	11.3658	11.0606	11.7706	5.4937	6.7009	10.1819	6.1998	10.2008	8.866	10.7403	10.2851	11.6512	6.6551
'MYC'	11.7622	9.6741	10.9315	11.4143	9.4769	9.9668	10.2126	10.6333	8.0643	7.7656	10.2465	9.8433	12.1013	10.1661	9.7583	12.0086	10.4193	9.9005	10.4749	10.6519	9.2903	9.2964	11.1999	9.6142	11.2995	8.699	11.6287	10.349	11.1131	9.6907	7.2224	10.819	11.6539	9.356	10.0806	11.6185	10.1998	7.0889	10.3334	11.5228	10.6721	12.0932	7.5548	9.8221	11.0654	10.4795	11.4246	10.951	9.9188
'MYCN'	3.6395	1.9939	2.0325	2.669	6.2481	3.8794	3.2514	3.3068	2.1537	2.4126	1.3911	3.4378	6.6814	5.6211	8.4179	1.7834	2.9237	8.6789	3.2571	4.5516	6.631	1.099	9.0564	2.5936	2.8792	3.2904	7.7316	3.2266	7.051	5.4478	11.338	6.9331	3.2839	2.8743	2.1603	2.9309	3.0249	10.1537	2.8995	1.9559	0	5.2299	3.0842	5.9755	0.6455	2.9718	4.3636	5.1142	1.9529
'MYF5'	0	0	0	0	0	0	0	0	0	0	0	0	0	0	0	0.3844	0	0	0	0	0	0	0	0	0	0	0	0	0	0	0	0	0	0	0	0	0	0	0	0	0	0	0	0	0	0	0	0	0
'MYF6'	0	2.8003	0	1.0898	0	0.8535	0	0	0.4276	3.4881	0	0	0	0	0	0	0	0.2974	0	0.3418	0	0	0	0	2.4251	0	0	0	0	0	0	0	0	0	0	0	0	0	0.9434	0	0	0	0	0	0.3586	0	0	0	0
'MYNN'	8.8977	8.6531	9.1346	9.0435	8.8863	9.3912	9.1298	9.07	7.932	8.351	8.8777	9.0071	10.0044	8.9307	9.436	8.9404	8.7533	9.1984	8.6276	8.7499	9.7777	8.7986	8.7685	8.3841	9.0177	9.048	8.556	9.4968	9.298	8.5372	8.162	8.8132	8.7207	8.9258	8.857	9.1101	8.9039	8.8129	8.8448	8.9675	8.4298	10.1592	8.7844	9.4537	9.0346	9.0678	8.7497	9.0063	8.9983
'MYOD1'	0	0	0	0	0	0	0	0	0	0	1.7799	0	0	0	0	0	0	0	0	0	0	0	0	0.7819	0.4826	0	2.7099	0	0	0	0	0.4761	0	0	0	0	0	0.5567	0	0	6.2111	0	0	0	0	0	0	0	0
'MYOG'	0.8331	0	3.3609	0.3585	0	1.3861	0	7.2464	2.9173	0.8369	0	0.4955	0	1.6306	0	3.2083	2.6838	1.247	3.7713	1.9782	0	0.4654	1.7227	2.902	0.8437	0.5253	0.944	0.8553	0	0.5303	0	0.4761	1.5058	0	4.5402	0	2.2402	0	3.7004	0	0	0.3863	0	1.4521	0	0	2.2836	0	0.7806
'MYPOP'	6.9292	6.7135	6.9008	7.0152	6.6502	9.386	6.9718	6.8467	7.934	8.287	7.5105	6.9051	6.3598	8.0956	7.2113	6.6426	8.0323	6.8368	7.0075	7.4041	6.951	7.3059	7.5495	7.416	7.4806	6.8642	7.2203	6.9126	7.6013	7.6882	7.8368	7.0355	7.9435	7.3587	6.8876	7.1893	7.0711	6.9962	7.7979	7.1092	7.9646	7.6231	6.4194	6.9438	6.6647	6.3374	7.5087	7.3648	6.4214
'MYSM1'	8.1008	7.9616	7.8309	8.3697	7.6263	7.3751	5.8885	7.3997	5.7583	7.139	8.3628	7.6511	7.9207	7.8887	7.0807	7.7766	5.5933	9.3548	7.184	7.3342	8.2489	6.9494	8.2781	6.5405	7.0672	8.195	7.2985	7.301	7.965	7.9229	5.4915	7.2171	7.3108	7.9599	7.9823	6.3459	7.3296	7.3444	5.7528	8.3248	6.0465	7.1611	7.9213	6.79	7.9254	7.8723	7.5068	7.2938	8.0664
'MYT1'	7.5668	8.3196	8.1928	9.3527	7.1362	11.0093	2.5197	8.2563	5.6924	8.7623	1.3911	4.8308	1.1301	7.6276	0.6626	7.613	3.6583	3.8811	2.4506	1.3805	6.263	4.5522	9.2877	5.5994	5.6053	2.4307	9.6748	5.3922	9.6406	2.4443	0	1.5631	5.4821	7.8391	4.1977	1.801	7.9528	1.746	7.8981	7.1996	4.1837	4.3461	2.4103	4.0802	8.2641	4.39	5.293	1.5746	5.2872
'MYT1L'	0	2.6502	1.0218	0	0	0	0	0.8267	0	0	0	0	1.1301	1.1362	0	0.3844	0	0.5438	0.8027	0	0	0	0	0	0.4826	0	1.1581	0	9.1279	0.5303	1.3417	0	0	0.5913	0	1.6185	0.39	1.5278	0	0	0	4.4712	0	0.3667	0.3586	0.6512	0	0	0
'MZF1'	7.7832	8.3076	7.8733	8.932	6.8821	10.2588	7.5719	8.7117	9.1698	9.285	9.013	8.6317	7.8721	8.613	8.0696	8.6697	8.3843	7.8551	7.7391	8.6973	8.0099	8.2336	9.4204	8.3359	8.2005	8.8295	8.2494	8.0096	8.8516	8.9561	9.6562	7.6515	8.4503	8.8499	7.9739	8.392	9.144	7.8824	9.3937	8.6241	9.6129	6.007	7.1566	7.0809	8.3905	7.0732	8.1023	7.658	8.6399
'NACC2'	5.3525	5.7303	4.6264	6.2699	4.9356	5.591	5.2632	6.6934	5.9232	6.0328	5.419	5.0958	6.2288	5.9212	5.1093	4.7023	4.8139	5.6697	5.7509	5.5121	6.6872	5.0764	6.0567	4.3522	5.035	6.199	4.9043	6.8123	6.9659	6.3233	3.8886	5.9899	5.0925	5.4943	5.344	5.744	4.9004	4.3438	6.0826	6.4635	6.4604	5.6734	5.5109	2.7628	6.4717	5.3948	6.1275	7.7328	5.7582
'NAIF1'	7.4231	7.2236	7.3283	7.4747	8.1546	7.9513	7.3935	7.6284	8.1974	8.2068	7.4482	8.0738	7.3975	7.5967	8.031	7.5177	7.2006	7.4901	7.7052	8.0762	7.7955	7.7064	7.9792	7.7982	7.3776	7.5451	7.6344	7.7972	7.6292	7.7988	8.0689	7.598	7.6251	7.8149	7.5126	7.8299	8.8182	8.8159	7.9147	7.2632	8.0989	7.344	7.5854	7.0293	7.2793	7.7438	7.7771	7.7984	7.9072
'NANOG'	0.334	1.3819	1.0218	0.3585	1.4459	0.8535	0.5592	0.4718	1.4462	1.9076	1.1486	0.8637	0.673	2.676	1.6042	1.6494	0.8278	0.5438	0	1.6499	0.4094	1.335	1.4465	1.6591	1.1322	0	0.3873	0	0	0.5303	0	0.4761	0.9411	0	0.6584	1.4095	0.6967	1.746	0.9434	0.3651	1.9243	1.1556	0	0.6587	0.3586	0	1.5531	1.1291	0.7806
'NCOA1'	10.5795	10.7867	10.6533	11.25	10.513	11.2599	10.5797	10.2646	10.0966	10.1143	10.2242	10.7716	11.1767	10.6267	10.7626	10.6276	10.011	11.0158	10.1151	10.3941	10.5804	10.6213	10.9754	10.3041	10.154	11.6732	10.7346	10.9604	11.2142	10.8442	10.4459	10.4361	9.9572	10.3398	10.7476	10.43	9.3998	10.3009	10.4312	11.5238	9.981	11.8933	11.0519	10.8431	10.7491	11.0399	8.6868	11.5405	11.5974
'NCOA2'	10.5907	11.6168	9.6716	10.2151	9.2417	10.1531	9.6409	10.9177	8.1561	8.9344	10.8019	9.9796	9.7663	10.7239	10.1589	11.3508	10.2519	10.8552	9.7913	9.3172	11.4222	9.9805	9.3244	8.9394	9.7622	10.8968	10.1033	10.5518	11.2958	9.0669	8.5226	9.6981	9.719	11.5123	10.4883	10.5998	9.6286	9.0338	9.0054	10.3709	10.6396	9.9788	11.6144	10.6715	11.5788	10.6648	10.1727	9.3591	10.8389
'NCOA3'	10.9515	11.6588	9.822	10.1635	12.7	9.6006	11.851	10.1222	10.4176	9.4958	11.4155	10.1656	10.9403	11.6257	11.7465	12.1756	10.9127	11.2993	9.7907	12.0956	12.1064	10.552	11.644	9.3788	11.1612	10.3385	10.7452	11.9564	11.8564	10.5112	10.4116	11.698	10.7589	10.5494	10.9062	10.8665	10.2411	10.5396	11.061	10.0476	10.6196	9.8685	10.4653	12.3545	11.5171	11.0226	10.8961	11.2048	9.2487
'NEUROD1'	0	0	0	0.8846	0	0	0	0	0	0	0	0	0	0	0	0	0	0.2974	0	0	0	0	0	0	0	0.9094	0	0	0	0	0	0	0	0	7.7539	0	0	0	0	0	0	0	0.3648	0	0	0	0	0	0
'NEUROD2'	0.8331	0.5449	1.0218	0.3585	0	0	0	0	0	0	0	0	0.673	0	1.7363	0.3844	0	0	0	0.3418	1.2095	0.4654	0	0	0	0	0	0	0	0	12.5396	0	0	0	0	0.4999	0	9.9184	0	0.3651	0	0	0	0	0	0	0	5.2703	0.7806
'NEUROD4'	0	0	0	4.1179	0	0	0	0	0	0	0	0	0	0	0	0	0	0.5438	0	0	0	0	4.5503	0	0	0	0	0	0	0	0	0	0.9411	0.3257	0	0	0	0	0	0	0	0	0.3648	0	0	0	0	0	0
'NEUROD6'	0	0	0	0	0.3645	0	0	0	0	0	0	0	0	0	0	0	0	0	0	0	0	0	0	0	0	0	0	0	0	0	0	0	0	0	0	0	0	0	0	0	0	0	0	0	0	0	0	0	0
'NEUROG1'	0	0	0	0	0	0	0	0	0.757	0	0	0	0	0	0	0	0	0	0	0	0	0	0	0	0	0	0	0	0	0	0	0	0	0	0	0	0	0	0	0	0	0	0	0	0	0	0	0.481	0
'NEUROG2'	1.6248	0	1.0218	0	0.897	0.8535	0.5592	0.4718	0	0	0.8571	0	0.673	0	0.9064	0	0	1.1007	0	7.3508	0.4094	0	2.6924	0	0	0.5253	0	2.1719	0	1.6876	0	1.5631	0	0	0.3665	4.4122	0	0	0	0	0.847	1.6548	0	0	0	1.0982	0	1.1291	0
'NEUROG3'	0.334	0	0	0	0	0	1.2753	0.4718	0	0	0	0	0	0.378	0	0	0	0	0	0	0	0	0	0	0	0.5253	0	0	0.5077	0.5303	0	0	0.546	0	0	0	0	0.5567	0.387	0	0	0	0	0	0	1.0982	0	0	0
'NFAT5'	10.8167	10.8436	10.6173	10.7374	9.6297	9.9315	10.3875	10.8738	9.2285	10.2569	10.9886	10.5061	11.2058	10.6864	11.0151	11.2557	9.8101	10.1736	9.5419	10.2188	10.6209	10.6213	11.2078	10.1168	10.855	9.5771	10.7966	10.4031	10.1738	10.6473	9.9404	10.282	10.5745	9.6838	10.7376	11.1461	10.1956	9.1908	10.0152	10.8979	9.8015	11.2391	10.6237	11.2032	9.9256	10.1398	10.7723	10.4206	10.4965
'NFATC1'	8.5278	8.1975	7.8012	7.3802	7.8368	8.3495	8.1624	8.9856	6.8904	4.9667	8.7891	8.3757	8.8663	6.9726	8.3081	8.4895	8.2222	7.5843	8.6836	9.2034	8.0072	8.522	8.3098	9.0955	9.0548	8.7217	8.9128	8.591	7.7215	7.9334	7.9985	6.2785	9.6976	6.3361	8.0656	7.806	8.8172	9.4919	9.3018	6.8386	9.7442	9.7851	8.0923	7.3593	8.188	8.4015	8.2236	8.6044	8.8424
'NFATC2'	6.1138	6.8374	5.6422	6.4342	6.5431	8.9077	6.8108	7.8954	5.6924	5.5902	8.2501	5.9365	7.2476	6.1019	5.3956	5.5762	5.8475	6.3861	6.4426	6.9442	7.0436	6.3115	6.7507	6.3627	5.617	6.8858	5.6427	6.6001	7.733	5.6905	3.0288	5.7801	6.9995	4.1053	6.6795	4.5203	2.2402	2.389	6.2897	6.0271	3.5089	5.1573	6.0637	6.1793	7.0862	5.9814	6.1175	4.2633	3.9409
'NFATC3'	9.9397	8.9581	9.7728	9.7311	9.8931	9.7729	9.9774	10.2265	8.8886	9.1303	10.2339	9.3162	10.0769	10.2952	10.306	8.9854	9.5811	9.8755	9.224	10.2368	10.4765	10.2102	9.0368	9.9847	9.2129	9.0348	10.4556	10.2556	9.5886	9.4416	10.1076	9.9099	9.8563	9.3318	10.2405	9.5172	8.4275	9.5708	8.7957	9.7839	8.3491	9.7664	8.8152	9.8354	9.2397	9.944	9.8653	10.4877	8.8868
'NFATC4'	9.3261	9.0577	8.4922	8.1988	8.7024	7.9059	7.4802	9.4106	11.4481	9.3703	9.4703	10.6239	10.4507	11.6042	9.8224	9.1158	10.5072	7.1911	9.6067	7.6331	7.0109	9.123	11.9018	9.402	10.4235	9.6796	8.8468	11.0214	11.6684	9.3562	11.3587	9.8254	9.1722	10.6237	10.176	10.0604	9.3471	7.7435	10.0949	8.1427	10.7802	5.5653	10.0567	10.4362	10.5644	9.6329	9.207	7.2458	9.9242
'NFE2'	4.9153	6.485	0.5995	0.3585	4.9082	3.4172	4.8548	2.1638	7.8086	0.8369	2.3382	3.641	4.3655	4.9378	6.8632	7.9699	3.064	5.0263	1.5165	3.5799	0.728	7.1978	5.7448	4.3005	6.4466	0.9094	2.6403	3.0962	3.3013	4.4219	0.596	7.5507	6.914	2.8236	2.9356	3.505	4.1252	1.2706	4.73	0.8983	4.7093	4.41	3.4687	3.3176	3.0594	3.9318	2.714	4.994	3.3691
'NFE2L1'	12.6809	13.3877	12.8814	13.104	12.4478	12.5083	12.8256	12.9629	13.4314	12.5863	13.9383	12.6944	12.4153	12.6232	12.2638	12.8354	12.616	13.1029	13.3146	13.618	12.0805	13.477	12.9421	13.2365	13.051	12.5232	13.8033	13.5084	12.3766	12.4849	11.3832	12.6743	13.4081	13.4473	13.4732	12.7217	12.0409	11.6534	12.3199	12.9594	13.7503	12.3004	13.1663	12.8153	13.2783	11.9417	12.7066	12.4154	13.043
'NFE2L2'	10.4917	10.7548	11.1248	10.8601	10.9395	10.5575	11.8362	11.3887	10.545	10.6274	10.2695	11.3146	11.1625	10.9413	11.3254	10.5439	10.8508	10.6837	9.8242	10.9901	10.9715	11.3555	10.1973	10.5592	11.1423	11.1491	10.8348	10.9844	11.2664	10.8698	10.8414	10.7717	11.0727	10.3894	11.0244	10.8051	10.8784	10.4857	12.7455	11.2645	10.7247	11.3002	11.2999	11.5635	11.4548	10.8933	10.5152	11.2751	11.0582
'NFE2L3'	9.0705	9.0026	7.418	7.7882	10.2764	6.95	11.5287	7.5531	9.6212	6.3008	9.2734	8.4503	8.4799	7.7207	8.4301	11.8438	8.013	7.2638	8.6438	9.0983	7.761	8.9672	6.526	6.9793	10.6391	8.281	8.066	7.4307	9.3789	7.6214	8.2735	7.4085	8.5577	6.9846	7.9623	9.6797	8.2739	11.1907	8.75	7.652	10.745	8.555	8.6095	8.1541	7.3975	9.7194	8.6298	9.3635	10.1795
'NFIA'	8.6535	10.1187	10.5982	9.7934	10.7043	10.6853	10.8178	8.5656	10.1826	9.384	11.0841	11.5034	9.8151	9.1647	9.8089	10.6889	10.547	12.4722	11.0485	11.05	10.4395	11.1258	8.8426	10.5852	10.2732	11.277	9.5416	9.2654	9.8264	10.4598	10.7475	10.824	11.4172	10.859	10.6866	9.6301	8.558	12.351	6.2725	9.9924	9.8002	11.7397	12.0807	10.2029	10.4928	10.5509	6.8472	10.8725	11.4311
'NFIB'	9.6129	10.2254	7.6204	8.9371	10.6566	8.8597	10.6387	9.6846	8.5651	9.8246	7.6097	9.6864	11.6307	10.2607	11.7901	9.2455	7.0099	7.6515	7.8284	10.8705	10.8905	7.089	9.0903	8.624	8.1104	7.1672	10.3008	9.7139	9.0078	8.7397	10.6341	9.8028	10.9292	7.1326	8.8398	7.2881	8.2506	8.8951	7.3059	7.7766	8.6793	11.0957	8.5174	8.8269	7.9437	11.1454	7.6784	6.1903	7.7332
'NFIC'	10.6692	10.1423	9.9334	11.0588	9.9457	10.5982	9.3267	10.7687	9.5082	10.0131	11.6324	10.7675	9.669	9.5241	8.8235	10.5875	10.5221	10.3773	10.7944	10.0664	9.8488	10.7557	9.0949	9.5255	10.0367	11.297	9.3023	10.7415	11.1546	9.7312	10.0215	10.3771	8.7518	10.6006	11.0939	10.1847	10.4194	11.5343	9.5122	10.8341	10.6166	9.2585	9.6964	8.5026	11.0185	9.5682	9.6935	12.0044	11.2185
'NFIL3'	8.7752	5.3469	7.6317	6.1374	9.7971	6.6061	9.6789	7.4063	6.7587	4.9667	8.0526	7.955	7.9728	7.581	8.6397	10.0848	7.4512	9.0807	6.9694	9.1032	8.6686	7.6391	7.6417	7.2555	7.7033	4.9883	8.2333	8.5111	7.4142	8.2115	7.814	8.083	7.4387	8.4005	6.9896	7.6777	6.1528	9.632	7.6107	5.6258	9.2706	10.9364	8.2203	8.2682	9.0879	7.5155	6.7272	9.8422	8.8058
'NFIX'	10.9237	9.4282	13.046	13.6728	9.4499	9.3544	9.8945	13.1329	9.2926	7.5158	12.2291	11.6685	10.0793	9.1879	9.7039	10.3807	11.8762	12.3707	13.8666	10.3155	11.8139	11.2135	8.167	10.5879	9.5415	12.7045	9.6638	10.4386	9.7918	10.8189	9.9193	11.2075	10.6225	11.3517	11.4698	13.4435	9.7712	11.3407	9.2662	13.9145	10.2387	9.7598	9.4792	9.6029	8.1527	10.5656	12.6884	10.938	11.3453
'NFKB1'	10.2255	9.8852	10.7125	11.1753	9.8658	10.3218	10.3425	9.8061	9.6568	10.0707	10.6396	10.4856	10.2272	9.8504	10.4503	9.2251	9.914	10.4819	9.8443	10.139	10.953	10.4163	9.2751	9.3819	9.9167	10.5557	9.9109	10.4743	10.0947	10.6393	9.9389	10.1685	9.6338	9.1398	10.8218	10.0979	9.5561	12.0283	9.7653	11.6867	10.8508	10.5868	10.6336	9.6587	10.1424	9.9423	9.2334	10.5083	10.8976
'NFKB2'	9.6038	8.584	9.244	10.1972	9.7971	9.5931	10.2763	9.451	10.0306	9.2856	10.8002	9.6293	10.5877	9.0224	9.4432	9.3287	9.0624	8.7342	9.9452	9.4294	9.1339	9.5446	9.075	9.3264	9.9454	9.7882	9.738	9.4871	9.2449	9.5677	9.5495	9.0793	8.8543	9.3061	9.8236	9.7728	9.6879	9.7808	8.9933	9.69	10.8013	12.4911	9.0873	7.661	8.8893	9.923	9.1499	9.7148	9.818
'NFXL1'	7.5155	8.6392	9.0021	8.4773	7.6653	7.9628	8.6478	8.2231	7.3113	7.7064	7.7141	7.9329	8.5676	8.0401	8.9256	8.7793	7.4978	9.1161	7.6231	7.8628	7.793	7.8958	8.6536	8.152	8.315	6.9741	8.5638	9.0447	8.513	8.1395	8.3636	8.4207	8.4322	8.4182	8.0277	8.27	9.0045	8.2378	8.2671	8.4827	7.7324	7.9741	7.8481	8.0413	8.4779	7.7966	8.2991	7.9824	8.4474
'NFYA'	10.3164	9.7062	10.1576	10.1906	11.1286	10.427	10.8436	10.0345	9.5	9.4101	9.3463	10.4168	9.8518	10.2817	9.8641	10.3764	9.886	10.1592	10.0497	10.5382	10.1961	9.4636	10.9391	10.0041	10.3556	9.9455	10.1431	10.5148	10.0986	10.9767	10.762	10.4115	10.5388	9.5356	10.138	10.0514	10.739	10.6221	10.8266	10.2044	10.3311	9.8031	10.4589	10.6918	9.312	10.5968	10.0355	10.0503	10.7327
'NFYB'	9.3042	9.4258	9.3549	9.5882	9.554	8.6467	9.608	9.3262	9.6457	9.1584	9.1552	9.5176	9.7598	9.8004	9.6948	9.1848	9.2282	9.7087	8.6532	9.2574	9.2332	9.3215	9.8478	9.0822	9.7883	9.1784	9.8031	9.3224	9.5124	9.2295	10.9303	9.2985	9.7919	9.1706	9.4397	9.2083	9.6582	8.7481	9.9331	9.1751	8.7071	9.5002	9.3484	9.7105	9.503	9.9965	8.8931	9.8845	9.6847
'NFYC'	9.7809	10.4092	9.6354	9.7962	9.712	10.6906	9.6873	9.5183	9.5887	10.0036	10.2598	10.1062	10.1831	10.0448	9.6	10.1108	9.4508	10.2126	10.1071	10.158	9.8843	10.027	10.2327	9.4923	9.7663	10.0305	9.6162	9.1435	9.2558	9.7668	10.6615	9.6283	9.6631	10.2905	9.6697	9.7799	9.8418	10.1638	9.7931	10.1373	9.0887	10.9701	9.9621	9.3465	9.7811	9.1333	10.2172	9.2199	9.6813
'NHLH1'	3.14	3.3146	1.0218	3.1987	0.6552	1.5932	2.9315	2.3936	1.4462	1.5683	3.0535	0.8637	3.3936	2.2908	1.8572	2.1237	1.5546	3.2433	2.4506	1.9782	2.6439	1.8738	2.6924	2.902	2.1941	2.5437	2.5673	0.8553	2.8732	2.8519	2.4864	1.3583	1.5058	2.102	2.2507	1.801	3.1309	3.4447	1.1576	1.8446	2.5341	4.5489	2.1547	0.6587	2.1329	2.32	2.484	2.4203	1.9529
'NHLH2'	0.8331	0	0	3.2423	0	0	2.1092	3.6557	0	0	0.8571	0.8637	0	0.9249	0	0	0	2.4194	0	0	0.4094	0.4654	5.3767	0	0	0	0.944	0	0	0.9172	0	0	0	1.9208	3.6844	0	0.39	0	0	0.8983	1.5834	0	0.6558	0.3667	0	2.7451	0	0	0
'NKX1-2'	0	0	0	0	0	0	0	0	0	0	3.763	0	0	0	0.369	0	0	0.5438	0	0	0	0	0	0	0.8437	0	0	0	0	0	0	0.4761	0	0	0	0	0	0	0	0	0	1.6548	0	0	0	0	0	1.369	0
'NKX2-1'	0	0	0	0	0	0	0	0	0	0	0	0	0	0	0.369	0	0	0	0	0	0	0	0	0	2.4251	0	0	0	0	0	0	0	0	0	0	0	0	0	0	0	0	1.5068	0	1.5972	0	0	0	0	0
'NKX2-2'	3.4802	0	0	0	0	0	5.133	0	0.4276	0	0.4913	0.4955	0.673	0	1.6042	0	8.4212	5.9516	0	0	7.2317	0	0.3647	5.1511	0	0.5253	8.2109	0	0	0.9172	8.4527	0.8334	0	1.0095	0.9011	4.5203	0	10.0427	2.2303	0	0	0.9418	0	7.7216	6.2436	0	0	0	0
'NKX2-3'	0	0	0	0	0	0	1.533	0.4718	0	0	0.4913	0	0.3754	0	0	0.3844	0	0	0	4.4494	0.4094	0	5.7602	1.2862	0	0	0.3873	0.3445	0	0.9172	5.7326	0.4761	0	0	0.6584	4.3255	0	0	0	0	0	4.6929	0	0	0	2.7451	0	0.8412	0
'NKX2-4'	0	0	0	0	0	0	0	0	0	0	0	0	0	0	0	0	0	0	0	0	0	0	0	0	0	0	0	0	0	0	0	0	0	0	0	0	0	0	0	0	0	0	0	0	0	0	0	0.481	0
'NKX2-5'	0.8331	0.2981	0	0.3585	0	0	4.7571	1.8904	4.4623	0	1.3911	0	6.0134	0.378	0	0	0	0	0	0	0	0.4654	5.6896	7.2824	0.8437	0.5253	0	0	0	6.241	0	0	0	0	0	0.4999	6.463	3.8733	8.4946	0	0	7.8377	0	0	0	1.9457	0	0.481	0
'NKX2-6'	0	0	0	0	0	0	0	0	0	0	0	0	0	0	0	0	0	0	0	0	0	0	0	0	0	0	0	0	0	0	0	0	0	0	0	0	0	0	0	0	0	0	0	0	0	0	0	0	0
'NKX2-8'	0.334	0	0	3.0095	1.4459	0	1.7516	1.8904	0.757	4.7935	0	0	0	0.378	1.1149	0	0	2.9333	0	1.5215	0	3.8016	2.1541	1.2862	2.3142	0	3.3986	1.3886	0	2.7603	0.596	0.8334	3.2839	0	0	1.9631	0.39	0	0	0	3.6532	0.3863	0.8978	0.3667	0	2.1449	0	4.2927	0.7806
'NKX3-1'	6.1878	6.7601	8.8839	7.0463	5.9255	10.5349	7.1411	5.4444	7.2971	7.8516	7.4177	10.7161	8.2723	6.593	6.5271	7.1283	4.5768	7.6116	10.5673	8.0014	6.9043	7.7064	6.0691	6.1599	7.6557	11.5459	6.5872	6.9255	2.1291	7.6663	7.4756	7.2508	6.7511	7.1326	7.4133	6.7693	4.8854	9.993	7.7284	6.6694	5.5646	8.8907	4.9507	7.5716	8.1165	7.3788	3.4481	7.1685	9.2906
'NKX3-2'	3.3755	0	1.0218	1.8233	2.9814	0.8535	3.5131	4.1401	3.6304	1.5683	4.543	2.7523	2.5974	4.6757	3.3683	0.3844	3.3093	1.9057	3.0129	3.997	2.788	3.9151	1.8432	1.6591	2.7991	1.4629	3.3986	0.3445	0.5077	4.0486	1.3417	1.3583	3.2839	0.8155	3.8953	3.3378	0	3.7775	2.7753	1.724	1.1363	3.1167	3.9703	3.9512	1.9342	1.7145	4.824	4.4577	2.408
'NKX6-1'	3.609	0	0.5995	1.5727	0.3645	1.3861	0.9613	1.1112	4.0161	0.4783	2.9051	1.1567	0.9195	3.4832	1.9689	0	1.1128	1.9912	1.8502	5.2935	2.788	1.8738	3.8595	1.2862	1.1322	1.6762	2.9004	2.6767	0	2.1871	2.9354	1.9018	2.4854	0.8155	1.849	1.801	0	4.3769	0.387	0.6562	0	1.789	2.6274	1.4521	5.076	2.1449	2.2101	1.9146	4.3493
'NKX6-2'	0	0	0	0	0	0	0	0	0	0	0	0	0.3754	0	0	0	0	0	0	0	0	0	0	0	0	0	0	0	0	0	0	0	0	0	0	0	0	0	0	0	0	0	0	0	0	0	0	0	0
'NKX6-3'	0	0	0	0	0	0.4889	0	0	0	0	0	0	0	0	0	0	0	2.1485	0	0	0	0	0	0	0	0	0	0	0	0.5303	0	0	0	0	0	1.165	0	0	0.387	0	0	0	0	0	0	0	1.2933	0	0
'NME2'	12.4062	12.4465	12.5626	12.1762	12.7645	12.5835	13.3996	12.3436	12.0997	12.7232	12.446	11.8142	13.6092	12.6244	12.3972	12.2569	13.3011	12.3104	12.8448	12.2082	11.5214	12.4341	11.968	12.9992	12.2301	11.5124	14.6465	12.3828	12.6163	12.1005	12.9704	12.7158	13.3291	12.8362	12.0847	12.726	13.2154	14.1207	12.675	12.4178	13.2658	12.1372	11.7985	12.2281	12.9051	11.7716	13.9721	13.3866	11.7866
'NOBOX'	0	0	0	0	0	0	0	0	0	0	0	0	0	0	0	0	0	0	0	0	0	0	0	0	0	0	0	0	0	0	0	0	0	0	0	0	0	0	0	0	0	0	0	0	0	0	0	0	0
'NOTO'	0.334	0.5449	0	0.3585	0	0	0.5592	0	0.4276	0	0	0	0.673	0.6772	0	0	0	0	0	0	1.4009	0	0.6554	0	0	0	0	0	0	0	0	0	0	0	0	0	0.39	0	0	0.3651	1.5834	0	0	0	0	0	4.6952	0.8412	0
'NPAS1'	4.122	4.5955	2.3566	4.3148	3.2226	2.3318	2.2594	5.1778	6.6239	5.9155	4.8372	6.0026	2.191	6.2398	2.7088	6.2382	3.7442	3.3443	5.7509	3.8971	1.7212	5.7008	3.6106	4.4504	5.1363	5.3717	5.1741	4.3132	2.4957	5.1559	1.3417	3.9141	3.8875	4.1472	4.593	4.7374	4.2945	1.5278	6.3508	5.844	4.9887	3.7962	5.3163	1.9611	3.8901	4.7372	3.9093	4.3776	5.0884
'NPAS2'	6.5979	3.8388	7.5348	7.333	6.5869	10.8201	8.3646	9.435	5.2835	4.0639	8.4014	8.4264	7.0188	6.2398	8.3767	5.1742	9.7976	7.218	6.7425	6.3713	6.8314	7.3128	6.238	7.1716	6.316	9.1849	7.4586	5.9149	6.7226	8.9422	6.4919	6.6199	7.4876	6.0299	7.4872	7.6059	6.8208	8.6651	8.2023	7.8912	8.2785	10.8025	7.2835	6.7825	8.7488	6.5804	8.4589	8.7428	8.1635
'NPAS3'	5.0462	4.5538	2.4949	4.9758	3.2663	3.9934	5.6778	4.4	5.1356	3.7634	4.7957	5.1467	4.523	5.4927	4.1145	3.8512	2.4983	3.6639	2.7187	5.3794	3.6421	4.0539	3.3508	3.3719	3.5999	6.5221	5.463	3.2676	5.846	4.2641	7.9	5.2826	6.4956	1.0095	4.0544	1.6185	5.1352	9.3492	4.6789	6.8991	1.9243	4.3242	6.6925	3.476	4.8826	5.3948	3.4481	4.3776	6.968
'NPAS4'	0.605	1.1025	0	0.3585	0.3645	0	0.5592	2.0336	0.4276	1.1239	1.5986	1.6084	2.0939	1.7638	0	0.3844	0	0.2974	0	0.6178	0	0.8167	0.6554	0	0	0	0.3873	0.3445	0	1.874	0	0	0	0.3257	0.6584	0	0	0	0.9434	0.3651	0	0	0.3648	0	0.3586	1.0982	0.9761	0	0
'NR1D1'	8.4359	9.7782	8.53	7.7144	8.2024	9.8022	7.9124	8.2885	8.5843	8.1959	9.1599	8.3648	9.7451	8.9028	10.193	9.3837	8.6301	7.7804	8.7051	7.8136	10.2244	9.6137	8.4396	7.7664	8.9016	10.2293	8.1593	8.3443	8.8838	8.3655	8.1542	8.219	8.6881	10.3824	8.5948	7.303	9.3143	9.3625	8.4178	7.9114	8.1829	8.028	7.7219	9.0588	10.2977	6.4694	10.0016	9.7988	8.6669
'NR1D2'	10.0384	11.0049	11.21	10.2902	9.0626	10.5937	9.8706	10.3905	9.1101	10.1442	10.0834	10.2988	10.6737	10.727	10.7148	10.9525	10.3537	10.4909	10.1896	9.5996	10.2449	10.1915	10.5796	10.2047	10.5231	11.307	10.1089	11.1219	10.9446	9.555	9.7419	10.4487	9.7889	9.855	10.0848	10.0458	10.1228	9.6346	10.1815	10.7679	9.301	8.9916	9.9241	10.6477	10.7188	10.6137	10.5561	9.604	10.3832
'NR1H2'	9.6287	9.7224	9.2863	9.7335	9.5451	10.4789	10.8525	10.1167	10.5477	10.9079	10.5354	9.8068	10.088	10.8215	9.6352	10.2057	10.9724	9.7866	10.5905	9.9558	9.8636	10.2763	9.7658	10.4463	10.5011	10.2134	9.4139	9.6446	9.8647	10.3344	11.3337	10.185	9.7039	10.4048	10.1122	10.338	9.9393	9.1472	10.5257	10.0799	11.0919	9.4737	9.2739	9.5081	10.2086	9.2383	10.5503	10.2193	9.8306
'NR1H3'	8.7623	7.7626	8.0874	9.0366	9.6224	8.0291	9.1479	7.7934	9.0258	6.9639	8.2917	9.3032	7.7055	8.0685	8.0597	7.5556	7.8062	7.3853	8.2548	8.8816	7.6019	9.0902	7.6313	8.3335	7.5404	8.7948	8.126	7.7582	8.1064	9.0586	8.8577	9.2089	8.242	8.0203	8.3152	8.06	7.9419	8.2378	7.6599	8.4054	8.8363	8.7538	8.1194	7.661	7.1333	8.0993	8.127	7.8213	8.7027
'NR1H4'	0	0	0	0	0	0	0	0	0	0	0	0	0	0	0	0	1.1128	0	0	0	0	0	0	0	0	0	0	0	0	0	0	0	0	0.8155	0	0	0	0	0	0	0	0	0	0	0	0	0	0.8412	0
'NR1I2'	2.295	2.5407	1.0218	1.5727	1.5906	0.8535	2.839	1.5528	1.025	2.0514	1.7799	1.7904	2.6666	1.1362	1.9689	1.1513	1.3506	2.072	1.5165	1.2243	0	1.8738	3.3095	0	1.5786	1.6762	1.3446	1.2317	1.6365	0.5303	0	0.4761	3.2839	1.7136	1.2904	3.6548	1.5172	0	2.0275	1.2868	1.7639	2.0249	1.447	0.6587	2.5353	1.0982	0.3124	2.3096	0
'NR1I3'	2.8002	3.0736	3.1552	3.4558	3.4994	2.6407	3.1058	4.1739	2.663	3.1342	2.8551	3.2572	3.6333	4.044	2.6848	2.185	3.1178	3.3989	3.0555	1.6388	5.162	2.2456	1.6319	3.186	2.7134	3.0817	3.3384	2.5674	3.5329	3.0622	1.7694	3.4079	2.8746	2.6188	3.1799	4.1702	2.4726	2.9209	4.0256	2.4589	4.1642	3.7509	2.6281	2.8882	1.8097	3.079	3.0987	4.3888	2.6663
'NR2C1'	8.5248	8.5736	8.2004	7.9267	8.4377	8.4072	8.4781	7.3595	7.4009	8.3387	8.6533	7.5971	8.2414	8.5184	8.7878	8.8706	7.9802	8.9107	5.5706	8.2797	6.3055	8.6629	9.5614	8.2163	9.3466	8.1241	8.1308	8.069	7.872	8.5696	9.3468	7.7937	8.6629	7.3498	7.3861	7.7349	8.2521	7.6073	9.0277	8.1919	7.7432	8.6418	8.6074	9.1698	7.9715	8.1667	8.5219	8.2315	7.4311
'NR2C2'	9.9161	10.5846	10.6556	10.146	10.3871	9.4393	9.8461	11.0619	8.5918	9.5184	10.2438	10.4011	10.4068	10.1824	9.8852	10.1511	9.182	10.3018	9.1568	8.7313	10.094	9.1352	10.8243	8.9005	9.8767	9.8574	9.7768	10.1136	10.9958	10.2197	9.0602	9.6238	9.696	9.4651	9.7069	9.8857	9.8671	9.5832	10.1416	10.2446	9.8226	9.9708	10.4056	9.3826	9.8956	10.4393	10.6583	10.0535	10.2221
'NR2E1'	0.334	0	0	0	0	0	0	0	0	0.4783	0	0	0.3754	0.378	0.369	0	0	0.5438	0	0.3418	0.4094	0	0.3647	0	2.1941	0	0	0	0	0.5303	0	0	0	0	0	0	0	1.5278	0	0	0	1.5068	0	0	0	0	0.3124	3.8924	0
'NR2E3'	2.4406	4.4667	2.7371	3.0095	2.1534	1.5932	5.0734	3.4668	3.5477	4.0974	3.3689	3.9006	2.7326	5.7946	3.5588	6.6645	3.1919	4.4331	1.5165	1.2243	3.6421	4.2685	6.1057	3.9438	5.7614	4.2813	3.0148	1.6588	4.9119	4.9009	0.596	2.1759	1.9107	2.1847	3.3982	3.0072	3.0249	0.5567	4.3275	1.724	2.8855	1.3419	2.7559	3.6524	4.4701	1.7145	4.0423	2.6193	3.0319
'NR2F1'	7.1357	3.2464	4.2503	7.034	6.3121	6.7751	5.3662	6.9451	4.5499	5.9155	7.2041	5.4058	8.7426	7.383	7.2226	3.94	5.4213	8.2142	6.2514	7.7416	6.8804	6.6654	7.2747	4.1911	5.2907	5.5032	8.99	7.4686	5.0833	6.5107	6.327	6.9285	7.0753	4.8638	6.3365	5.9319	5.9063	6.4457	2.1324	4.7033	3.1023	3.3077	5.1625	6.0212	7.1246	7.1888	6.1175	9.3452	4.7465
'NR2F2'	10.4634	6.1448	9.7244	10.2732	12.6105	8.946	10.7999	10.0093	10.2463	8.3264	12.2043	12.2059	9.8199	10.5042	10.9178	10.2581	10.7692	11.8678	10.614	11.4613	11.0261	11.0877	9.7355	10.1027	8.4258	11.7742	9.9723	10.782	10.5189	11.0307	10.0833	12.5806	11.9128	11.3179	10.1615	9.6034	10.3221	9.5429	4.371	10.009	9.6978	11.2223	12.1479	9.8795	11.2395	10.8112	8.1977	8.4788	10.1606
'NR2F6'	10.7326	10.8537	9.3227	10.0192	10.2518	10.9745	9.4703	9.7267	11.3752	11.6445	10.656	9.8206	9.8472	9.8297	11.893	11.4289	10.8813	10.4385	10.3757	10.0541	10.6571	9.8556	10.106	10.8711	10.6275	10.2811	11.2841	9.9669	10.8462	10.1526	11.2328	10.6104	9.7814	10.6385	10.3294	10.3203	11.0196	10.9493	10.874	9.4896	11.174	9.8291	9.6919	8.977	10.1221	10.0518	11.8406	10.7143	10.3043
'NR3C1'	9.5069	10.7589	10.3492	9.6154	9.7905	8.8177	10.0744	8.7284	9.9574	9.1879	9.7608	9.8631	9.8513	9.914	9.8159	10.0294	7.553	8.6909	8.1434	9.9335	9.4565	10.3589	10.4057	9.3568	8.8748	11.1315	9.4594	9.0779	10.1843	9.8126	7.9927	8.7583	9.9738	10.1048	8.9324	9.6027	7.8283	7.662	11.0457	10.486	10.5128	9.1994	11.183	10.9344	9.8295	10.0969	10.2091	9.5974	10.7806
'NR3C2'	6.394	10.1768	6.13	5.6135	4.7477	5.9985	3.5131	5.9835	6.1918	5.7034	9.6041	5.7732	7.2616	5.7711	6.9405	8.3506	4.9467	7.8916	4.4491	7.4267	6.2444	6.2187	6.7736	5.3676	6.9188	4.2484	7.0894	6.3077	8.8426	7.3579	4.2405	5.7279	5.292	7.0687	5.1462	6.3459	4.9004	4.9821	2.5664	5.6425	4.0158	4.885	8.7966	5.0241	10.3447	6.7882	4.8362	6.7207	5.2053
'NR4A1'	11.1261	8.1341	7.2524	8.1264	8.9821	10.4903	8.3728	7.7578	8.3425	8.9251	8.9634	8.6939	12.1445	10.9607	10.3375	8.3774	9.7665	8.0116	9.2374	9.2941	8.7577	8.7837	7.6541	9.6624	10.1419	8.8062	9.3149	11.004	7.7416	9.6257	10.6041	8.3132	8.5057	8.4209	11.4169	8.295	9.5369	9.68	9.0762	8.8473	8.6988	13.0625	8.2175	8.4534	9.3887	8.8209	7.7531	9.2462	8.7635
'NR4A2'	9.6377	6.3736	11.1786	9.5266	8.2421	9.9327	8.5215	11.1506	8.6431	11.2713	7.8869	10.5825	9.6769	8.0685	8.3956	7.7338	7.2455	12.0505	11.7435	7.4357	6.9813	10.0629	8.4516	8.9008	8.2749	10.5371	7.0564	8.9117	7.1656	9.1729	7.4033	6.3144	10.3836	11.7175	10.3072	5.4752	6.2442	6.0542	6.1021	9.9046	8.3115	10.4761	7.9685	7.2863	9.4804	7.697	9.7391	9.1429	10.1165
'NR4A3'	6.9137	3.4419	4.996	3.6835	6.1581	10.7129	6.6087	3.7417	4.6524	4.1302	4.2365	3.4913	7.5676	6.624	6.8559	3.3446	4.1107	5.5619	3.7713	6.4703	7.0895	6.0382	3.9428	4.9642	6.542	5.0082	5.9606	8.0991	4.4653	4.2303	6.0876	4.8062	5.3419	3.3747	6.1015	4.5203	5.2217	6.4917	3.5569	5.4563	4.9142	8.7589	3.6777	4.3699	5.9062	5.1618	3.0868	5.5394	3.8718
'NR5A1'	0	0	0	6.2325	0	0	1.533	0	0	0	0	0	0	0.378	0.6626	0	0	0.5438	0	1.2243	0	0	0.8974	0	0.4826	0.5253	0.3873	0.3445	0	0.5303	0	0	0.546	1.7136	0	0	0.6967	1.746	0.387	3.3927	0	3.3517	0	0	0	0	0	1.1291	0
'NR5A2'	6.1618	6.6881	4.714	6.1604	4.5495	7.7279	5.8652	5.0986	4.2949	4.2543	4.2672	5.9171	5.6448	5.6472	6.7699	5.1119	4.078	4.5784	5.5363	6.0722	5.7415	3.8404	6.0379	5.9239	6.8459	3.9938	6.5307	6.7595	4.8071	4.5368	4.8897	5.0807	5.9259	5.3039	5.6063	5.9022	5.1095	6.5436	4.5332	6.4108	4.4703	5.3214	5.8644	6.0212	4.9368	6.7882	6.21	5.9249	6.0358
'NR6A1'	4.596	4.0333	5.0419	5.9787	5.2288	3.2437	4.0553	4.232	0.757	1.3632	2.4496	3.7766	4.6308	3.7633	5.097	4.9504	3.1294	4.5922	0.4565	3.4448	4.5831	3.1067	5.6896	1.6591	3.0958	4.8414	4.1648	3.2266	2.5997	4.9432	2.7283	3.5786	4.6392	3.7725	3.0906	5.2106	4.0187	0	0.6919	4.6213	4.4441	5.3324	5.4071	1.5972	4.6266	3.6982	1.5531	4.1064	1.9529
'NRF1'	8.5104	8.7127	8.3215	8.6147	8.3259	8.5351	8.5564	8.7864	8.6394	8.1874	8.2481	8.871	8.9079	8.7894	8.424	8.6059	8.5446	8.3131	8.5947	8.8726	8.501	8.3492	8.6193	8.5204	8.7566	8.7877	8.6541	8.3415	8.8921	8.8199	9.3308	8.524	8.7898	8.4219	8.6441	8.5216	9.0067	8.7385	9.3089	8.6074	8.9136	8.562	8.5773	7.9242	8.5415	8.4727	8.4864	8.1414	8.6776
'NRL'	4.6884	5.0212	4.596	4.9519	3.973	4.9616	5.5812	4.1423	5.8538	4.5509	4.1623	5.1337	4.4128	4.9398	3.4191	5.0637	5.0954	4.436	4.521	5.4419	4.2789	4.5329	5.2842	4.7104	4.4659	4.9089	4.0353	4.4707	4.3537	5.3638	5.3532	5.368	5.035	3.825	4.1588	4.3567	4.3108	5.4699	4.1162	4.8829	5.5683	2.5672	5.0292	3.5662	3.4051	4.5767	4.2043	4.793	5.2331
'OLIG1'	0	1.249	0	1.5727	2.2437	0	0.5592	0	1.6182	1.3632	2.4496	0	0.673	0	0	0	2.8481	3.9034	0	0.6178	2.8549	0.4654	5.6734	5.2083	1.1322	0	4.2836	0.3445	0	2.938	2.1955	0.8334	0	0	0.9011	2.4739	0	1.9355	0.9434	0	3.2306	6.1681	0	1.2909	0	0	0.5691	0	0.7806
'OLIG2'	0	0	0	0	0	0	0	0	1.025	0	0	0	0	0	0.369	0	0	0	0	0	0	0	1.1045	0	0	0	0.3873	0.3445	0	0	0.596	0	0	0	0	0	0.39	0	0	0	3.2907	0	0	0	0	0	0	0	0
'OLIG3'	0	0	0	0	0	0	0	0	0	0	0	0.4955	0	0	0	0	0	0.2974	0	0	0.4094	0	0.3647	0	0	0	0	0	0	1.222	0	0	0	0	0	0	0	0.5567	0	0	0	1.1556	0	0	0	0.6512	0	4.8628	0
'ONECUT1'	2.6939	0	0	0	0.3645	0	0	0	0	0	0	0	0.3754	0	0	0	0	0.2974	0	0	0	0.4654	2.1541	0	0	0	3.0148	0	0	0	0	0	0	0	0	0	0	0.9573	0.6919	0	0	1.1556	0	0	0	0	0	1.5746	0.7806
'ONECUT2'	8.4472	2.2239	5.108	2.3872	5.9118	2.2113	0	3.3068	0.757	4.6427	0.4913	3.543	4.2121	1.8857	8.6238	3.3873	6.0965	7.886	1.0817	2.3996	8.3143	0	9.3488	4.4022	1.7587	0	5.729	0.6224	0.8825	5.2599	7.4756	5.0125	5.6892	4.9491	4.3487	5.5663	0	10.6833	5.8864	0.6562	3.0336	7.7103	0.6558	8.3814	0	3.6982	6.5449	7.242	3.2652
'ONECUT3'	0	0	0	0	0	0	0	0	0	0	0	0	0	0	0	0	0	0	0	0	0	0	0	0	0	0	0	0	0	0	0	0	0	0	0	0	0	0	0	0	0	0	0	0	0	0	0	0	0
'OSR1'	6.03	0.7557	3.1257	3.805	2.5572	5.603	4.6249	7.1436	3.7462	0.8369	5.5117	3.641	5.1607	3.9704	5.0597	2.4801	5.4851	1.1007	2.9448	7.1125	4.6601	4.2398	4.3614	1.9552	3.5519	3.8693	2.4903	4.7491	4.5194	6.7075	3.7853	4.8654	5.8703	2.1847	1.849	4.7816	1.9235	2.8321	3.2184	2.5596	4.3341	4.3019	1.447	2.4169	1.8235	4.1328	1.2933	1.7546	2.1983
'OSR2'	9.0592	5.0093	2.4949	4.6588	5.8979	5.1247	8.1432	3.9725	9.1941	8.8324	7.909	6.6227	8.2041	7.8101	6.971	3.6554	7.1305	8.4288	7.9679	8.7809	8.3797	8.0715	7.961	6.7575	6.1483	4.0713	8.4507	8.2045	3.631	7.8245	4.7865	7.6607	8.7049	7.0577	7.6477	8.1213	9.0521	5.2906	10.1518	3.9976	3.2306	5.9984	5.529	6.2523	9.6647	7.2922	5.8596	6.2885	4.0698
'OTP'	0.605	0	0	0.6454	0	0	0	0	0	0	1.1486	1.7904	1.1301	0	0.6626	0.6876	1.7334	2.8894	0.4565	0	0.4094	0.8167	1.4465	1.2862	0	0	1.5097	0	0	1.6876	0.596	0	0	0	0	0	0	2.103	0.387	0	0	2.0249	0	0	0	1.0982	0	1.1291	0.7806
'OTX1'	4.4316	0.7557	2.8445	3.7755	3.6098	4.7667	4.9899	0.4718	4.2693	5.3331	4.5177	5.1467	4.8985	1.4838	4.09	0	5.6722	5.3596	4.3206	4.021	4.0661	0.4654	2.8153	4.4022	2.4251	4.7735	3.2194	4.913	4.2898	5.3879	6.8463	0	3.9316	0	5.1811	6.3311	3.1309	6.9364	5.3576	0	3.742	7.8928	3.3103	4.1757	5.7486	5.3551	5.4206	5.7766	2.591
'OTX2'	0	0	0	0	1.9538	0	0	0.4718	0	0	0	0	0	0	0	0	0	0	0	0	0	0	0	0	0.8437	0	0	0	0	0	0	0	0	0	0	0	0	0	0	0	0	0	0	0	0.6455	0	0	0	0
'OVOL1'	8.8224	8.7653	7.6868	7.6491	10.0969	7.4233	8.5816	9.0886	9.4011	9.5923	9.1695	8.4671	8.2301	9.2019	8.0707	8.4179	6.5724	8.508	9.8987	8.0341	7.0328	8.0322	9.0049	9.1367	8.3347	8.1842	9.3669	8.5365	9.5107	8.6096	7.9956	7.624	9.5759	8.1339	6.587	8.1864	9.5393	7.5432	8.5945	7.9258	9.0295	6.5594	8.7061	6.034	8.9605	8.2928	8.9661	9.4036	8.7611
'OVOL2'	7.8888	8.5596	7.9797	8.0112	8.2242	8.989	6.9444	8.3258	8.2701	9.0308	5.4053	8.5082	7.6574	7.8139	8.6658	8.07	8.0806	8.0231	8.0144	7.288	8.6697	6.927	8.3725	8.4209	7.955	8.4391	8.8186	7.3942	8.6394	8.6356	8.3569	7.9479	7.4349	7.9363	8.5052	8.3871	7.605	8.1035	8.2957	8.0217	8.5142	7.322	8.0816	8.0334	7.9602	7.9274	8.9563	7.3786	7.7998
'PATZ1'	11.4382	10.767	10.9857	10.2069	10.6668	11.3885	10.3535	10.9867	10.4564	10.2434	9.5606	11.1072	11.2979	10.9617	10.9657	11.333	10.7447	10.7009	10.5849	11.4438	10.4775	10.4127	11.7366	11.4263	10.5188	10.761	11.2076	10.5487	11.8257	11.5008	11.7764	10.2761	10.2774	10.3888	10.2702	10.3123	11.3413	11.9656	10.9703	10.9501	11.4774	8.9411	11.2073	10.1213	11.2668	10.6168	10.6554	9.876	11.2032
'PAX1'	2.6346	0	0	0	1.1041	0	0	8.7583	1.2509	0	0.8571	1.4002	0.673	1.6306	0.6626	0.6876	2.4983	1.9057	1.8502	2.0729	5.1874	2.0164	3.2671	0.7819	1.3726	0	0	1.3886	0	2.3214	1.8309	0	1.2509	0	3.2743	0	0	6.6147	0	0	1.1363	5.0139	2.4103	5.0495	0	0	4.084	0.481	0
'PAX2'	5.8976	0.2981	5.2515	6.12	6.8788	0.4889	3.7849	8.2454	6.4123	7.3168	5.4989	4.9311	3.0236	7.4684	5.047	0.9379	6.1837	5.5828	4.2377	0	5.0369	5.1086	9.684	7.2555	1.1322	7.1405	7.9946	3.655	1.1798	5.9089	5.0318	5.2384	6.0413	7.2691	5.6233	6.7964	1.1645	2.103	3.0677	2.817	0.847	0.9418	5.6824	3.7487	2.037	5.0168	4.824	4.3498	5.6176
'PAX3'	1.3578	0	0	0	4.7165	0	1.7516	0.4718	0.757	3.1477	0.4913	0	4.1164	0	2.832	0.3844	1.5546	0	1.5165	2.6657	0.9887	0.4654	0	0	1.1322	0.5253	0.3873	1.0558	0	1.222	1.0165	0	1.9107	0.5913	1.849	0	0.6967	0	0	0.8983	0	5.6471	0	1.4521	0.3586	0	1.2933	1.5746	0
'PAX4'	0	0	0	0	0	0	0	0	0	0	0	0	0	0	0	0	0	0	0	0	0	0	0.3647	0	0	0	0	0	0	0	0	0	0	0	0	0	0	0	0	0	0	0	0	0	0	0	0	0	0
'PAX5'	4.7009	0.5449	0	0.8846	0	1.9351	3.3214	0	1.025	0	0.4913	1.1567	3.3523	1.3205	1.2971	0	1.8925	0.5438	0	4.3202	1.5699	0.8167	1.4465	0	0.4826	0	2.409	0.3445	3.1722	0	0	0.8334	2.3617	0	0.9011	0.4999	0.39	0	0.387	0	0	0.9418	0	0.9016	2.2229	2.32	1.1434	1.369	0
'PAX6'	5.4067	5.426	5.1294	4.8823	3.0828	6.1123	4.2829	5.8447	4.7481	4.4743	5.0465	4.8308	5.2978	5.9141	4.1386	6.4343	5.2988	5.1148	5.5363	5.2333	5.6596	5.1861	6.6006	4.9642	6.2722	5.1576	4.2373	3.7155	5.5922	4.7661	4.732	5.5824	5.7398	4.4775	5.344	7.8507	6.542	3.3809	5.7111	4.7657	5.2979	5.883	5.0667	6.5616	5.1919	5.5434	6.1958	7.3191	5.0576
'PAX7'	1.4975	0	0.5995	0.3585	5.4249	0	6.6295	0	0.4276	0	1.7799	0	4.165	0.6772	8.9308	0	0.8278	0	1.5165	0	10.6182	0	5.0154	3.4688	0	2.3082	0.6923	6.9094	0	9.9774	7.7504	5.367	0.546	0	0.9011	0	0	11.3397	1.6571	0	0	7.3843	0	4.4862	1.7037	0	0	0.8412	0
'PAX8'	4.6717	7.6167	2.3566	5.5627	5.1138	6.9964	6.5732	6.9586	5.6435	3.9584	4.543	7.2345	5.4329	3.9977	6.2406	7.4361	5.7047	3.4079	6.5724	2.8903	6.2256	4.2968	4.9896	4.7495	6.1402	6.8588	5.124	5.607	4.3507	2.3214	2.4864	6.1009	4.2078	4.7325	6.0646	6.3011	5.4943	6.5581	7.3003	0.6562	5.8901	3.731	5.5109	5.8436	3.9173	6.7733	7.079	3.4968	4.4942
'PAX9'	5.5419	5.755	2.9444	5.1115	6.6543	5.237	7.6187	5.3923	5.8035	5.261	7.4448	8.2473	4.3233	6.1992	8.4093	5.5101	6.4305	7.893	5.9377	6.376	6.7892	6.9626	5.5811	7.2281	7.3033	6.0916	7.6073	5.4644	5.3748	6.9549	7.271	5.3533	7.7444	3.9246	7.5598	6.5122	7.0306	6.2632	6.5675	2.1556	7.1816	9.1181	8.9564	5.5279	6.3622	8.0567	7.2167	8.0058	5.9037
'PBX1'	14.9162	12.8259	13.7259	12.0673	12.9908	14.1815	12.571	14.2966	12.4711	13.8442	12.4635	13.4059	13.6877	15.2332	14.0179	12.553	13.5339	13.2453	14.7248	12.8527	14.9152	12.2811	14.4287	12.8725	12.7615	13.6005	12.9519	15.1878	13.5685	12.9434	13.3755	13.1683	14.2635	13.8703	14.1069	12.6369	12.525	13.49	12.451	12.2722	13.0201	11.983	13.0841	12.51	13.4217	13.1171	14.3066	10.518	12.6
'PBX2'	10.2392	9.8999	9.9273	10.1232	10.9613	9.8731	9.7864	10.0281	11.7037	11.003	9.2506	10.4241	10.7874	9.5917	10.0861	10.4037	10.1757	9.856	10.0298	10.247	10.3135	10.2728	11.0178	10.7754	9.5446	9.8697	9.9776	10.2011	9.5855	10.56	11.304	9.785	10.4917	9.2615	10.4643	9.7157	10.5548	10.2787	10.8168	9.6257	9.9001	9.3448	10.1304	9.9547	8.7852	10.3442	9.3319	9.407	10.1848
'PBX3'	7.9015	8.0341	10.6178	10.7767	9.4035	8.7877	7.5217	9.0865	7.6166	8.2125	8.096	8.6116	8.1463	6.8765	8.7831	7.4285	7.7962	9.1281	7.807	8.7035	7.2317	7.8843	8.7435	8.5147	8.8302	8.0279	8.5595	9.1659	8.027	7.4561	8.8223	7.0355	7.802	9.408	8.8407	10.3631	7.8065	9.3387	7.8158	11.3094	9.1418	8.2243	9.3038	8.6037	8.3377	7.7167	7.7154	9.2396	8.5943
'PBX4'	4.5486	0.7557	0	0.8846	4.071	3.7556	2.9315	0.8267	1.9107	5.2757	2.7397	1.7904	2.2819	0.9249	0.9064	3.5838	1.7334	1.9912	3.1401	3.409	3.8534	0.8167	3.0337	2.4105	1.5786	2.8376	3.5197	3.0962	2.6968	2.938	3.7853	1.7424	3.5335	2.102	2.4162	1.801	2.4183	3.7775	3.1699	1.9559	1.9243	1.1556	1.2861	1.9611	1.9342	2.476	4.5686	5.285	2.1983
'PCGF2'	10.0402	10.7138	9.7803	9.5464	9.7123	10.0511	9.7256	10.5102	10.0096	11.098	10.1885	10.1778	8.7441	10.3189	9.9507	9.7534	9.6683	10.1245	9.6903	9.4606	10.0101	9.9324	10.6592	9.3367	9.108	10.1226	10.2872	10.0562	10.0017	10.2923	12.9827	9.5742	11.0864	9.9394	9.4054	9.8606	9.9783	10.0871	9.5861	9.917	11.2681	9.0064	9.8016	9.1206	9.1215	9.3811	9.157	9.4005	9.785
'PCGF6'	8.5521	5.9762	6.9912	7.5308	7.7945	6.582	7.8044	7.6646	6.9399	6.5451	7.4714	6.9247	8.3584	7.4061	7.8839	7.7255	7.2381	7.7499	7.6259	7.0055	6.852	6.5876	8.2222	7.5271	7.9711	7.8415	7.4434	7.6147	6.9164	7.157	8.0439	6.7977	6.7755	7.0301	7.1213	7.5141	7.7782	7.9361	6.9078	7.5065	7.5291	8.6855	6.989	7.9715	7.1362	7.7854	7.5942	6.9596	7.132
'PDX1'	0	0	0	0	0	0	0	0	0	0	1.1486	0	0	0	0.369	0	0	0	0	0	0	0	3.8878	0.7819	0	0	0	0	0	0	0	0	0	0	0.3665	1.6185	0	0	0	0	1.3771	1.6548	0	0.3667	0	0	0	0	0
'PEG3'	7.1787	13.9452	9.057	6.9717	8.417	5.4096	2.6786	9.3774	8.705	4.2114	6.1983	7.4521	8.5657	6.6052	6.3804	12.735	4.376	5.792	6.1567	5.6637	7.285	4.1777	10.1613	13.2546	13.9462	5.4353	5.3147	4.8604	4.1108	8.7227	3.0288	6.0163	13.6343	4.4526	5.6046	9.977	4.3171	7.0328	8.6891	6.8803	7.4156	2.1786	8.4447	9.4997	9.5347	7.0933	6.1907	4.0534	8.0918
'PGR'	7.5978	3.7677	13.3124	9.8462	11.4512	13.0333	9.1249	13.1779	11.4203	11.5088	13.0922	14.1618	6.1855	6.1392	6.0507	6.1038	12.3421	11.8713	13.2907	10.8152	5.7765	13.8715	5.4638	9.6649	13.8565	11.6198	5.032	5.8354	8.3842	10.9855	2.7283	8.8317	5.2047	11.1993	12.2682	6.9541	3.6057	4.0061	7.3119	7.054	5.6588	1.789	15.4093	6.9388	5.741	10.0665	4.2398	4.3498	14.2064
'PHF1'	9.6358	10.4122	9.9181	9.6932	9.3435	10.1258	9.333	10.378	10.9876	11.0477	9.476	10.3271	9.2913	9.5444	9.4022	10.1053	10.0006	8.7649	10.0718	9.2655	9.0824	10.1558	11.3265	10.2967	9.5322	9.7011	9.4346	9.5646	9.3381	10.3793	10.4907	8.9911	9.8656	9.271	9.5684	9.0938	10.2017	9.3585	10.6179	10.2536	9.6922	8.767	9.577	8.4735	8.5962	9.5518	9.3751	8.3271	9.826
'PHF20'	10.7487	11.3797	10.3326	10.6542	10.8521	12.4183	11.091	10.8413	10.8713	9.6841	11.41	10.5767	10.8838	11.415	10.6114	11.9732	10.2058	10.9202	10.5495	10.5565	11.8963	10.6602	10.5885	9.8641	11.0297	10.4286	11.0596	11.8706	11.0416	10.2432	9.4674	12.6396	10.9954	10.6016	11.1055	10.2524	10.6532	10.7017	11.2429	11.1002	10.5761	10.5527	11.1201	11.2363	11.0812	10.4898	10.4503	10.6841	11.0703
'PHF21A'	9.1821	10.41	9.8855	10.1316	9.4517	9.2786	9.449	10.1796	9.254	8.9552	9.9081	9.9458	9.117	9.7745	9.5469	9.8653	8.9751	9.8144	9.0219	9.1757	9.0763	9.8389	10.4915	9.3835	9.4746	9.5755	9.7313	8.8856	10.4613	10.1672	9.5004	8.8577	9.8966	9.1813	8.9917	9.953	10.1964	10.5618	9.6627	9.8211	9.3353	11.0404	9.4034	9.4084	9.7053	9.4151	9.3609	9.049	9.8019
'PHOX2A'	0	0	0	0	0	0	0	0	0	0	0.4913	0	0	0	0.369	0	0	0	0	0.6178	0	0	0	0	0	0	0	0	0	0	0	0	0.546	0	0	0.4999	0	1.746	0	0.3651	0	0	0	0	0	0	0	0	0.7806
'PHOX2B'	0	0	0	0	0	0	0	0.4718	0	0	0	0	0	0	0	0	0	0	0	0	0	0	0	0	0	0	0	0	0	0	0	0	0	0	0	0	0	0	0	0	0	0	0	0	0	0	0	0.481	0
'PIN1'	9.9427	9.2142	8.4735	9.3471	8.5225	9.5464	7.8525	8.934	10.1796	10.6952	9.5898	8.7361	8.6389	7.7551	7.0651	9.2778	10.1757	8.3661	9.5732	8.5637	8.1656	10.0281	8.474	9.9453	9.4786	9.6965	9.1896	8.8898	9.5494	9.6354	10.5451	9.422	9.285	8.7921	8.8371	9.1527	9.5555	9.9681	9.0345	8.9151	10.0646	7.6868	8.2641	6.5258	9.3145	8.0286	10.1957	9.158	8.8536
'PITX1'	7.1517	2.8471	6.4436	7.6101	8.5614	8.0468	7.0041	2.5917	8.1991	10.1148	9.4628	8.7109	7.5945	2.8658	8.0083	2.3989	9.6607	10.7456	6.2012	9.8225	9.3797	9.0606	5.0659	10.1482	8.9988	6.964	7.4911	8.6876	7.5307	7.1114	12.159	11.3055	9.0385	7.3917	8.5537	8.1084	7.8786	11.0385	8.7897	0.6562	9.187	13.0906	4.5333	7.7275	3.285	9.2383	8.5959	8.7783	5.148
'PITX2'	3.3011	0	1.6139	1.429	2.0571	1.3861	1.2753	2.9213	3.2667	0.4783	1.5986	4.3696	2.0939	2.676	9.3464	0.3844	2.594	1.247	2.3489	2.8903	2.2046	4.0866	3.3508	3.3719	3.5999	2.5437	1.6579	2.1719	0.5077	3.4294	0.596	2.0453	2.4854	1.1805	2.1603	0.8704	0.6967	2.9245	0.6919	1.724	0.4848	0.6906	1.9551	2.4169	2.037	2.1449	3.4797	4.629	3.2652
'PITX3'	1.2032	0	0.5995	0.3585	0	0	0	0.4718	0	0.4783	0.8571	0.4955	0.3754	1.1362	0	0.3844	1.3506	0.2974	1.3155	0	0.4094	0.8167	0	0	0.8437	0.9094	0.944	0	0	0.5303	1.6069	0.8334	0.9411	0.3257	0.3665	0	0.39	0	0.387	0	1.9243	0.9418	0	0	0	0	1.2933	0	0.7806
'PKNOX1'	8.7846	8.97	9.2379	9.3835	8.9455	8.4123	9.4866	9.1895	8.5506	8.2779	8.7825	9.1283	8.9406	9.2085	9.0475	9.4132	8.5491	9.1995	9.0261	9.1461	8.8641	8.652	9.4105	8.6983	9.1243	8.6174	8.176	8.6454	9.4105	9.1528	9.0412	8.77	9.4964	8.6114	9.3083	8.8784	9.1973	9.2744	9.5037	9.1482	9.0317	8.3285	8.9903	9.3923	9.8805	8.8318	9.0032	8.6884	8.9341
'PKNOX2'	2.0447	0.5449	4.742	4.0458	2.0571	2.2113	5.3827	4.8309	1.2509	1.7479	6.1779	1.9519	2.6666	1.6306	3.6284	4.8623	7.1815	1.8148	5.7002	2.6036	3.7863	2.6622	2.9286	4.8247	2.9551	6.4222	1.7922	1.988	0.5077	2.8519	2.4864	2.5088	3.5335	1.3334	1.9604	7.1974	1.5172	2.103	1.9143	2.8748	5.7791	3.591	1.9551	1.8497	4.0212	1.7145	1.4291	1.1291	5.8686
'PLAG1'	4.6268	4.0927	4.823	5.2885	7.9947	1.7742	3.6822	5.0147	3.6304	2.0514	3.4779	5.2436	4.1409	3.7311	3.2845	5.4709	1.3506	4.493	2.6348	6.7393	3.6421	2.826	4.4207	1.9552	5.4824	3.6344	2.8397	3.7155	3.3013	2.938	2.4864	6.9423	3.3504	5.0737	4.4476	5.2266	4.4043	3.6749	2.7753	3.8325	4.215	3.5538	4.3212	4.5938	3.3662	3.5654	3.6282	3.022	5.4618
'PLAGL1'	7.0976	3.6671	5.1294	5.8292	5.744	5.6149	6.5443	6.4596	5.749	4.3685	6.4955	6.3887	7.3535	6.5566	7.1145	3.2083	5.5221	6.1646	5.6151	6.8768	6.2753	6.226	7.1948	4.9306	6.6936	6.1283	7.8691	6.6971	5.5145	7.7158	5.2414	6.2639	6.8407	4.1677	6.7854	8.0214	5.7978	5.9148	3.1699	5.9351	4.3052	9.5453	5.9203	6.4798	5.8152	6.0698	6.383	9.1856	5.0884
'PLAGL2'	9.5471	9.7736	9.4397	9.0482	9.8711	8.8331	9.6054	9.2829	9.6085	8.254	10.0313	9.4465	9.7722	9.0191	9.9067	9.7246	8.7312	9.8856	8.7171	8.9203	9.7505	8.7948	9.7095	8.7903	9.2845	9.1295	8.118	9.5491	10.6466	9.0953	9.3124	9.1485	9.2363	9.1163	9.346	9.3867	9.3249	9.2298	10.0695	8.551	9.7143	9.6816	8.6699	10.0031	9.7706	9.8482	8.5686	9.4695	9.0791
'PLSCR1'	10.7643	10.3887	8.747	8.3598	10.6699	8.7598	12.0758	9.7663	10.9088	9.1752	9.9124	8.6504	8.9844	8.8664	10.1895	6.9003	10.5944	10.9113	9.8147	9.9797	9.1075	10.7478	8.1998	10.5538	9.612	9.312	9.8792	9.9874	8.4849	9.3611	6.827	8.6132	10.0339	8.7315	8.2821	9.4657	8.887	7.1137	9.6329	8.8509	10.1808	9.7152	8.7929	11.7631	8.9968	9.1027	9.2374	10.7339	8.185
'POGK'	11.4242	10.9071	11.543	10.6665	11.3611	10.7889	11.1981	12.0714	10.7047	10.335	11.3158	11.4553	10.9742	11.4215	10.8055	10.0957	11.6062	10.7319	11.1539	10.4948	11.2278	10.6108	11.481	10.8566	10.5428	11.0928	11.7108	11.1688	11.2254	10.9478	10.2984	11.4103	12.0219	10.9253	11.7062	11.4566	10.2942	10.7348	11.3313	10.4761	11.0518	11.3135	11.4462	11.0453	11.0534	11.1894	10.2388	12.097	10.5058
'POU1F1'	0	0	0	0	0	0	0	0.4718	0	0	0	0	0	0	0	0.9379	0	0	0	0	0	0	0	0	0.4826	0	0	0	0.8825	0	0	0	0	0.3257	0	0	0	0	0	0	0.4848	0	0	0.6587	0	0	0	0.481	0
'POU2AF1'	5.6655	2.359	2.6211	4.5414	4.1893	5.6731	8.277	2.1638	5.063	0	5.3774	3.9396	6.7744	5.0723	6.2681	1.5017	4.0445	3.4689	6.1567	8.357	5.4041	3.2863	3.541	4.4022	4.3831	2.3082	7.5727	4.3708	7.5792	4.4515	4.5232	3.9141	6.0712	1.4716	2.0638	1.165	2.65	6.2364	2.1324	3.1334	0.847	4.5677	2.7559	6.2686	5.3599	4.5032	2.3535	7.1725	0
'POU2F1'	7.502	6.5323	7.4438	7.1786	7.6979	7.5025	7.4992	8.2763	6.2387	6.0241	7.3075	7.6859	7.2017	7.2531	7.2449	7.9108	5.7154	7.5912	7.0199	7.1291	7.3641	6.8671	7.335	7.2211	6.7586	7.5246	6.9382	7.0973	7.4598	4.3608	6.5482	6.9423	6.6155	5.9135	7.18	5.2737	5.9211	7.3444	8.3209	7.2165	6.8331	7.1765	6.0068	7.4504	8.0763	7.0278	7.859	7.5949	7.2659
'POU2F2'	4.7576	3.0203	4.6562	4.7064	4.5671	5.1412	6.8047	5.4186	5.4059	3.3833	5.5867	6.2244	5.7118	5.5765	5.1334	4.2944	3.1919	5.6501	4.835	7.2378	5.4803	6.3856	4.0962	5.7612	4.7022	6.2989	5.7374	5.2865	5.9677	4.4515	7.9092	4.5169	5.9476	4.0622	5.3023	3.8744	3.3221	5.4545	5.2682	6.2066	4.2457	6.3088	4.8391	5.4052	4.8406	5.0168	4.1834	6.1016	5.148
'POU2F3'	7.502	6.5465	6.1923	8.2612	7.6409	5.4383	6.9718	6.4598	6.9318	4.5489	6.2412	7.9358	6.8092	5.3303	8.3435	6.9331	4.1107	6.9128	7.206	6.8234	6.5725	5.8223	5.4063	8.3716	7.2364	5.047	7.026	7.0715	7.7808	7.5751	4.9144	6.637	5.2403	6.2855	6.2678	6.5636	5.7569	6.153	6.0427	7.0224	8.0756	7.4541	7.17	8.1379	5.8719	6.5189	7.2144	9.6003	7.6114
'POU3F1'	2.0447	3.6929	1.8383	1.0898	2.1534	1.3861	4.5394	1.1112	2.6263	0	2.2176	2.4616	2.3675	1.8857	0.9064	0.3844	1.7334	1.6136	1.693	4.4843	2.7177	1.7155	1.7227	0.7819	5.0866	1.4629	3.9517	2.6146	2.7877	4.591	3.6151	1.3583	2.7048	0.8155	1.9604	0.4999	0.9495	3.1707	5.0172	2.0592	0.4848	2.0249	1.7233	3.2751	1.573	2.6169	0.5691	2.6193	2.7534
'POU3F2'	0.8331	0	1.8383	0.6454	0.3645	0	0	0	0	0.8369	0	1.4002	1.1301	0.378	0	0	0	1.5015	0.4565	0.8494	0.728	2.9015	3.6106	1.6591	0.4826	0	2.9587	0	0	1.4735	0.596	0	0	0	0.3665	0	0.6967	0	0.387	0	0.4848	4.5299	0.3648	0.3667	2.2229	0	0	2.3096	0
'POU3F3'	1.6248	0	0	0	0	0.4889	0	2.2833	0	0.4783	0	0	0.673	0	0.369	0	0	0	0	0	0.4094	0.4654	0	0	0	0	0	0.3445	0	0	0	0.8334	0.546	0	0	0	0	0	0	0	0	1.1556	0	0	0	0.6512	0	0	0
'POU3F4'	0	0	0	0	0	0	0	0	0	0	0	0	0	0	0	0	0	0	0	0.3418	0	0	0	0	0	0	0.3873	0	0	0	0	0	0	0	0	0	0	0	0	0	0	0	0	0	0	0	0	0	0
'POU4F1'	3.8882	0	0	0	0	0	0	0	0.4276	0	0.4913	0	0.9195	1.7638	0	0	0	0.7542	0	0.8494	0	0	0	0	1.5786	0	0	0	0	0.5303	0	0.8334	0	0	0	0	0	0	0	0	0	6.066	0	0	0.3586	0	0	0	0
'POU4F2'	0	0	0	0	0	0	0	0	0.4276	0	0	0	0	0	0	0	0	0	0	0	0	0	0	0	0	0	0	0	0	0	0	0	0	0	0	0	0	0	0	0	0	0	0	0	0	0	0	0	0
'POU4F3'	1.2032	1.249	0.5995	0.8846	0.3645	0	0.5592	0.4718	0.4276	0.8369	0	0.8637	1.1301	0.378	5.9039	0.6876	0.4725	1.8148	1.3155	1.2243	0.728	1.7155	3.7404	0	1.5786	1.2126	0.944	1.0558	0	1.222	2.8355	1.3583	0.546	0.5913	1.1088	1.165	1.6657	1.2706	0.6919	0.6562	3.8658	0.6906	0.3648	0.3667	0.6455	1.0982	1.1434	0.481	0.7806
'POU5F1'	3.006	0	0.5995	0.6454	2.0064	0	0	1.7315	1.025	1.7479	0.4913	0.8637	3.7513	0.378	1.7363	1.1513	1.1128	1.247	0.8027	0.8494	0.728	1.7155	1.4465	0	0	2.1742	1.1581	1.6588	0	1.6876	1.6069	0.8334	1.5058	0.5913	1.7283	0.8704	1.6657	0.5567	0.6919	0.8983	0	6.2402	0.3648	1.4521	1.09	1.439	2.2101	1.7546	0
'POU5F1B'	2.8056	2.9789	3.0379	3.596	5.4441	2.9067	3.628	2.9213	3.8797	1.5683	1.5047	3.264	4.8096	2.1025	2.643	5.1119	2.1166	2.8441	4.1864	3.7035	2.788	2.9732	3.6441	4.0727	3.7768	3.6707	2.9587	3.8565	2.3835	3.4294	4.8897	4.3852	4.4995	1.798	2.683	2.5776	3.2766	4.3491	3.892	3.6788	3.4563	4.1605	3.179	3.438	1.7898	2.7451	2.1054	1.5199	2.6954
'POU5F2'	0	0	0	0	0.3645	0	0	0.4718	0.4276	1.1239	0	0	0.3754	0	1.1149	0.3844	0.8278	0	0	0	0.4094	0.8167	0.3647	0	0	0	0.3873	0	0	0	0	0.4761	0	0.5913	0.9011	0	0.9495	0	0.9434	0	0	0.3863	0	0	0	0	0.3124	0	0
'POU6F1'	6.2582	7.9616	7.2278	7.6652	5.5093	5.9334	7.0041	7.5017	7.0188	6.6729	8.0853	8.0848	6.1999	6.7296	6.2294	7.1839	6.5724	6.4173	6.5265	6.324	4.8689	7.242	7.8928	6.7087	7.4183	7.0995	7.112	5.4556	6.9708	7.4303	7.0549	4.9949	7.5979	6.4575	6.7471	6.1828	4.5452	5.7975	7.8756	7.9104	6.7606	6.4971	6.6925	5.3449	7.3283	6.9434	6.5412	5.384	6.4806
'POU6F2'	0.605	0	0.5995	0	0	0	0	0	0	0.4783	0	0	0	0.6772	0	0	0	3.289	0	4.4409	0	0	0	0	0	0	0.3873	0	0	0.5303	0	0.8334	0	4.9132	0	0	0	0	0	0.3651	0	0	0	0	0	0	0.3124	0	0
'PPARA'	7.6001	6.2745	8.6959	7.9184	5.6968	9.0982	7.636	8.4728	6.3405	6.3151	7.6511	6.7923	9.2334	7.7063	7.5952	6.805	6.669	7.586	6.5265	7.8592	7.7997	7.6057	8.0165	8.3841	6.7102	5.7469	6.7069	7.8301	7.5174	7.6726	7.2758	7.2471	7.7413	5.5732	6.6	8.492	5.1729	6.4689	6.5534	8.7072	8.2748	10.1068	7.1111	6.7205	8.7153	7.9476	6.3101	8.8155	7.1022
'PPARD'	9.8188	8.5823	8.0146	8.4038	11.2265	9.6281	10.4543	8.9122	10.422	9.4348	9.0197	9.6128	9.3076	9.8177	10.3284	8.7783	9.5427	10.0385	9.5404	10.7184	10.0573	9.8062	10.9717	9.8473	8.6349	9.2767	9.8597	9.8592	8.4917	9.8719	10.8373	9.7592	9.9738	9.0877	9.1455	9.055	9.3228	10.8778	10.1262	8.867	9.1244	9.1979	9.4646	9.7095	8.6899	10.6074	9.9453	9.5981	8.5645
'PPARG'	7.1033	5.0795	5.29	6.5076	5.8699	6.3377	6.3061	4.3733	6.424	6.4049	5.8928	5.649	5.5196	5.5212	6.7853	9.0641	6.3911	7.5282	5.3114	6.3143	6.341	5.9521	6.7887	5.9409	6.1564	5.3408	5.8495	6.4301	6.2811	5.9406	6.39	7.2729	8.3496	5.1984	6.2126	4.6919	5.292	5.0035	3.3548	4.4795	6.6616	6.2165	8.4537	6.1677	5.6138	5.9814	11.507	6.5051	9.3742
'PRDM1'	8.5541	5.8268	6.6202	6.931	7.2441	7.8789	8.8931	7.4956	6.8392	6.5329	7.5328	7.3622	8.421	8.497	8.7424	6.4645	6.8102	7.6808	7.6687	9.4142	7.9003	8.1471	7.1863	7.1128	8.2449	6.8588	8.7655	7.5456	7.2797	6.5793	6.5243	7.0139	7.9245	7.1686	8.4285	7.4369	7.3976	8.371	4.2362	7.2276	5.4105	9.3871	7.8778	8.2627	6.8312	7.4464	7.9521	9.154	6.8108
'PRDM10'	8.1306	8.2626	8.4138	8.5081	8.1027	8.0089	8.2209	8.83	7.6217	7.7366	8.4854	8.2951	8.1628	8.0829	8.5936	8.3316	7.3417	8.312	8.2318	8.3116	8.658	7.7882	8.218	7.1859	8.0293	7.9116	8.0643	8.9044	8.3214	8.7246	8.0495	8.5055	7.8546	7.8815	8.4176	8.0667	7.7822	8.4155	7.8236	8.1398	7.5291	8.2004	8.6831	8.1802	8.2252	8.1437	8.4678	8.43	8.5059
'PRDM12'	1.3578	0.9395	2.2036	2.7316	3.6762	1.1442	0.5592	2.0336	3.3666	2.1821	2.2176	1.4002	0	0.9249	0	1.5017	2.6838	2.2211	1.9919	2.2454	1.7212	2.2651	3.3095	1.2862	0.8437	0.9094	3.2194	2.0829	1.1798	2.3214	0.596	1.3583	2.7048	1.1805	1.4515	2.1087	0.9495	1.5278	3.7342	2.5596	2.8855	2.0249	0.3648	1.2909	1.09	1.0982	1.2933	2.8741	0.7806
'PRDM13'	0.334	0	0	0	0	0	0.5592	0	0	0	0	0	0	0.378	0	0	0	0.9378	0	0	0	0	1.7227	0	0	0	0	0	0	0	1.0165	0.4761	0	0	0	0	0	0.5567	0.387	0	0	2.3192	0	0	0	0	0	1.369	0
'PRDM14'	0	0	0	0.3585	0	0	0	0	0	0	0	0	0	0	0	0	0	0	0	0	0	0	0	0	0	0	0	0	0	0	0	0	0	0	0	0	0	0	0	0	0	0	0	0	0	0	0	0	0
'PRDM15'	8.0016	8.0691	7.5024	7.697	7.7813	7.3215	8.1601	7.9884	7.392	7.5854	7.8211	8.1403	8.0248	7.6749	7.9703	8.2872	7.1503	8.2153	7.6421	8.4873	8.2597	7.6113	7.7803	7.4814	7.244	7.7794	8.0476	7.8588	8.113	8.7591	9.0342	8.0684	8.8981	7.4514	8.1532	7.7237	7.5934	8.822	8.1041	7.4996	7.35	7.7479	8.0269	7.602	7.9052	7.9036	8.058	8.2372	7.7086
'PRDM16'	3.3011	1.3819	1.8383	3.0095	3.0828	3.7118	2.2594	3.0616	1.6182	1.7479	2.7397	3.8191	3.6879	2.3765	4.3798	1.7834	4.0445	2.5378	2.2394	4.1995	6.7633	2.3751	5.2073	3.5597	3.0958	3.4726	4.1894	3.3462	2.3835	3.0963	2.1955	3.6701	4.4396	2.4077	2.9892	6.1495	1.6657	4.6716	1.509	3.646	1.7639	3.3517	3.3515	3.839	2.1329	3.4942	2.9124	2.0586	2.1983
'PRDM2'	10.3815	10.5473	9.7728	10.2315	9.3863	9.8309	10.0248	9.8849	9.62	9.791	10.6227	10.9221	9.9817	10.7947	10.2947	10.2894	9.4775	10.9559	9.492	10.4437	10.4881	10.2157	9.3495	9.6129	10.0069	10.5595	10.0329	10.4383	10.8309	10.3561	9.2114	9.5858	10.4852	11.1993	10.668	9.3078	10.176	9.7738	9.886	10.4368	9.3844	9.7035	10.8178	10.2293	11.1593	9.7871	9.8645	9.9966	10.8287
'PRDM4'	10.3114	9.9705	10.1961	9.6066	10.617	9.9344	9.7559	10.1892	9.4952	9.7282	10.2756	9.9301	10.8382	10.6479	10.3585	10.0082	9.2207	10.8962	9.3229	10.635	10.7272	9.9864	10.8346	9.7385	10.5239	9.3259	9.8825	9.8817	10.1255	9.6241	9.8345	9.7971	9.9042	9.7452	10.8301	9.6577	9.7296	8.5283	10.4935	9.5261	9.2057	9.5677	10.2124	10.9485	10.3745	10.0386	10.1742	9.9899	9.8798
'PRDM5'	4.8517	0.7557	3.2866	5.3793	2.0571	3.3616	3.3881	4.5741	4.9708	4.0974	3.6275	3.4913	5.3927	3.8557	4.3179	3.8512	5.2701	5.18	3.0779	4.1783	4.201	5.9872	3.8307	4.8961	3.6915	4.9272	3.8004	5.0128	5.1011	4.9009	2.3483	5.6514	4.742	3.1461	5.1104	3.6548	2.7196	1.5278	3.0138	5.2092	5.0937	3.0647	3.7719	5.1587	3.1989	5.0911	3.4797	5.4508	3.7229
'PRDM6'	4.1002	2.6502	4.0405	2.3073	3.4291	2.443	4.1736	4.1081	3.5897	2.6113	4.8576	3.5928	4.9823	4.6241	4.3798	2.7656	5.0849	4.2193	4.6117	4.6001	4.697	4.8475	2.4857	3.9438	4.9071	3.733	3.8628	2.6146	1.82	4.9843	9.7547	5.9899	4.3117	2.475	4.9576	4.6686	3.1811	9.9626	3.9216	3.18	1.3771	4.4511	4.2357	5.0869	3.1539	5.7864	4.824	3.7298	2.8993
'PRDM8'	4.1434	0.5449	1.6139	2.7916	2.8146	3.3616	4.831	2.8457	3.5045	1.1239	3.8869	2.5651	3.7529	4.1515	3.5226	1.6494	3.2518	2.5378	2.6348	4.6924	3.3945	3.3415	4.0216	3.0346	3.224	2.5437	4.3062	3.2676	4.0166	3.2389	3.4893	2.9348	4.1342	2.102	4.1038	2.765	2.5768	2.9245	0.6919	2.4112	2.0686	3.1167	3.179	4.0299	2.9583	4.574	3.4797	6.0933	1.657
'PRDM9'	0	0	0	0	1.5906	0	0	0	0	0	0	0	0	0	0	0	0	0	0	0.6178	0.728	0	0	0	0	0	0	0	0	0	0	0	0	0	0	0	0	0	0	0	0	0	0	0	0	0	0	0	0
'PREB'	10.4748	10.6202	10.4483	10.4069	10.8583	10.6375	10.3154	9.5791	10.5793	11.1797	10.1815	9.86	10.3443	10.5707	10.6449	9.8845	10.5791	10.7785	9.7724	10.6567	10.1701	10.5615	10.8654	11.0521	10.2681	9.8561	10.2285	10.6671	10.2537	10.5108	11.2724	10.4904	10.4377	10.3956	9.9825	10.6634	10.038	10.7252	10.6425	10.3452	11.3737	10.8858	10.1477	10.9482	11.0253	10.5052	10.7963	10.6454	10.1919
'PRMT3'	9.5774	9.2838	9.3707	8.8339	8.8254	8.2912	9.6705	8.83	7.9502	7.2513	8.5368	8.1611	8.6979	7.9512	8.8915	9.6131	9.2009	8.0039	9.374	8.4281	8.3625	9.1161	8.2646	7.7982	9.1517	8.7336	8.983	7.9131	8.9767	7.949	8.4208	8.8662	8.2154	8.6179	8.6781	8.9872	9.3587	7.6952	8.8997	9.0028	8.4464	8.8229	8.7901	9.9846	7.9338	8.5948	8.6447	8.2105	8.6261
'PROP1'	0.334	0.7557	0	0	0	0	0	0	0	0	0	0.4955	0	0	1.8572	0.3844	0.4725	0	0	0	0	0	0.8974	0	0	0	0.6923	0.3445	0	0	0.596	0	0	0.5913	0.3665	0	0	0	0.387	0.3651	0	0	0	0.3667	0.3586	0	0	0	0
'PROX1'	2.6939	1.8173	0	1.934	0.897	4.1326	1.2753	2.5917	0.4276	1.1239	1.3911	2.7523	5.0485	2.4574	3.4856	0.3844	1.1128	1.6136	2.5456	4.113	3.1498	1.099	1.1045	0	1.3726	1.4629	1.3446	3.141	2.7877	3.4294	0.596	2.7792	2.2265	1.3334	1.849	2.1087	1.5172	2.5132	0	2.9304	0.4848	2.4866	1.8438	1.4521	2.9583	2.1449	1.7732	7.866	1.657
'PROX2'	0.8331	1.1025	1.0218	1.5727	0.3645	0.4889	1.7516	1.1112	1.2509	1.5683	0.8571	1.4002	1.1301	0.9249	0.6626	1.1513	1.8925	0.7542	0	1.5215	0.9887	1.7155	0	0.7819	0.8437	0.9094	1.6579	0.3445	1.4261	0.9172	0	2.2956	1.2509	0	0.3665	0.8704	0.39	0.5567	0.6919	1.1055	1.1363	0.3863	0.6558	0	0.3586	1.0982	0.3124	0.481	0
'PRR12'	10.2302	10.3554	9.3796	10.36	10.727	11.4184	10.6871	10.6085	10.2931	11.0615	10.9636	10.3657	10.0733	10.968	9.3758	10.7824	10.5217	10.3595	10.5348	11.0378	10.2674	10.3681	10.458	10.3486	10.2399	10.7838	10.1738	9.995	11.0163	10.7706	10.9325	10.6376	10.4184	10.4431	10.5707	10.1164	9.9561	9.5546	10.9025	10.1411	10.8741	8.8991	9.5244	8.7859	10.6666	9.6747	10.4536	10.4026	10.2069
'PRRX1'	11.0777	5.2194	8.3331	8.5203	9.4949	8.6174	9.3446	9.2019	9.4959	8.2558	10.2518	9.0151	10.4157	10.8148	10.5366	7.1093	9.6391	10.4544	10.5129	10.7168	10.0439	10.3242	8.6464	9.5616	11.0846	8.3271	10.9319	10.0748	8.6179	9.4535	8.6438	10.0774	10.7299	8.5257	10.9775	8.5633	8.3893	9.4652	5.3683	8.288	7.1535	9.2664	10.4366	11.2652	9.1365	9.4163	10.5988	10.0368	7.3884
'PRRX2'	5.7164	7.1741	3.4315	3.6835	6.3533	4.7011	6.3232	5.4186	6.2841	4.3685	5.7036	4.9116	5.5656	5.9069	5.8755	8.4179	5.2409	5.3756	5.7707	7.2831	4.7682	5.7424	6.1355	5.6622	6.393	5.3563	6.545	5.8823	3.3617	6.4751	6.774	5.9078	5.4969	3.5409	4.8748	5.82	4.8854	6.0745	2.4081	4.6547	6.8076	6.7729	5.2953	5.4819	4.3554	4.539	6.191	7.722	5.8145
'PTF1A'	0	0	0	0.3585	0	0	0	0	0	0	0	0	0.3754	0	0	0.3844	0	0	0	0	0	0	0	0	0	0	0	0.6224	0	0.5303	1.0165	0	0	0	0	0	0	0	0	0	0	0	0	0	0	0	0	0	0
'RAG1'	3.5779	2.8003	6.2618	5.0266	3.2226	4.6557	5.4929	5.7953	1.6182	3.4881	3.3111	4.8308	3.8453	3.9704	3.594	2.9479	4.4027	4.8313	3.6482	5.3227	3.1498	5.1556	2.5579	3.156	3.8589	3.4726	3.0687	3.3462	2.2619	3.0963	0	4.5169	4.8609	5.2759	5.2703	3.6066	2.1422	3.0932	2.0275	4.3632	2.1998	2.4053	4.1447	3.5131	3.0594	4.8556	3.2787	4.7821	4.4942
'RARA'	11.8771	11.1925	10.7349	11.0692	10.8046	10.782	10.3763	11.5513	10.9127	11.0077	11.9345	11.6103	11.2458	12.5813	13.3991	12.5667	12.456	12.1079	11.6408	11.692	11.8374	11.8054	12.0252	10.7205	11.049	11.6726	12.2091	11.0556	12.103	12.0556	10.5637	12.0166	12.0019	12.5078	11.9286	11.684	12.011	10.1531	11.6421	10.9839	12.4209	7.547	10.6562	10.4156	12.1195	11.4165	12.2063	10.9796	11.2439
'RARB'	6.6095	5.2458	4.9244	6.7078	4.9888	5.6617	5.7557	7.0832	5.2446	5.6592	5.6696	8.3268	6.6897	6.1269	6.9164	7.5249	4.8531	5.3435	5.3248	6.0256	5.5014	4.9219	6.6756	4.1911	6.2573	8.4391	6.5016	5.7939	6.9463	6.0118	5.8004	6.4301	5.6763	5.3936	7.0971	5.4885	4.9447	6.833	2.7753	5.5656	3.6532	8.1607	8.1029	6.0592	5.8296	5.3551	5.4125	5.8576	8.34
'RARG'	10.0236	11.2337	8.9929	10.2496	10.677	9.634	10.5232	10.5067	10.331	10.1813	11.5721	10.9187	9.6987	10.1657	9.7059	10.8209	9.7478	9.7472	10.1127	9.4896	8.5548	10.4773	11.3371	10.7057	10.4122	9.9307	9.385	10.5818	11.0528	10.0433	7.9305	11.0146	10.4425	10.7226	10.2049	9.2154	10.3165	7.9165	10.3735	9.7971	10.3894	11.2491	10.3342	9.0992	11.194	10.72	9.4032	10.421	10.2695
'RAX'	0	0	0.5995	0	0	0	0	0	0	0	0	0	0	0	0	0	0	0	0.4565	0	0.4094	0.4654	0	0	0.4826	0	0	0	0	0.5303	0	0	0	0	0	0	0.39	0	0	0.3651	0	0.3863	0.3648	0	0	0	0	0.481	0
'RAX2'	0	0	1.348	0	0	0	0	0.4718	0	0	0	0	0	0	0	0	0	0	0	0	0	0	0	0	0	0	0	0.6224	0	0	0	0	0	0	0.3665	0	0	0	0	0	0.847	0	0	0	0	0	0	0	0
'RBAK'	8.9216	9.5821	9.533	9.6526	8.5157	9.2664	9.3665	9.6572	8.9906	8.6845	9.3181	9.6607	9.9259	8.7618	8.5084	9.3765	8.9879	9.6216	8.97	9.5633	9.5559	9.144	9.3966	9.0574	9.606	9.5222	9.108	9.0346	8.8676	9.3003	9.5959	8.98	9.5974	9.4768	9.4277	9.3595	9.0792	8.6036	9.7125	9.2996	8.4643	8.8187	9.3818	9.2175	9.2282	10.5903	9.5384	10.1818	8.7395
'RBCK1'	10.0247	10.8368	9.6689	10.56	11.1446	10.8053	10.8617	10.4416	11.9053	11.146	9.7635	10.4493	9.3171	10.225	10.1541	10.0557	11.3249	10.2607	10.3842	12.0044	10.6335	11.7096	9.8132	11.2577	10.7279	11.1304	11.5063	10.9379	10.319	11.3007	11.3145	11.0042	10.7528	10.797	10.3876	11.1563	10.616	10.3993	9.901	10.419	11.8332	9.3791	9.8034	11.6248	9.9882	10.2521	10.0767	10.2092	10.2475
'RBPJ'	8.925	9.7736	8.9694	9.0435	9.2369	9.4957	9.0649	8.7032	8.0754	8.6748	8.8193	9.0197	9.2824	9.2818	10.0643	9.738	8.2463	9.1734	8.3583	9.6873	9.5648	9.1426	9.752	9.5902	8.8724	8.7187	9.2917	9.9862	9.8803	8.1315	8.6382	9.1858	9.187	8.7879	9.1919	8.3307	9.1703	9.3366	9.1839	9.2459	8.5515	8.8081	9.2386	9.1479	9.5064	9.1556	8.3961	8.9817	9.4737
'RBPJL'	1.85	0.2981	0	0.3585	1.1041	3.1809	0	0	0	0	0.4913	0.4955	0	0	0	0	0	0	0.4565	0	0	0	0	0	0	1.2126	0	0	1.1798	0	0	0	0	0	0.3665	0	0.6967	0	0.387	0	0.4848	0	0	0	0	0	0.3124	0	0
'REL'	9.1327	6.1999	6.7639	8.5192	7.1997	6.3872	6.2262	7.4388	6.0711	6.6673	8.217	7.5694	9.1045	6.8655	7.7977	6.6514	7.2962	8.2613	6.7425	6.2192	8.7794	7.2564	5.3258	3.7258	6.5046	9.1147	6.7855	8.4896	8.8333	6.9651	3.4893	7.7446	6.6556	6.8132	8.3386	7.7572	5.9504	2.7334	6.2019	8.2435	7.1816	7.2098	8.1678	8.1049	8.5095	7.7438	8.7359	7.3991	8.381
'RELA'	10.8098	10.4178	10.5978	10.8008	11.1441	11.3013	10.8155	10.7396	10.7296	11.0742	11.3194	10.6682	10.7265	10.9773	11.2211	9.9104	9.5591	10.5485	11.4309	11.0571	10.8587	10.9822	11.1447	11.2949	11.1293	10.6686	11.8149	10.5492	10.6015	10.9827	11.2386	10.8642	11.1758	10.2784	10.2154	11.2474	11.1508	11.1467	9.8667	10.7949	11.3251	11.3011	10.6318	9.9167	11.2049	10.084	11.7562	11.345	10.4828
'RELB'	7.4769	7.2907	7.2228	7.8281	7.4876	9.2066	8.9984	7.6756	8.6678	7.2325	8.7173	7.864	8.2833	7.0233	7.8606	6.9687	7.9802	6.3702	8.491	8.2797	7.3114	8.4327	6.8257	7.9232	8.9705	8.6821	8.0775	7.5744	7.8641	7.7098	7.8687	7.957	7.7036	7.3385	8.3641	8.5345	7.6073	6.9693	7.7939	8.1265	9.7846	11.6416	7.657	6.8346	7.3805	8.3444	7.4421	8.5368	8.8012
'REST'	8.6414	9.6414	7.9318	9.028	8.732	8.8919	8.5708	8.055	7.1331	7.8193	9.9904	9.426	9.5883	9.3758	9.2756	9.997	8.4261	10.28	8.6398	9.4294	9.8827	8.8731	8.7512	8.7353	8.5225	9.5444	8.8146	9.896	9.3734	8.4224	7.6214	9.2127	8.7254	8.152	9.6568	8.7948	8.3527	8.993	8.5945	9.2438	7.7297	8.8567	9.6361	8.7659	9.6415	9.3497	9.4388	9.4911	9.6721
'RFX1'	8.6176	7.8541	7.9885	8.4429	8.5077	8.921	7.8436	8.9052	9.0947	9.2792	8.9762	9.2243	8.2569	8.2211	8.0518	8.1698	9.0102	7.4205	8.9725	8.731	8.8176	9.0617	8.3662	8.9008	8.191	9.1497	8.6341	8.3186	8.5834	9.6143	9.7726	8.9699	8.8121	8.2561	9.0282	8.1594	8.3431	8.9823	8.6629	8.6842	9.0503	8.8634	7.8367	7.1518	8.6958	8.5183	8.6901	9.331	8.9489
'RFX2'	7.0896	9.0558	5.2119	5.7021	7.1968	5.8348	7.2073	6.7254	5.673	6.8005	6.1698	5.5002	6.2402	6.584	6.715	7.9664	4.4799	8.378	5.7409	7.3173	4.978	6.5819	7.3605	5.5778	6.5664	5.9856	7.6232	7.5161	5.3452	6.3392	7.5285	6.8573	7.294	6.9347	5.85	5.8617	8.6896	7.0939	9.6839	5.8584	7.1616	4.4511	6.0132	5.9145	3.6518	7.9805	4.824	5.0118	5.8508
'RFX3'	5.605	6.883	5.8626	6.802	5.6726	6.3941	5.508	6.4471	3.3666	3.9584	4.3556	6.7379	5.1962	6.2848	6.8192	6.8591	5.0346	6.3939	4.1497	5.6413	4.3004	5.4349	5.0154	3.0346	4.6346	6.1552	4.6449	6.1523	6.4012	4.7182	4.279	5.9357	5.6633	6.0685	5.9478	8.132	5.5238	4.9162	5.3467	6.071	5.4767	4.491	6.8556	4.8756	7.4072	6.5717	6.6598	4.9205	7.1467
'RFX4'	0	0	0	0	0	0	0	0	0	0.4783	0	0.4955	0	0	1.1149	0	0	0	0	0	0	0	0	0	0	0	0.3873	0	0	0	0.596	0	0.546	0	0.6584	0	0	0	0	0	0.4848	5.3102	1.1049	0.3667	0.3586	0	0.3124	0	0
'RFX5'	10.7048	10.8368	10.543	9.8602	10.2104	9.9807	11.3445	9.7008	10.9918	10.4806	10.7251	10.6963	10.9878	10.6229	10.7426	9.6332	10.123	10.0291	9.7173	9.5836	10.9167	10.6459	10.5618	9.9662	10.23	10.9567	11.3762	11.0739	10.6568	10.5969	9.6102	9.8167	10.1535	10.0302	10.4159	10.3794	9.8577	9.8893	10.3358	9.4515	10.512	10.7995	10.5901	10.2667	9.9091	10.0999	10.1811	10.8485	10.1156
'RFX6'	4.122	3.2464	0	7.7509	2.2437	0	4.0553	0	0	0	0	0	3.0236	0.378	2.8899	0.6876	0	0.7542	0	0.6178	0	0	2.9286	0	0	0	0	2.6767	3.4755	2.3214	1.6069	6.7249	1.5058	5.5499	0	0.4999	0.39	0	0	0	0	0	0	0	3.3662	2.8629	0.3124	0.481	0
'RFX7'	9.2815	9.0039	9.7677	9.2871	8.7686	9.2512	9.8155	9.6144	8.3788	8.2706	9.9852	9.8278	9.7474	9.3595	9.5237	9.0804	8.8486	10.2047	8.4347	8.7535	9.7756	10.2176	9.2623	8.2643	9.5944	10.707	9.3183	9.3531	9.4485	9.285	8.7893	9.2483	9.6018	8.7713	9.7397	8.3101	7.8144	8.5931	9.5189	9.5334	8.3491	9.439	9.7927	10.4263	9.2303	10.2768	9.6943	9.4187	10.1732
'RFX8'	2.6939	1.249	1.0218	1.0898	1.1041	1.7742	2.5197	2.3936	3.0434	2.9417	3.7192	2.7523	2.5248	4.4172	2.7717	1.9059	1.1128	2.2903	2.3489	3.1728	1.858	3.4956	2.6267	0.7819	3.0958	1.862	4.1144	3.0962	0	3.5437	3.0288	0.8334	3.1407	1.5977	3.6516	1.165	3.7788	3.7775	1.1576	1.4477	0.847	1.6548	3.6449	2.7628	1.2695	1.9457	4.3636	2.4203	0.7806
'RHOXF1'	0	0	0	0.6454	0.3645	0.4889	0.9613	0	0	1.1239	0	0.8637	0.3754	1.4838	0	2.2214	0	2.2211	0	1.5215	0	0.4654	0	0	0	1.2126	1.6579	0.8553	1.9828	1.6876	0	0	1.2509	1.0095	0.6584	0.4999	0	0.9573	0	0	0.847	0.9418	0	0	0.6455	0.6512	2.8653	0	1.2844
'RHOXF2B'	0	0.5449	0	0	0	0.4889	0	0	0	0	0	0.4955	0	0.378	0	0	0	0	0	0	0	0	0	0	0	0	0	0	0.8825	0	0	0	0.546	2.6008	0	0	0	0	0.6919	0	0	0	0	0	0	0	0.5691	0	0
'RLF'	9.2217	9.8676	9.0585	9.236	8.7629	9.033	9.3499	8.6205	8.2973	8.6664	9.3695	9.444	10.0492	9.1715	9.1502	9.2849	8.0868	9.7545	8.2174	9.61	9.1949	8.5369	9.6865	8.7595	9.3597	9.2613	8.7857	9.356	9.0882	8.9795	9.4165	8.6088	9.1629	9.252	8.8178	8.1447	8.7646	9.7472	9.2997	9.1134	7.9943	9.9713	9.5705	8.9384	9.0584	9.0617	9.2558	9.48	9.8599
'RORA'	8.5083	8.719	8.3004	8.3499	6.7421	8.1812	8.698	8.0654	6.5408	6.9363	8.3734	8.1171	8.3267	8.5908	7.8981	8.4784	7.5707	8.67	7.7103	7.6581	8.211	8.3776	8.9556	7.2211	8.081	9.399	8.4316	7.7743	8.3157	8.551	7.5987	7.8089	8.1304	6.7261	8.3641	7.0743	7.7284	9.1931	8.1688	8.7171	7.7672	8.9284	7.487	8.8642	8.1527	7.701	7.962	6.7842	7.59
'RORB'	1.4975	0	1.6139	6.6028	1.2851	6.5326	0.9613	1.7315	1.6182	0.4783	2.4496	2.35	3.3936	2.6068	4.5865	0.6876	4.9647	0.9378	1.5165	1.6499	3.4819	1.8738	3.541	0.7819	1.5786	1.4629	3.7682	0.3445	1.4261	3.3052	1.3417	1.1196	1.2509	1.0095	3.1854	0	0.39	1.2706	0	2.1556	0.4848	3.3077	3.0344	3.6188	2.3875	1.439	0.9761	1.369	2.591
'RORC'	8.5935	10.0192	10.8949	9.7679	8.3349	9.2339	9.9514	10.9315	9.4446	10.3989	9.7842	10.1758	9.8564	9.4672	9.4943	8.333	10.1752	8.1963	9.6427	7.7032	8.7076	8.6642	9.0857	9.4429	7.3427	9.3773	9.9049	9.1537	9.7221	9.555	5.7046	9.5644	8.8728	9.7177	10.0759	10.9595	8.2535	3.4447	9.5435	10.0159	11.6116	2.4053	9.3478	8.2045	9.3887	10.0078	7.2002	10.2412	9.6834
'RREB1'	10.2636	10.1751	9.9937	10.6145	10.8594	10.8732	9.7361	10.5605	10.1241	9.513	10.6719	11.1345	10.0649	10.5426	10.5856	10.7756	10.5114	11.0666	10.6572	10.4165	10.887	9.948	9.9566	10.043	10.0834	11.3264	9.9292	10.4169	10.3003	10.7274	10.3587	10.2897	10.1921	10.0907	11.2657	10.0367	10.0248	10.5947	10.3664	10.5577	9.861	10.4733	10.6006	10.419	10.0215	10.9599	10.5681	10.4152	11.0431
'RUNX1'	12.0709	7.0295	11.1079	11.3029	11.4583	12.8512	10.3535	11.545	10.1124	11.6279	11.1544	11.655	11.0228	11.9141	11.6987	11.6339	11.1163	12.5971	10.1063	11.6824	11.841	11.9113	9.9761	8.5731	11.2353	11.8028	11.1814	9.7954	9.9576	11.6346	9.5835	11.1416	11.4738	10.8769	12.0943	11.4422	12.479	10.753	10.7235	11.9192	12.4198	8.7341	12.4952	11.3055	11.3822	11.6179	11.9085	11.3322	11.6934
'RUNX2'	8.6804	3.5867	6.0198	7.4586	6.5695	6.4814	9.1718	7.6756	7.0862	5.0547	8.9878	8.1021	7.818	8.2876	8.3054	4.7191	6.8398	8.1587	6.7674	7.4881	7.4314	8.8859	5.8636	9.2552	7.3567	6.9741	7.8861	7.0004	6.3273	7.7371	6.2708	7.1512	10.0013	5.2376	9.2513	6.6731	6.6078	7.0278	8.4279	6.7526	10.7981	6.2165	7.5789	8.9703	5.741	8.8336	7.9883	7.6414	5.6176
'RUNX3'	7.3421	4.5109	5.2319	6.1717	7.2978	6.5136	9.478	7.1671	7.565	4.2242	7.0224	6.4908	7.7697	5.6386	6.8377	3.6201	5.8377	6.5036	5.7805	8.7436	6.8723	7.7981	5.0026	6.4365	6.9654	7.0574	7.0861	6.5429	7.6323	6.4966	6.2708	6.5554	7.5096	6.0243	6.1015	4.44	4.073	5.4851	4.571	7.1768	5.7365	9.7755	5.8573	6.1851	5.2679	6.6476	6.0241	9.1378	5.8863
'RXRA'	10.2779	11.721	10.0957	11.0128	11.6988	10.6556	9.9916	10.5404	10.9554	11.2391	10.3648	11.1745	11.4551	10.7293	10.6028	10.8891	10.4678	10.4085	9.0465	11.698	11.5648	10.6192	10.5394	10.7364	10.2073	10.9306	10.2065	11.2119	11.7104	11.5129	11.2849	11.4085	11.4682	10.5528	9.8226	11.135	10.5843	10.9268	11.9379	10.7722	11.1082	11.1308	11.2206	9.3886	11.3591	10.512	10.6113	10.7366	11.2512
'RXRB'	9.9793	10.1924	9.8988	10.0591	9.8613	9.6333	9.8706	10.2705	10.7957	10.4702	9.5245	10.0813	9.9604	9.8541	9.7627	10.0721	10.4094	9.0789	10.2147	9.8152	9.9422	9.9508	10.8156	10.4794	9.5245	9.2033	9.7871	9.8423	9.6886	10.4766	10.7127	10.0123	9.9632	9.4236	9.8217	9.7884	10.2191	10.0122	10.1986	9.9089	9.9335	9.0736	9.749	8.9186	9.0721	9.8175	9.771	8.9463	9.9422
'RXRG'	1.03	3.5589	0	4.8684	1.4459	0.8535	1.7516	0.8267	1.2509	0.8369	1.1486	0.8637	1.1301	1.6306	1.1149	1.9059	3.7019	1.5015	0.4565	0.3418	2.8549	1.099	3.2671	0	0	1.862	4.4144	0	2.7877	1.4735	1.3417	1.1196	0.9411	1.0095	1.1088	1.801	0.9495	0.5567	2.6394	0.3651	0	2.8358	0.3648	3.3589	0.6455	2.9718	0.5691	0	0
'SALL1'	6.1618	0	2.7371	3.862	4.3606	2.5462	1.2753	5.2233	3.8186	1.3632	4.9739	4.7886	4.8096	5.8101	5.5915	0	4.0102	3.7645	3.9557	4.3954	4.993	4.6429	2.7552	2.5936	4.3554	4.8849	4.5906	2.335	2.1291	4.0486	3.2773	4.9408	5.3743	2.6008	4.6605	2.5776	1.5172	3.919	0.6919	3.7109	1.9243	2.6365	5.1273	6.0655	0	3.6333	5.3793	4.4834	3.1533
'SALL2'	9.0329	11.303	8.7778	8.6717	8.83	6.582	8.6765	8.6148	9.0065	8.5487	8.0214	10.8149	8.1157	9.6304	8.5404	10.1117	9.4822	8.3879	6.134	9.7077	8.8176	9.9635	10.8082	7.1425	8.4685	10.5203	8.8526	7.7328	9.9015	9.7947	8.759	8.827	9.575	9.853	9.1411	9.7178	10.4312	10.0733	9.8388	9.0332	8.979	6.646	10.0745	8.3901	8.4089	9.2164	8.5548	6.1426	10.9298
'SALL3'	0.334	0	0	1.429	0.897	0	0	0	0.4276	0	0	0.8637	1.3138	0.9249	0.369	0	0.4725	0	0	0	0	1.7155	0	0.7819	0.4826	0.5253	2.409	0	0	1.222	0	0	0.546	0	0	0	0.6967	1.746	0	0	0	0	0	0	2.037	2.7451	0.3124	1.5746	0
'SALL4'	5.9287	3.3796	4.17	3.6515	6.8395	3.3038	5.3662	5.2818	3.9207	0	4.5679	4.3112	5.0742	5.5117	5.6512	3.8204	3.7854	2.8894	3.2571	3.0847	5.5925	5.0098	6.0124	1.9552	4.9996	3.912	7.0926	1.53	2.5997	5.7865	2.8355	2.4062	4.4995	2.102	5.8059	3.0072	2.4998	7.8086	5.2095	3.7109	2.4311	4.41	4.3212	5.3032	3.1074	4.574	5.5895	6.1824	3.0319
'SATB1'	8.0119	8.8787	8.8505	10.4842	6.7728	6.6589	6.7487	7.1198	6.0932	10.0295	7.2041	6.4575	7.7854	9.0834	9.9255	4.2017	5.6389	8.5544	7.8863	7.52	7.1967	6.7798	7.65	5.1511	6.6429	6.2581	7.8247	6.4832	10.169	7.045	8.5816	6.8766	7.3642	6.5734	10.0367	7.3878	7.1739	6.124	4.5896	8.7761	9.3636	9.8929	6.5886	6.906	10.9663	9.6646	6.9719	8.6277	7.9413
'SATB2'	7.0276	8.6122	7.0144	4.6907	8.2516	4.788	4.7316	6.6496	5.107	5.8482	6.5839	6.2323	8.506	6.3445	5.8096	6.3121	4.9285	7.7126	7.3643	8.1322	5.5426	4.5754	8.2727	9.1125	5.9493	5.735	7.9611	9.6962	8.7678	6.1446	3.9376	8.5317	9.2063	4.7865	8.5189	8.9646	8.2239	4.5317	9.0563	5.0553	6.4604	6.0594	5.7144	5.7144	8.0973	8.7191	8.2841	9.0251	5.3392
'SCMH1'	8.8116	9.0811	9.6679	9.6518	9.3499	9.6207	8.9356	8.89	9.6376	9.2719	10.0474	9.8291	8.9793	9.7084	8.5415	8.9096	9.1427	10.2693	9.195	9.5781	8.7566	9.7065	9.9134	9.8862	9.3145	9.2151	8.0526	9.0415	9.378	10.191	10.1889	9.1355	9.9485	10.3113	9.5123	8.8873	9.7343	9.9071	10.199	9.7075	8.8992	9.7324	9.7771	8.9611	9.7715	8.6895	9.6288	9.4615	9.3601
'SCML4'	4.6115	1.7201	2.2036	2.1326	4.1432	3.3038	6.5875	0.8267	3.9207	0	3.0535	2.4616	4.2121	1.7638	4.4962	0.9379	2.2855	3.4387	2.3489	5.57	3.7863	3.3947	2.8731	2.4105	3.4507	0	4.2836	4.2119	5.8566	2.5575	1.0165	3.8762	5.0531	0	2.2507	1.9631	2.332	2.5132	0.387	3.18	1.5834	3.8888	0.8978	3.1396	3.5512	3.8197	0.3124	3.2789	0
'SCRT1'	1.03	1.5037	0.5995	5.8435	1.5906	0.4889	0.5592	0	1.7718	2.1821	2.2176	1.6084	0	0	1.1149	0.3844	1.7334	0.2974	0	0	0	0.8167	4.5503	0.7819	0.4826	0.5253	0.944	1.8864	0.5077	1.4735	2.8355	0	2.8952	2.8743	0.3665	0.8704	1.3516	2.103	1.509	8.4066	2.1998	0.6906	1.1049	0	0.3586	0.6512	0.3124	0	1.657
'SCRT2'	0	0	0	0.8846	0	0	0	0	0	0	0	0	0	0	0	0	0	0	0	0	0	0	0	0	0	0	0.3873	0	0	0	0	0	0	0.3257	0	0	0.39	0	0	0	0	0	0	0	0	0	0	0	0
'SEBOX'	0	0.7557	0	0	0	0	0	0.4718	0	0	0	0	0.3754	0.5113	0	0	0	0.5438	0	0.6178	0	0.4654	0	0	0	0	0	0.3445	0.8287	0	0	0	0	0	0	0	1.1645	0	0	0	1.3771	0	0.4524	0	0	0	0	0	0
'SETBP1'	8.713	8.2518	10.788	10.1287	6.9643	10.4232	7.7419	10.7738	7.8329	7.7525	8.5909	10.8133	7.7198	7.7104	7.4915	9.6148	7.8211	10.1707	10.3297	9.6369	8.9257	9.9057	9.2037	9.6865	6.6314	10.718	9.2167	6.6319	9.5695	8.8604	8.4901	8.8746	10.2367	9.8625	8.4513	7.1933	9.7391	10.5582	5.0309	10.7249	4.7527	8.0211	9.6553	6.997	9.2664	9.9247	8.9264	9.7986	11.2984
'SETDB1'	10.4527	10.2227	10.623	9.792	10.4861	10.424	10.8242	10.8239	10.3628	9.3924	9.9637	10.9267	10.7925	10.7285	11.4474	9.8587	10.635	10.4945	10.6448	10.3686	11.8171	9.6726	10.6974	9.7686	9.4802	10.1689	10.8498	10.4279	10.1816	10.7797	10.2245	10.369	10.6458	9.988	10.8752	10.8167	9.4493	10.3449	10.7743	9.5074	10.4985	10.8183	10.0035	9.3217	9.6916	10.4326	9.6346	11.1712	10.1034
'SETDB2'	8.022	8.0838	8.1672	8.3017	8.7931	7.8715	8.7127	8.4539	7.4867	6.8056	8.3177	9.0242	8.6029	8.2625	8.2826	9.1245	8.4342	7.7863	7.9786	8.6858	7.5872	7.9788	8.3189	8.5428	8.5163	8.2708	7.9928	8.37	8.6117	8.2351	6.4671	8.0017	8.04	7.7158	8.3868	8.3637	8.623	7.0433	7.7368	8.5139	8.5683	7.0783	8.9505	9.2685	9.1932	8.6264	7.0503	8.3271	8.0112
'SGSM2'	10.0402	10.6976	10.014	10.6161	9.3243	8.4293	9.0624	9.945	10.557	10.1025	9.2195	10.9579	10.757	10.0273	9.4323	11.3263	10.2881	10.5367	8.4775	9.3184	9.2751	8.8303	10.9406	9.6049	10.2399	11.8306	10.6218	9.7906	11.3491	12.754	12.5364	10.7268	9.4563	10.0907	9.7858	10.3105	11.1952	10.5414	10.0331	10.7629	10.0429	10.1773	10.7279	8.8242	10.5006	9.5186	9.2996	8.9726	10.9577
'SHOX'	0	0	0	0	0	0	0	1.1112	0	0	0.8571	0.8637	0.673	0	0.369	0	0	0	0	0.3418	0	0	0	0	0	0	0	0	0	0	0	0	0	0	0	1.165	0	0	0	0	0	0	1.2861	0	0	0	1.1434	0	0
'SHOX2'	6.85	2.5407	3.0379	3.862	4.9888	4.0991	5.0112	4.6649	5.0778	4.9485	5.1325	3.8191	5.7361	6.4765	6.3111	2.5569	5.0174	4.9429	4.835	5.9713	4.885	5.3296	5.6154	4.4504	6.0737	3.5286	5.7122	4.3708	4.4375	5.3725	4.6754	3.5786	5.7766	4.1878	6.0646	5.4064	4.3171	5.3249	4.5896	3.9447	3.4039	6.0121	4.5152	6.3528	4.5763	5.207	5.7144	5.7236	2.8993
'SIM1'	2.0447	2.0747	1.0218	1.429	0	2.0798	3.0183	1.7315	0	0	7.1013	1.1567	1.4767	3.3624	2.0725	0	0.8278	1.1007	0	0.3418	0	0.8167	2.3294	0	0	0	0.3873	1.3886	1.4261	2.039	1.8309	0.8334	0.546	1.1805	1.1088	1.6185	0.39	0.9573	0	1.5925	0	3.6627	0.3648	1.1093	3.285	2.476	1.7732	1.5746	0.7806
'SIM2'	6.9867	5.355	4.6562	4.9886	3.8004	4.7011	8.5436	4.1081	4.32	5.319	8.6105	6.1092	5.0092	6.4121	8.7897	4.936	9.3548	7.0978	3.6482	5.2536	4.5019	3.5434	6.9914	9.1963	8.0725	7.2857	6.0639	8.2525	4.2262	8.7679	8.7016	4.5413	6.3074	4.1472	7.3635	8.9222	6.108	9.0747	9.5018	4.6213	9.5075	8.4949	4.4215	8.9443	3.516	4.7976	4.7219	6.7686	4.1882
'SIX1'	10.8215	10.959	3.1257	8.1863	9.152	3.1152	4.3176	11.4515	3.5477	10.9369	8.9855	8.3951	9.1513	11.1953	11.3132	4.8004	9.7009	10.0726	9.4868	9.9782	10.5081	9.4982	12.3099	9.6815	10.6235	2.8376	7.3808	8.7156	3.631	10.6223	12.07	10.8489	4.3771	8.0118	8.0872	11.2691	8.6896	11.1596	8.1041	2.694	0.847	6.2576	6.6885	6.3218	9.7386	10.2089	4.8724	6.8746	3.2652
'SIX2'	6.0242	4.5253	7.8112	7.4586	6.5297	8.0402	7.7859	7.9347	4.0465	7.5525	5.5622	6.1431	4.9686	5.9069	3.1488	2.6994	7.0527	6.6423	7.139	5.5942	3.716	2.5727	9.047	4.2468	4.9633	6.5763	8.0775	7.8672	5.1871	5.5194	4.9386	4.361	2.3617	7.3676	7.2281	5.744	3.6057	3.8733	7.3419	9.8721	2.3201	3.7962	4.3418	6.5661	4.6266	4.8556	4.6121	9.0693	4.7074
'SIX3'	0.605	0	0.5995	0.3585	0.6552	0.4889	4.8782	0	0	4.8731	1.1486	2.2291	0.3754	0.378	1.1149	0	3.6133	6.3979	0.8027	0.3418	0.4094	2.6622	0.8974	0	2.0631	5.9955	0	3.0022	0	0.5303	0	0.8334	1.2509	7.2996	0.3665	5.9319	0	0	0.6919	0	0.4848	6.5919	0	2.823	0	0.6512	0.5691	3.6861	0
'SIX4'	9.5441	11.0875	9.7694	8.0001	8.6258	8.2188	9.7895	9.117	8.1421	9.4092	8.836	9.2164	9.6252	9.2288	9.522	8.8706	10.1449	9.0777	8.8707	8.8561	9.9071	9.0982	9.99	7.5101	8.8086	9.1044	10.9709	8.0515	11.3479	9.0977	10.1242	9.1255	8.6743	8.1597	8.1355	10.2116	9.3144	9.2104	9.9787	6.835	9.1234	6.9905	7.9833	8.4099	9.1087	10.2966	9.4721	6.5964	8.7848
'SIX5'	7.8437	6.8374	7.8178	7.8739	8.6184	10.1258	8.5197	8.3585	10.2294	7.9896	10.1075	9.8714	7.3405	8.7874	8.6034	9.4856	9.6271	8.7147	9.5928	9.7091	8.2379	9.18	8.6044	9.507	9.2576	9.8046	6.8828	8.0174	7.9503	10.3851	9.641	8.9688	9.5897	8.4504	9.3454	8.9393	9.1796	9.1626	9.6963	8.7406	9.3309	9.329	8.3746	7.7117	8.2005	8.6955	8.9751	9.1867	9.7583
'SIX6'	0	0.2981	0	0	0	0	0	0	0	0.4783	0	0	0.3754	0.9249	0.6626	0	0	0.2974	0	0.6178	0	0	0.8974	0	0	0	0	0	0	0	1.0165	0	0	0	0	0	0	0	0	0	0	0	0	0	0	0.6512	0	0	0
'SKI'	10.4406	9.8325	10.1517	10.6122	10.0801	10.6083	9.7654	10.4351	9.8412	10.3524	11.0566	10.5662	10.1884	10.4613	10.4014	10.6698	9.6179	10.2203	9.6733	11.2348	10.161	10.3	11.2119	10.1381	10.2437	10.4309	10.5123	10.5742	10.718	10.9729	10.0257	10.6849	11.8424	10.1258	10.4637	9.6518	10.3702	10.6307	10.3907	11.0436	9.4302	10.1256	10.3431	9.7989	10.6221	10.3928	10.5421	10.4347	10.2113
'SKIL'	12.4415	9.4354	9.6969	8.7351	10.1372	8.9222	9.514	11.5454	7.5832	7.8999	10.0217	9.6278	10.6976	12.2283	10.4839	10.212	9.6058	12.7209	9.4489	9.291	11.408	9.2601	8.5545	8.3043	10.2592	9.6229	10.0227	11.0649	10.5419	8.532	8.0771	9.5274	9.4945	9.5716	10.4613	12.6776	9.8319	9.8922	9.2164	8.8291	7.7934	9.2786	9.1183	10.7917	9.7179	9.9997	11.8263	10.4909	8.9489
'SLC2A4RG'	9.4218	9.8013	8.9273	9.9612	12.6942	12.8151	9.9369	9.03	12.7421	11.1269	10.8323	10.4728	10.3396	10.6974	9.9848	10.8546	11.1181	9.4767	10.0039	12.0063	10.7121	10.4946	11.8153	11.3678	10.5235	10.7277	12.0029	11.3659	9.9765	11.6752	12.7995	10.9957	10.9214	9.9574	9.6276	10.0395	11.3832	11.3111	11.8526	9.6626	10.4491	11.1948	9.421	9.4638	10.1804	10.405	9.6611	10.8087	9.6972
'SMYD3'	8.6904	8.1908	7.5268	7.5483	10.1442	8.8734	8.5047	8.2654	10.5004	8.3648	8.5065	8.8378	7.9779	8.567	8.3435	8.7325	9.3376	7.5406	10.3582	9.468	7.3438	10.3468	7.8664	7.6038	7.8421	8.2749	9.3065	8.2005	7.8164	8.4683	9.0271	9.6299	9.0966	8.9811	9.0968	9.2284	8.147	6.0542	8.2143	6.2939	8.0497	8.0414	8.0333	8.3951	8.0178	8.3317	9.2535	8.993	8.9257
'SNAI1'	6.0697	3.8388	3.8982	5.3194	7.2978	5.3267	7.2969	5.1778	5.8212	4.6653	5.7369	4.7004	5.4129	6.1453	7.4196	6.6817	6.0382	6.7164	5.7805	6.5548	7.5524	6.9974	6.1237	7.2555	5.5328	5.6618	6.4868	6.8567	4.4375	5.9918	5.8903	6.9696	7.2113	6.2036	5.9478	6.375	6.7766	6.2808	6.2897	5.152	4.0853	6.6723	5.4071	6.0018	5.5193	5.5609	6.1175	7.4587	4.0068
'SNAI2'	9.2869	4.8577	6.791	6.6112	7.1968	7.5025	6.9935	8.5962	7.7544	7.6686	7.7248	6.8651	8.4799	8.7173	8.6864	5.8526	7.0818	7.9095	8.0773	8.5034	7.48	7.8055	7.6847	7.6562	8.5999	6.6091	8.0841	7.3826	6.4919	7.749	5.8524	7.6009	8.4536	7.016	8.1634	6.5446	6.626	7.7872	2.7753	6.3561	4.4703	10.6223	8.2217	8.6657	6.6363	7.3738	8.8798	7.7139	6.0824
'SNAI3'	3.8365	2.359	1.8383	2.8493	4.1432	4.0647	4.5394	3.7417	4.8551	2.5154	4.1402	3.7766	3.5111	2.9797	3.662	1.1513	3.5669	2.6991	2.9448	5.6719	3.3015	3.4956	2.0577	5.0292	3.1613	3.912	4.1398	3.8018	3.9785	4.0869	2.6124	3.6701	4.4995	2.2629	3.4752	1.165	0.6967	2.389	4.2362	3.578	3.5089	2.9548	2.1547	2.5654	2.1329	3.6333	2.484	3.2789	2.408
'SNAPC2'	8.9388	9.0775	7.9226	8.9917	8.6279	9.6044	7.8846	9.2549	10.5832	9.9764	10.3298	8.6781	8.0955	7.2894	7.2993	9.7308	9.4877	7.7453	9.5809	9.6422	7.7869	9.3453	7.9101	11.1426	9.8702	9.2289	8.1683	8.607	10.1488	9.4184	9.2507	9.4319	9.7213	8.6474	8.7133	7.9016	9.7768	9.5637	9.1877	8.6982	10.2161	7.8665	9.5705	7.2401	9.3771	8.723	10.7643	9.0565	8.98
'SNAPC4'	8.539	8.2967	7.7777	8.2783	9.2259	8.3934	8.2481	8.4443	8.595	8.4532	7.8519	8.7403	8.6999	8.7776	8.5882	8.2472	8.4277	8.1918	8.4254	8.8393	8.3582	8.2463	9.293	8.0617	7.7599	8.459	8.3164	8.1603	8.8571	9.838	9.8736	8.2682	9.2549	7.8706	8.137	8.4703	8.6939	7.9444	9.3785	8.0486	8.8451	8.3839	7.6693	6.1325	8.2917	7.2167	8.674	9.1317	8.4887
'SNAPC5'	6.604	6.6869	6.672	6.2858	6.9929	6.6814	6.5928	6.2633	7.261	6.9332	6.3764	6.0947	7.0604	7.5029	6.8016	6.8162	7.0634	6.5679	5.8793	6.4955	6.6728	7.4469	6.9026	6.5101	6.5031	6.3325	6.2466	6.7732	7.2584	6.7113	7.102	6.4869	6.7759	6.628	6.4025	5.0722	6.3647	6.8716	7.2405	6.4922	6.4819	6.9565	6.8485	6.4019	7.007	6.6215	6.7065	5.7573	6.7259
'SOHLH1'	1.3578	0	0	0.3585	1.7221	0	0	0	0.4276	0	0	0	0.3754	0.378	1.4588	0.3844	0.4725	0	0	0	0.9887	0	0	0	0	0	2.0283	5.3258	0	0	3.9376	1.3583	0	0.8155	0	0	0.39	0.9573	0.387	0	0	0	0	0.3667	0	0	1.4291	1.369	0
'SOHLH2'	1.85	0	0.5995	5.6128	3.6434	1.1442	3.8337	0.8267	2.8725	1.9076	1.1486	2.0972	1.9898	1.1362	2.4254	2.1237	4.3649	2.8441	4.5895	0	2.4839	2.3751	0.3647	1.2862	1.3726	2.5437	0.944	1.3886	0	4.2777	1.2392	2.5088	2.8032	0.8155	4.8138	0.633	0	0	2.8387	3.3113	0	2.4866	0	2.5654	1.7037	3.0731	1.8718	3.3365	4.9612
'SOX1'	0	0	0	0	0	0	0	0	0	0	0	0	0	0	0	0	0	0	0	0	0	0	0.6554	0	0	0	0	0	0	0	0	0	0.9411	0	0	0	0	0	0	0	0	0	0	0.3667	0	0	0	0	0
'SOX10'	6.807	0.2981	3.4315	2.8493	4.2987	5.3975	0.5592	7.3561	1.2509	0.4783	3.5295	0.8637	7.947	4.4766	6.9024	3.7237	3.3093	0.2974	0	7.8969	5.6023	4.3516	4.9498	1.6591	2.0631	2.5437	2.4903	3.5919	2.7877	7.4266	0.596	6.6141	5.5545	0.3257	0	2.8504	1.3516	1.5278	3.8618	0.8983	1.5834	9.777	1.2861	2.493	0	5.0668	0.5691	3.8924	0
'SOX11'	4.6419	3.9501	3.8475	3.1072	7.145	5.845	1.9414	5.7126	2.9818	5.5423	3.2509	4.3696	6.3546	3.7633	4.5689	4.503	3.064	4.8544	5.2978	5.0359	10.4405	3.3947	4.7638	5.9907	5.5078	3.4726	5.4929	1.8864	0	5.5194	11.7622	7.4829	3.7463	5.4615	5.3542	5.7551	5.9648	12.513	1.6571	0.8983	3.1679	8.9635	5.2414	6.6307	2.2229	4.8269	7.6733	11.1369	5.2331
'SOX12'	8.6554	9.9556	8.6743	9.7205	11.2906	10.374	9.4352	9.4446	11.363	10.3803	9.2876	10.4258	9.4554	9.6499	9.9554	10.6932	10.1665	9.7579	10.1613	12.5897	11.2735	10.0448	9.7582	10.6415	9.6653	10.2277	11.5348	9.9414	10.8479	10.5981	11.5404	10.8876	9.8706	10.2974	9.7235	10.443	10.3175	10.6968	10.1884	9.3003	10.1395	8.1592	9.3433	9.9313	10.1482	9.2233	10.0576	9.1886	10.0181
'SOX13'	10.5617	10.5682	8.6053	8.6074	10.9989	10.7965	10.977	10.5635	11.0481	10.1194	10.8194	11.4403	10.4266	10.4524	10.1133	10.0856	11.9042	10.2916	10.7567	9.9414	10.2082	10.5935	10.3031	10.217	10.0306	10.3795	9.4695	9.507	10.5333	10.6549	10.6973	10.0447	10.414	9.8121	10.3516	10.6623	11.3354	10.9057	10.9938	8.8346	11.2816	9.2418	11.2531	10.0253	10.9561	11.2321	10.3905	9.7993	10.71
'SOX14'	0	0	0	0	0	0	0	0	0	0	0	0	0	0	0	0	0	0	0	0	0	0	0	0	0	0	0	0	0	0	0	0	0	0	0	0	0	0	0	0	0	0.3863	0	0	0	0	0	0	0
'SOX15'	5.1129	2.293	1.8383	3.3659	6.3482	4.8089	4.7316	4.0076	2.8499	3.2103	2.0859	2.4616	7.2133	2.4574	1.2971	7.653	3.4693	2.5936	1.3155	5.5781	2.9189	4.8852	2.8731	2.2007	7.7519	3.1546	3.3118	5.722	2.3835	4.1241	4.586	4.8262	6.5604	2.102	3.7479	1.165	4.1252	2.8321	4.2826	2.0592	7.439	6.5641	5.0912	2.823	4.0212	2.6169	2.714	3.2188	1.9529
'SOX17'	5.5738	3.9066	4.8997	4.6749	4.6016	5.5167	3.7849	4.3733	5.2577	6.2864	3.7192	6.0657	4.4852	5.0594	6.1309	4.3386	5.1013	3.5835	5.4282	5.2837	4.4808	4.0204	5.2516	6.7284	6.1483	4.5483	5.3258	5.8955	2.5997	5.1195	5.2988	5.7595	6.3729	4.8257	5.1695	4.9063	4.9447	5.7351	3.1197	6.1375	3.9047	4.1101	5.5018	5.216	3.8053	4.6081	6.2333	4.74	4.5833
'SOX18'	6.6881	5.5442	4.7965	5.9328	6.5564	6.4551	5.8652	6.4407	7.4068	8.2277	6.3384	6.9679	6.3174	6.2341	7.0682	5.368	6.7123	5.1709	7.0607	6.9752	5.9777	6.0382	6.904	8.1411	6.5234	6.3229	6.3894	6.9094	5.4182	6.8421	6.6546	7.0007	7.1797	6.6698	6.4362	6.5636	6.6882	7.2715	5.8172	6.768	6.6154	5.5839	5.1391	6.0276	5.3796	6.0698	7.0556	7.3991	5.5081
'SOX2'	3.6395	0	0	0.6454	9.9339	2.6426	2.2594	0.4718	1.2509	6.0066	1.5986	5.984	2.6666	0	0.6626	1.5017	8.2862	0	0	6.2036	6.2996	0	2.1541	1.6591	6.393	2.8376	6.7446	0.3445	0.5077	5.7029	6.4754	6.3285	0.546	2.2629	0.9011	4.8244	1.6657	0	4.3275	1.724	2.7205	7.8722	0	0	6.1203	9.0663	0.3124	2.5232	0
'SOX21'	1.03	0	0	0.3585	1.1041	0.4889	0	1.1112	0	0.4783	0	1.1567	0	0.378	0.369	0	0.4725	0	0.4565	1.049	0.4094	0	0.3647	0	4.1767	0	0.6923	0	0	1.222	0.596	0	0	0	0.9011	1.6185	1.1645	0	0	0	1.1363	3.5156	0.8978	0	0	0	0.9761	0.481	0
'SOX3'	0	0	0	0	0	0	0	0	0	0.4783	0	0	0	0	0.369	0.3844	0	3.3765	0	7.3927	1.4009	0	4.7173	4.4022	0	0	1.9151	0.8553	0	3.0193	0	1.1196	0	1.0095	0	1.801	1.6657	0	0	0	0	0	0	0	0	1.9457	0	0	0
'SOX30'	1.3578	0.5449	1.8383	2.2226	2.2437	1.3861	1.533	2.0336	2.9818	1.5683	1.1486	1.4002	2.6666	1.1362	1.8572	1.3371	0.4725	1.7177	2.1209	2.0729	1.2095	1.5378	0.8974	0	0	1.2126	1.1581	0.3445	0.5077	2.4443	2.3483	1.1196	1.2509	0.8155	1.2904	1.165	3.0249	0.9573	1.344	1.2868	0	0.6906	2.33	1.2909	1.2695	0	2.0508	0.481	3.0319
'SOX4'	12.4165	10.3382	11.2819	9.7296	12.2073	11.5271	12.3259	11.497	10.8798	10.2822	10.4371	12.2347	10.6002	13.1751	11.9487	11.8505	11.2231	12.7251	11.4464	12.6185	12.3605	11.7864	11.8254	11.2594	11.6094	11.6422	12.5565	11.8053	10.4435	12.7419	12.4575	12.2979	12.0574	10.5862	12.5123	11.3815	13.0775	12.4924	11.4621	10.1233	10.9656	11.4874	11.9534	12.9107	11.1735	13.1735	12.1775	11.9357	12.7304
'SOX5'	3.8099	5.6988	1.6139	3.4048	6.8682	3.3038	2.9315	4.7294	5.702	2.5154	5.2753	3.543	3.7529	3.63	3.1006	7.7786	4.8139	7.2113	2.6348	4.722	2.9189	5.8416	2.8153	7.4038	6.9608	3.2241	3.9226	3.0962	7.595	2.3214	8.7193	4.8262	5.1683	1.8209	3.3982	3.0072	2.5768	4.7744	2.2303	3.0852	2.0686	4.031	4.1211	2.5654	2.5353	4.3092	2.6036	3.1562	5.0262
'SOX6'	4.2058	4.0534	3.4315	4.2733	2.1534	2.7329	3.3881	4.1401	1.2509	0.8369	6.7399	3.9777	3.6197	5.02	3.8192	4.5414	3.4693	4.3706	2.7187	2.7252	3.2022	3.7205	2.4096	2.4105	4.3831	4.0331	2.3228	2.2558	4.1252	3.4294	2.3483	3.2032	2.3617	1.3334	7.9673	3.9917	2.7861	2.9245	3.6305	4.2145	2.1998	7.3602	5.3267	2.6999	4.61	4.706	3.1273	4.0729	3.6422
'SOX7'	6.331	4.6071	5.2199	5.6678	6.0744	6.6818	5.4835	6.3817	4.7665	5.7753	4.4953	6.71	5.9661	5.7228	7.5587	4.7522	5.9505	5.2683	5.879	6.2849	5.9241	5.4475	6.0897	7.3476	6.5905	5.735	6.2388	7.6351	5.2574	6.2153	5.4467	5.9449	7.2598	6.2902	7.3816	5.6036	6.217	6.1774	3.1324	6.2852	3.9427	8.1638	5.8617	5.8399	5.4087	5.8449	7.1297	5.5995	5.5529
'SOX8'	3.006	1.5037	2.3566	2.7316	2.7545	2.8982	3.628	2.2833	2.3617	3.3279	1.7799	3.3243	4.648	2.9239	3.327	3.1097	2.3958	1.3798	3.3653	4.3583	2.788	1.335	4.2127	6.518	2.9551	2.0265	5.2225	3.384	0.8825	3.6497	3.0288	3.2632	4.1715	1.7136	2.6992	2.9309	3.4909	2.5132	1.344	3.3927	3.6067	5.3863	3.0344	3.5492	2.9583	2.1449	3.5107	2.5232	2.7534
'SOX9'	10.4221	10.8615	10.6588	10.7965	7.9979	11.1716	10.9476	10.4643	9.597	12.3169	10.9334	9.7155	8.811	8.021	11.7843	5.6829	12.3718	10.9338	11.4423	8.5739	9.7729	10.2194	7.7362	11.6956	9.5057	10.8055	9.4733	8.5889	8.94	9.2134	9.2014	11.2807	11.7718	9.2217	11.2995	12.8935	10.6014	10.8745	8.6173	8.7221	11.9962	13.1684	8.0662	9.6306	11.0451	10.6799	9.1263	11.4077	3.0319
'SP1'	11.652	12.0399	11.7538	11.7209	11.7267	11.7837	11.7856	12.1143	11.1453	11.0899	12.1756	12.1228	12.2137	12.1107	12.0915	12.1274	11.5161	12.2095	11.8149	11.5638	11.6495	11.7507	12.0752	11.6099	11.8792	12.202	11.6315	12.1372	11.732	11.3395	10.8681	12.1094	11.7903	11.6878	12.301	11.402	11.2756	10.6354	11.8898	11.6499	11.0202	11.7898	11.9408	12.0358	11.7859	12.2069	11.8182	11.6956	11.7564
'SP100'	11.8442	11.0552	10.6798	10.6374	10.617	9.8493	11.4717	11.2308	11.3114	10.5936	10.3013	10.757	10.2502	9.6244	11.1238	8.0132	10.9544	11.5492	9.901	10.4738	10.0344	11.687	8.0746	11.0935	10.4796	10.8655	10.4518	10.1832	10.2331	11.2086	7.9811	9.0667	11.2372	9.9179	10.3984	10.5316	9.5058	9.1756	9.5488	10.73	10.3928	10.5032	10.4145	12.3214	10.9183	9.5397	10.5804	9.7596	10.2209
'SP110'	11.2062	9.7633	8.7676	9.0092	10.5706	9.0452	11.0536	9.069	11.5215	8.9812	9.0454	9.3619	10.3058	8.1903	10.2208	6.8168	9.771	10.0291	8.4563	10.6301	10.3294	10.1345	6.6134	9.5241	8.839	9.9352	9.7065	9.6211	9.3521	9.4726	8.4272	8.8589	9.9344	9.6263	8.7593	9.3903	8.084	9.6243	8.9117	8.939	9.3566	8.73	8.3944	12.1093	9.3728	8.4727	8.8894	8.1333	8.7052
'SP140'	5.5817	4.5678	3.9947	4.164	6.8249	4.4041	8.4858	5.0489	6.9195	3.4881	6.0513	5.0784	5.4129	4.7737	5.9454	1.6494	4.9825	6.7627	4.9437	7.4665	6.1069	7.2989	1.9544	5.5778	3.9358	5.3869	6.3409	5.1286	6.4714	4.9222	3.7853	4.4148	6.021	5.2759	4.0793	3.9537	2.5768	4.2753	4.5896	5.5656	5.1434	5.4885	3.6449	7.1311	4.7527	4.7677	3.8621	5.3283	4.8578
'SP140L'	9.0823	5.8033	7.0144	5.5011	9.4242	7.4896	9.477	7.7959	8.4302	5.2757	8.3962	8.8025	8.5774	8.8636	9.3438	3.7237	8.1531	8.384	6.7674	9.3063	9.9811	9.4472	5.3767	6.8413	7.7887	8.8273	9.0748	9.1659	6.7511	8.0803	7.29	7.5234	7.6876	9.329	7.5442	9.3441	4.1252	6.4142	8.837	6.4446	7.9507	9.4675	8.4736	10.9705	8.5888	7.9838	7.614	7.5529	8.6103
'SP2'	9.7727	9.9212	8.7795	9.1534	8.5426	9.405	9.1114	9.314	9.2871	9.1474	9.5905	9.4105	8.8718	9.2019	9.0898	9.3725	9.7069	9.3674	9.8692	9.5866	8.7566	9.3529	9.1152	8.8455	9.2734	9.8778	10.1113	9.8338	8.9074	9.2664	9.1056	8.7373	9.1756	9.5859	9.5026	9.0839	8.6961	8.7622	9.0454	9.1446	9.7905	8.4701	9.2886	8.8766	9.301	8.8282	9.4662	9.0338	9.2773
'SP3'	11.8702	11.3408	11.0523	10.9473	11.4745	11.5775	11.3798	11.556	10.393	10.7132	10.6901	11.4785	11.4978	11.1237	11.087	11.1863	10.9113	11.3847	10.5709	10.9539	11.3736	10.9395	10.7743	11.1449	12.2581	11.7931	10.8692	11.0069	11.0198	11.0496	10.4881	11.202	11.2397	10.5812	11.212	11.1084	10.5211	11.1247	11.3356	11.1193	10.6826	11.7205	11.6733	11.9878	11.7147	10.8474	11.0376	10.8226	11.4168
'SP4'	8.0104	9.1837	7.694	7.749	7.4596	8.2129	8.2163	8.3066	6.8521	7.4395	7.5073	7.8332	7.1959	7.4388	6.9744	8.203	6.6468	7.8592	6.3135	7.7998	8.5075	7.0356	8.117	7.3977	7.6867	7.1225	7.5444	6.8499	8.9947	7.2099	6.5482	7.2946	7.8858	7.6281	6.9896	6.3532	7.951	7.1524	8.1595	7.088	6.6036	6.3088	7.1928	7.4117	8.9241	8.4564	7.6835	7.6328	7.5792
'SP5'	3.006	0.7557	4.6854	0.3585	3.6098	1.5932	4.7316	0	4.4164	5.4801	9.9525	7.8149	2.6666	3.4038	0.6626	0.6876	3.8254	6.3582	4.3991	2.0729	2.4839	1.5378	1.7227	3.3719	0.4826	6.9332	3.2663	1.53	0	6.8915	2.1955	5.2533	1.7224	0.3257	6.4789	9.0267	4.2481	9.6389	2.5664	2.0592	0.847	4.0037	1.2861	0.9016	1.573	4.6415	0	4.4315	6.0358
'SP6'	6.4553	3.2111	5.7289	5.7331	9.0113	6.7209	9.2264	6.2559	9.3532	3.6323	7.2277	7.103	7.5654	5.4439	6.9439	5.3356	8.6583	5.7939	5.2841	8.4841	7.5346	8.4548	7.9358	5.6622	6.8997	8.8658	7.128	9.6353	3.726	7.4992	9.2592	7.6607	6.1759	5.0184	5.5088	6.2313	4.3394	8.2197	7.3956	5.2315	10.4288	4.6929	8.2802	7.4599	6.8525	5.2509	6.3189	9.4221	7.7904
'SP7'	0.605	0.7557	8.1437	0.6454	0.3645	0.8535	2.6342	9.4081	0	0.4783	1.1486	0	0.673	0.9249	0	0	1.3506	0	0.4565	0.8494	0	0	1.1045	0.7819	0	0.5253	0	0	0.5077	0.5303	0	0	1.9107	0	0.3665	0	0	0	2.9578	0.6562	0	1.1556	0	0	0.3586	0.6512	0.3124	0	0
'SP8'	0	0	0	0	0	0	0	0	0	0	0	0	0	0	0	0	0	0	0	0	0.728	0	1.1045	0	0	0	0.944	0	0	0	0	0	0	0	0	0	0	0	0	0	0	1.1556	0	0	0	0	0	1.1291	0
'SP9'	0	0	0	0	0	0	0	0	0	0	0.8571	0	0	0	0	0	0	0	0	0	0	0	1.8432	0	7.5799	0	0	0	0	0	0	0	0	0	0	0.4999	0	0	0	0	0	1.1556	0	0	2.6693	0	0.5691	0	0
'SPDEF'	11.317	12.6886	10.5435	11.6549	12.1035	13.4462	11.4988	11.1001	13.2438	13.4582	10.8019	12.3574	12.4922	12.6878	12.068	11.7269	12.642	11.1797	12.9922	11.2692	11.9067	11.3471	11.3603	12.8691	11.695	12.179	12.1972	12.6246	11.4775	12.2909	14.6858	11.8697	11.4583	11.8554	12.1414	10.7733	12.2063	13.1401	11.9167	11.5633	12.1956	9.0988	11.5821	11.3169	11.0474	12.2304	11.7911	10.1115	11.6843
'SPI1'	7.4166	6.9594	6.4857	7.0026	8.1012	8.1135	9.1358	7.9596	9.2871	6.9363	8.391	8.0338	7.3975	6.9307	7.197	5.3465	7.4091	7.915	8.0694	9.1053	7.4314	9.6295	6.3892	8.2977	7.3356	8.7499	8.0324	7.6305	7.7301	7.7668	7.9	7.5627	8.0273	8.0971	7.6826	6.2549	5.8453	6.8683	7.0486	8.42	8.5236	6.5262	6.9049	6.5076	6.2274	7.52	6.801	7.9653	7.5127
'SPIB'	3.9133	0.7557	0.5995	2.0367	4.5136	2.7329	5.6372	1.5528	3.8534	1.1239	2.3382	2.2291	5.423	1.8857	2.5741	0	2.8481	1.3798	0	6.1665	3.3015	2.9732	0.8974	0	3.2841	1.862	3.6315	2.0829	4.1252	1.874	3.3515	3.5786	4.4396	0.3257	1.1088	0.8704	0.39	2.5132	1.344	2.6284	1.1363	7.1043	0	1.7289	2.3875	3.4942	0	2.95	0.7806
'SPIC'	0	0.9395	0	0	0	0	0.5592	0	0	0	0	0	0.673	0	0	0	0	0	0	2.6036	0	0.4654	0	1.6591	1.7587	0	0	0	0.5077	0	0	0	0.546	0	0	0	0	0	0	0	0	0	0	0.6587	0.8848	0.6512	0	0	0
'SPZ1'	0	0	0	0	0	0	0	0	0	0	0	0	0	0	0	0	0	0	0	0	0.728	0	0	0	0	0	0	0	0	0	0	0	0	0	0	0	0	0	0	0	0	0	0	0	0	0	0	0	0
'SRCAP'	12.197	12.5905	11.6798	12.1179	12.1723	11.8313	11.8949	12.3898	12.4788	11.627	12.9043	12.6566	12.6698	12.1703	12.2156	12.4317	11.8578	11.8557	12.557	12.0499	12.3539	12.5647	12.1714	11.8168	12.2981	12.4662	13.2089	12.4509	12.9742	12.5605	11.7673	12.3504	12.1285	12.3132	12.6058	12.2044	12.5891	11.7499	12.4787	11.7803	13.0904	13.2387	12.8227	11.5758	12.2577	12.341	12.2064	12.5793	12.9986
'SREBF1'	11.772	11.9113	13.3653	14.1249	11.8625	13.5206	12.2828	12.5876	14.5581	11.515	13.6739	13.0648	12.7691	12.4009	13.0957	13.199	13.734	11.6341	13.1172	13.0101	12.7194	12.7091	11.3527	12.3392	13.3415	10.2487	12.3738	13.2145	13.243	12.7687	13.4048	11.458	11.1255	13.6485	14.1214	12.3363	11.8047	10.3605	14.288	14.0071	12.653	11.9436	12.5142	11.0666	11.6253	13.2771	12.7525	11.6577	14.713
'SREBF2'	11.0926	11.3268	11.398	12.3474	11.338	12.8883	11.4287	11.5461	11.1611	11.3318	11.6726	10.8438	11.7248	10.6191	11.7404	10.9623	12.7161	10.4902	10.6842	11.8602	12.7385	10.4303	12.0641	12.1438	10.525	9.6957	12.5951	11.9986	12.9582	11.3633	9.987	11.5219	10.6496	11.5287	10.9799	10.571	10.9443	12.0728	11.4388	11.8031	11.5346	11.3975	11.5317	11.1001	12.4604	10.6121	11.6318	11.7948	11.5609
'SRF'	9.953	9.5004	9.7514	9.8832	9.8501	10.0765	9.7701	10.393	9.3029	10.2369	9.2525	9.58	10.1624	9.6733	9.8372	9.2891	9.7195	9.5115	10.0401	10.0289	9.5332	9.688	10.5825	9.7003	9.512	9.1795	9.9016	10.3974	9.2519	9.7153	10.344	9.5733	9.8105	9.1004	9.9571	9.9928	9.9935	10.6549	10.1572	9.705	9.8702	9.8952	9.4616	8.8103	8.9241	9.5442	9.8682	10.5427	9.7995
'SRY'	0	0	0	0	0	0	0	0	0	0	0	0	0	0	0	0	0	0	0	0	0	0	0	0	0	0	0	0	0	0	0	0	0	0	0	0	0	0	0	0	0	0	0	0	0	0	0.5691	0	0
'ST18'	1.4975	0.5449	1.348	1.429	0.897	0.4889	1.7516	1.1112	1.2509	0.4783	1.5986	1.9519	2.5248	0.6772	1.2971	0	0.4725	1.9912	0.4565	0.8494	1.2095	2.2651	0.6554	1.6591	2.5281	1.2126	0.944	1.0558	1.82	1.4735	1.3417	1.5631	1.2509	1.5977	1.849	0.4999	0	1.5278	1.344	1.5925	1.1363	0.9418	1.2861	1.1093	0	1.439	0.5691	1.7546	2.1983
'STAT1'	12.9333	13.9305	11.4363	12.9813	13.7837	11.6665	16.1046	12.705	14.1951	12.3968	12.444	11.1512	12.5046	11.0504	13.1546	10.5952	14.0883	14.1141	11.5091	15.2323	12.6356	14.7711	10.9532	13.4227	12.1586	12.7503	13.3262	12.7428	12.8169	12.5195	9.9598	11.6155	13.4203	11.3338	11.774	12.4081	10.7629	11.7469	11.9093	12.4601	12.3841	12.3019	11.8541	14.7932	11.8001	12.2177	11.0449	13.3929	11.3297
'STAT2'	11.115	11.4332	10.5128	10.7097	11.8089	10.7438	12.6363	11.2481	11.4852	10.1311	11.276	10.9818	10.9432	11.1817	11.542	10.1713	10.7592	12.2212	10.6875	11.8433	10.8113	11.8337	11.3988	11.3977	10.0535	10.8553	11.1179	11.6768	10.9824	11.3682	9.6383	9.733	11.422	10.6074	11.169	10.9859	10.559	9.9599	10.5467	10.6232	10.4321	10.2288	11.0006	11.78	10.4913	10.7802	10.2809	11.2134	10.49
'STAT3'	12.7849	12.4005	13.1258	12.6671	11.5446	13.4259	12.8835	12.8987	12.1116	12.3482	13.1991	12.869	11.2952	12.8054	12.4881	12.0827	12.446	13.4201	12.679	12.556	12.1425	12.9969	11.7344	12.2302	12.5258	13.1383	11.8875	11.9886	11.2608	12.8704	11.1857	12.6193	13.2728	12.8148	13.2517	12.6902	10.6206	11.0632	12.2293	13.2259	13.5731	12.9099	12.7686	12.9595	11.6068	12.7012	12.2765	12.9102	13.0103
'STAT4'	5.5419	3.6929	2.8445	2.7316	5.7284	4.7011	7.4375	5.2818	5.9952	2.0514	3.0535	3.0664	5.3617	3.5213	6.3984	5.7823	3.2518	4.808	2.2394	7.0025	3.9788	4.8475	3.6106	3.3719	5.0866	3.0817	4.9481	4.8738	6.7283	4.2303	4.0753	4.0222	6.185	1.7136	2.9892	2.241	2.8496	4.6173	2.709	4.3223	5.5024	4.9437	2.0583	5.3953	3.516	4.7372	1.8718	5.7973	0
'STAT5A'	9.7817	11.135	9.1608	8.9756	8.3878	9.7054	10.0043	9.4621	9.9224	8.515	9.9425	9.4131	8.4072	9.6461	9.6363	9.8915	10.0346	9.3263	9.3128	9.5136	8.079	9.3241	8.6963	10.1345	10.4492	10.0115	8.6013	8.3511	9.8887	9.1232	8.0934	8.5438	9.4363	9.4336	9.7036	8.8592	7.969	7.3527	9.4076	9.9418	11.0848	9.0114	10.6224	9.0939	9.1932	9.4473	8.2638	9.3248	9.7293
'STAT5B'	10.75	12.3944	10.63	11.1677	9.1513	10.7922	10.8144	10.8711	9.8903	10.8213	9.8338	10.3581	9.6637	11.1611	10.8817	11.2564	11.2254	10.4833	10.2736	9.9763	9.2332	9.3951	11.5335	9.7863	10.9837	10.7441	10.283	10.2332	10.3454	10.5756	9.2795	10.3436	10.8138	10.7151	10.6461	10.789	9.4084	8.5265	11.1736	11.2065	11.4982	9.1621	11.1728	10.3652	10.9204	9.9957	8.4197	10.4905	10.2182
'STAT6'	10.9825	11.2745	11.3015	11.8817	12.2304	11.6711	11.2377	11.7249	11.9457	12.5578	11.2333	12.1775	11.8238	11.9607	11.0155	11.3549	11.3045	11.5101	11.3978	10.2615	10.9439	12.2654	9.4772	12.0056	11.2759	11.7801	9.8829	10.9097	11.2173	11.8996	9.1387	11.5671	11.4724	11.3106	12.2118	11.5788	12.6811	8.0811	11.2242	11.3851	11.6445	11.5826	11.5245	11.4995	11.2783	11.5038	11.5174	11.7086	11.1381
'T'	0	6.6257	0	0	0	0	0	0	0	0	0	0	0	0.378	0	0	0	0	0	0	0	0	1.1045	0	0	0	0	0	0	0	2.7283	0	0	0.3257	0	0	0	1.2706	0	0	0	0.9418	0	0	0	0	0	0	0
'TAL1'	5.605	4.6226	4.2889	5.0514	4.2341	5.7829	4.1352	4.9073	3.7462	5.1694	4.4389	5.5002	5.6871	5.1474	5.6843	5.06	4.4799	4.1088	5.077	5.0935	4.8526	4.2968	5.1617	5.2902	5.4168	4.4931	5.5319	5.2254	5.5011	5.6905	4.9144	4.7653	5.7766	4.7865	5.4239	5.0212	5.5042	5.1825	3.1197	5.3174	2.9615	4.2329	5.2304	4.7725	5.076	4.8556	5.3877	4.4834	4.7846
'TAL2'	3.6986	1.249	2.4949	0.3585	3.35	0.8535	1.2753	2.0336	1.2509	0.4783	1.3911	2.4616	0.3754	0.9249	1.7363	1.5017	0.4725	0.2974	2.2394	1.7679	2.2046	2.2651	4.0718	0	0.4826	0	0.6923	0.3445	1.1798	1.874	0.596	0	0.546	2.2629	2.2507	1.6185	1.3516	0	0.6919	0.6562	0	0.3863	1.2861	0.6587	2.2229	0.6512	1.4291	2.3096	1.2844
'TBP'	8.5359	7.7177	7.665	7.9065	8.4696	8.1752	8.716	8.1484	8.0512	7.5646	7.3725	8.1213	7.3975	7.1134	8.047	8.3275	7.3279	8.0997	8.2156	7.7506	8.0145	7.9005	8.2264	6.9711	8.3904	7.7533	7.6321	8.0574	8.2513	8.4167	9.0271	8.0322	8.2809	7.6842	8.4102	7.9386	8.571	8.6483	8.8923	7.8522	8.1606	8.817	8.3442	8.5356	8.2668	7.1775	8.2604	7.3474	7.9622
'TBPL1'	7.8123	6.6752	7.7365	7.1954	8.006	7.2696	8.4452	7.6728	6.7215	6.9864	6.6669	7.7256	7.6468	8.016	7.7261	7.0639	6.5367	7.9936	8.0226	8.1002	8.1339	7.6028	6.8403	6.518	7.6414	6.7214	6.7975	6.9696	6.9901	7.2858	8.247	7.984	7.9543	7.2453	7.7578	7.471	7.7843	7.7082	7.3364	7.0571	6.6095	7.9021	6.9659	8.2559	8.293	7.7049	7.2515	8.376	7.5296
'TBPL2'	0	0.2981	0	0	0	0	0	0	0	0	0	0	0	0	0	0	0	0.2974	0	0	0	0	0	0	0	0	0	0	0	0	0	0	0	0	0	0	0	0.5567	0	0	0	0	0	0	0	0	0	0	0
'TBR1'	0.334	0	0	0	0	0	4.2474	0	0	0	0	0	0.3754	0	0	0.3844	0.8278	0.5438	0.4565	0	0	0	2.3294	0	0	0	0.944	0	0	1.4735	0	0	0	0	0	0	0.39	0	0	0	0.4848	0	0	0.3667	0	0	0	0	0
'TBX1'	7.7047	9.7819	0	1.934	8.3666	5.3975	7.8074	3.3621	3.1026	1.9076	6.8856	6.6757	4.2121	8.8599	8.5268	8.7551	9.0811	3.5557	2.7981	8.427	7.638	3.1067	9.113	8.8204	8.1371	1.862	8.2094	7.5309	9.514	8.5286	8.4099	4.09	9.27	8.6993	2.8801	1.9631	11.4215	9.344	7.8197	3.3113	4.5462	8.2419	8.0028	7.6339	9.1848	3.0731	5.7857	6.9688	8.278
'TBX10'	0	0.2981	0	0	6.3982	0	0	0	0	0	0.4913	0	0.3754	0	0	0	0	0	7.1275	0	1.2095	0	0.3647	0	0	0	0	5.3922	0	0	2.3483	0	0	0	0	0	0	0.9573	0	0	0.4848	0	0	0	0	0	0	0.8412	0
'TBX15'	7.3351	3.7432	4.9487	5.6705	4.9756	6.1038	4.9012	5.3102	5.1356	6.6277	6.1202	6.0209	6.6772	6.2398	6.5497	5.8295	5.8571	6.578	6.8627	6.3094	5.2385	5.647	5.8564	5.2634	6.3515	5.066	6.5259	5.55	5.0096	6.1536	4.3888	5.268	6.8974	4.8887	6.9429	4.9649	6.7684	6.4301	3.7994	5.2092	3.0336	4.6406	5.582	6.6265	5.7786	4.7677	7.1197	7.2533	4.8578
'TBX18'	6.9537	1.616	3.5631	4.5414	4.4954	4.4041	4.2109	5.4948	4.8551	3.9215	5.8013	4.9116	6.0591	6.4619	6.0507	2.6299	4.5047	5.3836	5.5247	5.6944	5.2878	5.06	4.7173	3.9438	5.5078	4.6273	6.215	4.887	4.0537	4.8125	3.7308	5.6058	6.0413	4.1677	6.1784	3.2145	4.0993	4.6716	0	4.0487	1.7639	6.1864	5.6904	6.5122	5.4834	4.4287	5.7857	4.9205	3.466
'TBX19'	5.6512	4.636	5.0419	4.1872	4.8376	5.1747	6.6577	5.4186	4.8555	4.1945	4.6164	4.8718	5.6017	5.7876	4.533	5.3892	4.4296	3.9681	5.2842	5.1616	4.5431	4.2398	6.3185	4.4022	5.2309	4.1801	5.2812	4.4812	4.88	5.3412	5.2019	4.7661	5.6892	4.9609	4.9442	5.7343	5.1357	5.0858	5.5125	4.5698	6.8631	7.9097	4.0489	5.2929	4.8263	4.39	4.8605	5.2996	4.2439
'TBX2'	7.0813	5.3387	5.6862	6.2433	6.9906	7.747	8.5234	7.2092	7.1366	8.5547	10.3768	7.4761	6.1999	7.0398	7.8606	6.9965	8.6332	6.5849	7.2839	6.8403	7.0614	6.8144	8.204	8.05	6.8459	7.6561	8.4456	7.6442	5.5539	7.4597	7.7538	6.8426	7.1842	6.6224	7.1972	7.3842	7.8633	7.5359	5.6593	6.4059	5.0068	5.9562	7.5459	5.3137	5.786	6.5631	7.6647	6.9365	6.8292
'TBX20'	0.8331	0	0	0.3585	0	0	0	0	0	0	0.4913	1.4002	0	0.378	0	0	0.4725	4.1088	0	1.8768	3.716	4.4802	0.8974	0	0	4.6015	3.5197	0	0	0	0	0	0	0	0	0	0	0	4.1883	0	0	2.8358	0	0	0.3586	0	0	5.5638	0.7806
'TBX21'	2.6346	2.2239	1.6139	0.8846	4.3402	2.5462	7.2706	0.4718	4.7665	1.1239	2.9051	2.4616	3.7529	2.1025	3.1955	0.3844	2.0357	2.7491	2.2394	5.7018	2.2046	4.1185	1.9544	3.6451	3.0958	2.0265	3.7682	3.3462	5.5922	1.874	2.3483	2.2956	4.6656	1.4716	0.9011	0	0.9495	2.6275	0.387	3.1334	1.3771	4.1851	0.8978	2.7628	1.573	3.6333	0	3.6411	1.9529
'TBX22'	0.605	0	1.0218	0.8846	0.3645	0	0	2.8457	1.2509	0	3.0535	0	3.2658	0	0	0	1.1128	2.1485	3.2571	0.3418	0.9887	2.3751	0	0	0	0	0.3873	0	0	0	0	0.4761	0	0	0.6584	2.3621	0	0	0	0.3651	0	0	0	3.9239	0	1.0982	1.5531	0.481	0.7806
'TBX3'	11.7133	13.1007	11.4204	11.2956	9.8653	13.693	8.9809	12.24	10.6916	11.8872	8.4591	10.6492	11.2741	12.2836	11.2617	13.0008	11.3148	11.3026	10.0668	10.1681	10.2758	8.6857	13.0874	9.086	12.4106	6.11	9.5682	9.508	12.02	11.9518	12.0006	9.5221	11.6266	10.5961	10.2183	11.2569	12.6738	12.2567	12.8158	11.9269	12.2641	8.1357	13.1677	11.4538	12.3993	8.7859	13.3689	9.3015	11.9887
'TBX4'	1.4975	0.2981	0	0.3585	2.5572	2.443	3.7345	2.9213	1.2509	1.9076	2.5529	1.6084	0.673	2.9239	0	3.2552	1.5546	1.5015	0.4565	0.3418	0	0.4654	2.5579	0	2.6242	2.6485	1.1581	1.2317	4.6704	1.6876	0	0.8334	2.2265	0.3257	1.5966	0	3.1811	0	3.4795	1.4477	1.1363	0.3863	0.6558	0.3667	2.2229	1.0982	4.0633	0.481	0
'TBX5'	5.9163	0	3.8475	4.4136	4.3806	4.0991	4.2474	4.7912	4.7665	1.1239	6.6141	5.0608	5.4624	6.1755	5.6002	1.5017	4.1107	4.9748	4.9084	6.1284	5.0655	4.7283	4.1203	4.1911	5.3897	4.3759	6.9163	3.8294	3.1031	5.4031	3.8886	5.0298	4.9708	4.5417	6.2013	3.9537	3.9334	5.4545	1.9143	4.3632	2.3201	3.3517	5.4457	6.1735	4.6752	4.574	6.0819	4.9759	3.6422
'TBX6'	5.4243	5.2458	3.8982	4.9886	5.5274	5.2974	5.0936	4.8112	6.96	5.0547	6.194	5.6011	4.523	5.7552	5.4154	6.6731	5.6048	2.8441	4.8904	3.0847	3.8534	4.1185	5.96	4.3005	5.7401	6.2498	6.521	4.8604	5.3452	5.0438	6.6175	4.305	4.1342	4.9842	5.1695	5.1613	5.1604	5.7729	6.0694	4.7504	7.8038	4.4511	5.6077	2.6342	3.8901	4.2671	3.7883	6.3458	6.6028
'TCF12'	10.5477	10.4267	10.9806	10.792	10.0751	10.91	10.9579	11.2852	9.8094	10.6401	11.0779	10.8728	10.5779	11.2486	11.134	10.7814	10.7676	11.6058	10.0538	10.3634	10.7614	11.3672	10.6697	9.82	10.8479	11.2846	10.8353	10.5882	10.5452	10.5823	10.4501	10.4527	10.803	10.1948	11.4568	9.7911	10.1507	10.965	10.7058	11.0005	9.8617	11.1895	11.196	11.2666	11.022	11.4398	10.9277	9.1709	11.7038
'TCF15'	2.0447	1.249	2.3566	2.669	2.7545	3.8794	4.1736	1.5528	1.9107	3.2103	1.5986	2.9941	1.3138	2.1997	1.4588	4.6151	2.0357	0.2974	2.1209	5.5942	0	1.099	3.0337	3.8022	1.5786	0.9094	4.6271	2.0829	0.8825	2.6624	2.9354	4.2468	2.9818	2.6008	2.0638	1.801	2.332	2.7334	0.387	2.0592	0.4848	0.6906	1.7233	1.1093	1.09	0	2.714	1.1291	1.2844
'TCF20'	10.0565	9.8758	10.4882	10.335	10.0988	10.5024	9.9822	10.8945	9.324	9.2005	10.2373	9.9666	10.6136	10.0624	9.925	11.0423	10.2524	10.4821	9.5928	10.6514	11.5672	9.8538	10.6359	10.7624	9.7001	10.3429	10.3685	10.1845	11.4989	10.1442	9.439	9.6483	9.8585	10.2017	9.9638	9.2773	9.8076	10.3324	9.861	10.4511	10.525	11.5146	10.3971	9.5499	11.1125	9.973	9.6722	11.3176	10.8321
'TCF21'	0	0	0	0.6454	0	0.4889	1.2753	0.4718	0.4276	1.1239	0.4913	0	1.3138	0.9249	0.369	0.3844	1.1128	0.2974	1.3155	1.049	0.728	0	0.3647	0	2.1941	0	0	0.8553	0	0	0.596	0.8334	1.2509	0	0.6584	0	0	0.9573	0	0	0	0	0.3648	0.3667	1.09	0	0.5691	0	0
'TCF23'	0	0	0	0	0	0.4889	0	0	0	0	0	0.4955	0	0	0	0	0.4725	0	0	0	0	0	0	0	0	0	0	0	0	0	0	0	0	0	0	0	0	0	0	0	0	0.6906	0	0	0	0.6512	0	0	0
'TCF3'	10.6011	8.7547	8.8712	9.1311	10.7238	10.0366	9.498	9.9686	10.3303	10.1391	10.3912	10.354	10.3587	9.8062	9.8409	10.0319	10.3443	10.395	10.217	11.0309	10.3023	10.0484	9.3697	10.5455	10.366	10.3618	10.3869	9.9843	9.819	11.3735	13.211	10.9779	10.2597	9.1255	10.5517	9.9114	11.8888	12.5552	9.804	9.1172	10.6504	10.344	10.0256	8.7182	10.3051	10.4356	10.014	10.8801	10.3182
'TCF4'	10.3961	7.815	8.8505	9.4818	8.8924	9.9338	9.1371	9.5652	8.8362	9.0965	9.9287	9.7995	10.1758	10.4275	10.3852	8.3574	8.7429	9.9835	9.6217	11.1095	10.0043	9.7202	9.5767	9.2433	10.159	8.8273	10.1975	10.2771	8.6561	8.8466	8.3704	9.5961	10.3545	9.1301	10.4083	9.1443	9.1189	9.3903	5.5593	9.4598	7	10.3857	10.0023	10.5077	9.5192	10.8805	10.3608	10.001	9.2107
'TCF7'	8.4321	4.8462	9.1398	5.2137	7.6717	6.6415	8.4432	7.5352	6.4696	2.3019	6.7508	6.2085	8.0395	6.584	8.0262	7.4638	5.0001	6.6256	10.7433	9.1392	6.6021	8.3875	6.0936	4.7495	7.9388	8.3073	6.86	6.1632	7.6107	7.0974	8.2925	6.9651	8.4762	6.8262	5.2485	5.744	6.2734	10.3595	6.4857	5.4563	7.7324	9.2857	6.7282	6.6557	5.6867	6.8466	5.4844	8.2448	7.1246
'TCF7L1'	7.1277	4.7011	6.9912	5.4647	6.0559	6.8273	6.9881	8.1306	7.0416	5.9618	7.4582	9.2164	6.9196	6.6108	7.3924	5.3025	6.6356	5.0761	6.8253	8.9092	6.3293	6.8337	7.0921	6.9957	6.6198	8.6975	7.0597	6.5005	5.1703	8.8185	8.9516	6.4104	9.1973	5.8828	6.7625	8.1384	6.2264	7.2404	8.8036	8.6952	4.215	12.074	9.4896	6.6265	7.0029	8.9579	6.9495	8.0836	9.0752
'TCF7L2'	9.0337	5.5723	5.7006	6.3064	7.9451	6.7751	7.3142	7.3561	7.0188	7.7914	8.9421	8.9461	9.17	7.737	9.1104	8.995	8.4693	8.8675	6.811	8.8841	8.2395	8.2767	7.606	7.193	8.6014	8.5881	7.362	7.7273	5.5539	8.8945	9.0853	8.7803	8.7441	5.478	8.5245	9.2154	9.7422	9.4527	8.1249	6.1256	9.4168	12.2352	9.1471	8.9221	5.913	9.2892	9.3934	8.2008	8.5536
'TCFL5'	8.9609	7.3649	8.3423	8.2744	10.0797	8.8318	8.4608	8.4037	9.3162	6.4703	9.3958	8.4985	8.8478	8.8298	8.5794	9.5674	8.1214	8.768	8.0268	9.955	8.9802	8.7213	9.4842	8.3173	8.9241	7.9557	9.1066	9.0378	9.0725	8.9199	8.6438	9.4586	10.3002	9.0343	8.3805	8.4887	8.746	8.3833	9.9805	8.6638	8.5189	8.6801	7.9006	8.8978	9.4499	8.6347	9.3303	9.2471	8.4887
'TEAD1'	11.1241	10.0798	9.8424	10.409	10.0495	10.8598	9.6185	10.9845	9.2743	9.1514	10.9656	9.8821	9.1715	11.1897	10.7008	11.1216	8.7126	10.6763	10.3529	10.9209	8.8281	11.1755	10.1303	8.65	11.0382	10.3719	9.8453	10.0441	10.2245	10.094	8.8223	10.8071	10.7688	10.6947	10.4596	10.7409	9.1788	9.7738	7.8718	10.5766	10.0424	11.1168	11.349	10.7171	11.1038	10.4533	10.9422	10.0765	10.9742
'TEAD2'	7.9418	4.0927	5.4516	6.4009	10.869	8.0335	10.6671	8.6911	10.9556	6.5572	9.3615	9.9307	9.3815	10.5994	9.1278	10.4014	10.7893	10.0341	10.497	9.758	10.5813	8.7016	8.7713	7.2623	9.3536	9.0706	8.2154	10.1483	5.0652	11.2207	10.6079	11.2187	10.0534	10.2427	10.5284	9.1496	11.6258	10.0784	10.0957	6.2454	9.7116	8.7476	6.8945	10.0795	6.0483	10.4921	10.1188	10.6016	10.0691
'TEAD3'	9.5074	8.437	9.2514	8.2545	10.2637	8.7598	9.4144	9.4988	9.3982	9.1222	8.4871	10.2157	9.4314	9.2381	9.8224	9.0747	10.09	8.8164	9.8337	9.8415	9.6439	8.9846	10.8491	10.038	9.3676	9.6083	9.3876	9.7675	8.7396	10.1368	11.5297	8.8758	9.7127	8.8068	9.2858	8.8682	10.4023	10.1137	10.1186	9.1416	9.6824	9.2174	9.4669	9.1196	8.147	10.4551	9.1301	9.0075	9.7133
'TEAD4'	7.4957	9.2324	8.1646	6.4714	8.8793	7.9131	7.9132	8.0902	5.9067	5.9977	6.7936	7.8741	8.5143	7.4463	7.9312	7.2374	6.2142	7.6367	8.4223	8.0589	7.3409	7.5125	8.099	8.3495	8.1633	8.1264	9.2227	7.8077	5.3894	7.0927	8.2759	7.5507	7.802	7.2136	6.9327	7.0963	6.9854	7.778	8.4356	8.047	6.316	10.3269	7.3073	6.7557	6.3721	8.0812	7.6613	9.7404	6.5705
'TEF'	7.5144	9.9639	9.4652	9.1238	8.0891	10.7991	8.3479	8.2924	8.1244	9.3933	7.9686	9.2154	9.5094	8.9837	8.097	9.4445	8.1688	7.6646	7.8565	9.7696	9.4306	8.9694	10.1354	9.0936	8.8099	9.5239	8.5189	9.0979	9.7062	9.1561	7.9	9.6135	8.2637	9.081	8.1851	8.4154	8.5035	8.9192	9.0538	9.5727	9.1781	6.9517	9.5051	7.8735	8.6305	8.6012	8.6637	8.6967	9.3346
'TERF1'	9.1853	10.4245	9.3492	9.3059	8.9054	9.1897	9.957	9.122	8.8264	9.3487	9.0118	8.7744	8.2527	9.3336	9.8869	9.7334	9.6029	10.0116	9.6387	8.5729	9.3268	9.8994	9.389	9.2838	9.8393	8.848	9.6233	8.9972	9.602	8.7941	9.1863	9.0918	9.9539	10.3333	8.8297	9.535	9.9297	9.6734	9.0463	9.4161	9.7898	9.3516	9.6465	9.7258	9.0182	9.2025	9.1958	9.3114	8.7635
'TERF2'	9.6959	9.6372	9.8097	9.8301	9.4845	9.0875	9.2625	9.8235	9.341	9.3557	9.9136	9.144	10.1368	10.0194	10.0596	9.0189	9.7142	9.3103	9.195	8.7844	9.9451	10.0853	8.9252	9.8851	9.1457	8.8104	10.6269	9.3393	9.0393	9.3315	9.5998	9.2768	9.8448	9.226	9.8644	9.8454	8.5267	9.3963	8.8876	9.7501	8.9112	9.8446	8.9672	9.9647	8.6285	8.9278	9.6169	9.7019	8.5257
'TET1'	5.8785	6.4701	5.0419	5.6785	4.8229	5.9617	7.2706	5.7126	4.5918	4.1302	5.3052	5.984	6.4606	5.9069	6.057	7.2663	5.0001	6.4517	5.8751	4.9759	4.9477	5.288	5.993	5.5337	4.5143	5.8603	7.1841	4.2119	5.7922	5.6655	5.6469	4.9949	5.8006	3.0166	5.9878	5.8094	6.9017	6.953	5.2095	5.3984	2.3201	7.3275	5.474	5.4052	4.3946	7.511	5.9527	5.4508	5.6176
'TET2'	9.5631	9.2726	9.4116	9.4414	8.6268	9.5038	8.8344	8.911	7.9462	8.6268	9.8598	9.9837	10.296	9.3456	10.2002	8.4597	8.7285	10.2131	8.1604	9.3322	10.9837	8.9922	9.0494	8.0963	8.9659	9.9012	9.4353	9.474	9.5863	9.7867	9.3804	8.9575	9.1513	8.9039	9.6079	8.9718	8.5839	9.9936	8.7166	9.366	8.8337	8.7121	9.729	9.286	10.4126	9.1642	9.2264	9.9932	10.02
'TET3'	10.2476	9.2219	8.944	9.6056	10.0091	9.4515	9.3031	9.694	7.8969	9.1263	7.9964	9.8002	11.0388	10.2243	10.531	9.2621	8.9092	10.2109	8.2282	9.8036	10.8018	8.6327	9.5382	8.2163	8.9521	9.9436	10.0846	10.1369	10.0604	10.2595	10.8993	9.7203	9.7158	8.8375	9.7106	9.3651	9.9952	11.2969	9.6182	9.3009	8.9767	9.3434	9.2066	9.7633	10.1646	10.6834	10.2046	10.6941	9.6721
'TFAP2A'	11.1057	12.9104	11.3404	11.7077	10.8818	12.1986	10.4903	11.4989	11.4907	12.3892	9.9311	11.353	11.9714	12.5681	12.1628	12.5608	10.6026	11.1161	11.8467	12.4678	11.5421	11.1014	13.0667	11.2799	12.0168	11.3138	11.8499	10.7984	11.8768	11.7956	12.619	10.572	10.392	10.9004	11.8011	10.1436	12.4005	10.5054	12.2635	12.3125	11.4287	9.6778	11.7085	11.6969	11.2573	11.8167	12.0587	9.9563	11.9565
'TFAP2B'	6.2184	10.9637	8.9812	9.1296	8.5789	3.6667	7.8525	6.142	4.4847	0	3.2509	9.8733	6.3857	3.0853	5.6174	0.6876	3.064	9.085	0	6.4616	4.9323	9.9131	2.8731	3.156	3.5022	11.0009	1.1581	2.7363	1.1798	10.719	5.6615	8.27	10.4057	0.5913	0	4.1002	0.39	13.3126	1.9143	10.1267	10.5746	7.3303	11.2774	2.4169	1.2695	7.4033	0.3124	12.2323	11.0895
'TFAP2C'	9.1527	8.7729	8.2329	5.6705	12.0903	10.1418	10.6438	8.9623	10.1762	6.2791	10.2642	10.5782	9.5471	10.1218	10.4892	8.2872	9.2531	8.8105	9.2365	11.1586	10.3342	9.6813	11.4659	7.8531	9.3771	9.9436	10.6744	10.8485	8.8492	9.1751	12.5605	10.6485	10.5944	9.9206	8.4715	9.286	9.3797	9.9674	10.3077	7.3574	10.4793	11.1782	9.8873	10.6689	8.9005	12.252	10.1766	10.178	8.5782
'TFAP2D'	0	0	0	0	0	0	0	0	0	0	0	0	0	0	0	0	0	0	0	0	0	0	0	0	0	0	0	0	0	0	0	0	0	0	0	0	0	0	0	0	0	1.1556	0	0	0	0	0	0	0
'TFAP2E'	4.1853	4.2047	2.8445	3.1987	2.6917	3.0464	4.0553	2.6814	3.2667	2.7013	3.6977	3.4913	3.5111	4.4373	2.7088	4.4637	2.0357	4.4125	2.9448	2.3246	2.3038	3.5434	3.6441	4.1911	5.8732	3.1912	4.8743	4.5475	4.0899	5.2015	3.4893	2.7792	2.9818	2.9707	2.6335	2.241	4.7421	5.3249	3.4795	2.9304	3.0336	3.0647	2.0583	1.7289	3.285	3.0731	3.541	5.409	3.1533
'TFAP4'	7.9341	8.1794	7.733	7.4494	8.2283	8.2011	8.6011	8.367	8.4186	7.4557	9.0631	8.7305	7.9728	7.7651	7.698	9.0877	8.463	7.7392	9.1427	7.4988	7.7167	8.151	7.9222	7.6766	8.6321	8.2143	8.3399	7.2508	8.8676	7.5514	9.4737	8.1321	8.1678	8.175	8.3139	7.8941	8.4748	8.7274	9.2983	7.814	8.781	8.7507	8.4006	7.0035	8.5162	8.3418	8.3358	8.1615	8.138
'TFCP2'	9.4179	10.0454	9.4578	9.4373	10.098	9.4705	9.7895	9.5798	9.3194	9.1028	9.4019	9.9075	9.9604	9.6364	7.3823	10.1381	9.4923	9.8373	9.9463	9.6878	9.7149	9.5894	9.6179	9.4956	10.1049	9.841	9.3609	8.7781	9.5703	9.1884	9.5941	9.754	8.8643	9.5033	8.8579	9.5864	9.1068	5.5002	9.785	9.2963	8.9112	10.3797	9.7814	6.3061	9.8291	8.9057	9.1922	9.2732	9.564
'TFCP2L1'	9.8291	11.7591	9.1979	8.4157	9.0532	4.788	5.5669	10.0461	6.7541	8.4467	8.4254	8.1755	8.8487	8.289	9.3884	10.9025	8.093	10.08	6.5323	5.8629	4.5632	4.2968	10.8598	9.371	9.8524	6.8912	8.0341	6.7702	12.4281	9.0705	4.1184	5.7064	7.238	10.0938	7.9472	9.3669	10.7915	5.4072	9.2554	4.8402	8.0562	12.8634	9.3623	10.0305	10.0843	8.1895	11.6257	7.6697	9.9857
'TFDP1'	12.8126	9.7641	10.5992	10.8696	10.9234	9.7068	10.9703	10.6587	9.5671	10.1636	10.4527	10.5057	11.0618	10.7313	10.3921	9.6221	10.8377	10.434	10.7657	11.427	11.0778	10.2069	10.3155	10.8711	10.4447	10.7562	10.9509	10.0304	10.1337	10.8807	10.2843	10.9068	11.7946	10.445	10.4669	10.3324	11.5099	10.4642	10.4564	10.5274	10.2421	11.3306	10.6425	10.4834	10.2593	11.7001	10.0401	11.6678	10.9498
'TFDP2'	8.2952	7.9866	8.1672	7.9367	9.2554	7.8363	9.3415	7.9094	7.7613	7.8218	8.6749	8.6041	8.8291	7.4974	8.3551	8.6636	8.8595	8.1177	8.1547	7.7416	9.5927	7.8679	8.096	6.4123	7.7913	8.7948	8.556	7.8266	8.4678	8.2914	8.9276	8.0726	7.3682	8.584	7.6806	8.6698	8.5733	8.5023	8.6441	8.5642	8.5063	8.9916	8.8326	8.9553	8.4444	8.5494	8.7375	8.35	9.0264
'TFDP3'	0.8331	5.237	6.757	1.0898	0.6552	2.6426	1.533	2.8457	0	4.0639	0.4913	3.6876	0.3754	2.8658	0.369	0.6876	2.9237	4.493	6.6168	6.82	1.983	1.5378	2.2444	0	0	4.4931	4.2373	0.3445	0	2.4443	2.6124	1.1196	0.546	3.5092	2.4923	0	0	0	2.8995	3.5428	3.4039	0	0.3648	0	0.6455	3.1677	1.7732	3.4454	0.7806
'TFE3'	10.0106	10.2365	9.7888	9.9911	10.1104	9.7628	10.8395	10.219	11.4529	10.2675	10.6629	10.3932	9.6505	10.2747	10.2879	10.1679	10.2256	9.7922	10.0638	10.9473	9.3068	10.8218	10.5703	10.4193	10.3415	10.2398	10.1727	10.2406	10.2265	10.5765	9.9921	10.1542	10.4764	10.3417	9.9202	9.9852	10.1503	10.2326	10.6051	10.1942	10.8433	10.2351	10.2931	10.0679	10.1228	10.222	9.6485	10.5137	10.3574
'TFEB'	7.1596	7.7656	6.5663	6.3319	6.7841	8.7286	7.5512	7.4987	7.775	7.6088	7.0403	7.1744	7.193	6.8393	7.2724	5.5854	7.4287	6.2796	6.811	7.6902	6.9548	8.3357	8.6203	8.5119	7.1176	7.7708	8.2596	7.0094	7.6657	7.5377	7.2662	7.115	7.3233	6.9584	6.9395	7.3663	5.348	6.6489	6.8967	7.5292	7.2361	7.0181	6.5403	5.9487	7.0281	6.6476	7.2096	7.8757	8.1778
'TFEC'	6.8037	5.884	6.2618	6.1258	6.7804	6.3377	8.8801	6.6272	7.664	4.8536	7.2963	6.0026	6.7626	5.6386	6.7229	2.3989	5.9231	8.0767	6.2301	8.1527	7.3262	8.3134	4.3614	6.0701	6.4466	6.8144	6.5403	6.6782	7.0737	5.5471	4.9386	6.1091	6.8806	6.0955	6.7967	4.6686	3.9624	5.1057	5.1482	7.1331	6.0465	4.885	6.2333	7.2996	5.5193	7.3285	4.8362	6.0335	5.2604
'TGIF1'	9.8287	10.4564	10.1967	8.8967	10.9486	11.1322	10.263	10.3641	10.4063	10.2326	10.1426	10.7255	10.7433	10.5142	10.9511	10.5757	10.333	11.5017	11.2797	10.2697	10.4755	10.5698	11.5838	10.8431	10.9695	9.9973	10.2005	9.9267	10.5435	10.7863	11.3014	10.2915	11.11	10.0725	10.4471	10.3453	11.1236	10.4311	10.9495	9.7365	10.9017	9.7361	10.186	9.8082	10.7195	11.1119	10.7268	10.4625	10.2121
'TGIF2'	10.1704	9.5133	8.5739	8.1464	10.9344	7.6436	10.3708	9.3611	10.3063	8.6475	9.1075	9.3364	10.1213	9.5537	9.3281	11.5919	9.1549	9.8533	8.4074	10.2327	8.8515	9.1279	8.9689	10.4283	10.1338	9.2189	10.3	10.3539	9.7798	9.7454	10.4731	10.8495	9.945	7.6753	9.5657	9.736	11.4494	10.7492	10.9453	8.78	10.1251	10.9243	9.9242	9.9969	8.8072	10.1043	9.5129	9.2915	9.2988
'TGIF2LX'	0	0	0	0	0	0	2.6342	0	0	0	0	0	0	1.3205	0	0	0	0.5438	0	0	0	0	0	0	0	0	1.1581	0.3445	1.1798	0	0.596	0	0	0.5913	0	0	0	0	0	0	0	0	0	0	0	2.7451	0	0	0
'TGIF2LY'	0	0	0	0	0	0	0	0	0	0	0	0	0	0	0	0	0	0	0	0	0	0	0	0	0	0	0	0	0	0	0	0	0	0	0	0	0	0	0	0	0	0	0	0	0	0.6512	0	0	0
'THAP1'	7.8999	8.3755	8.3331	8.0362	7.5988	7.7002	8.331	8.4993	7.9114	7.7286	7.9379	7.8332	7.75	8.7018	7.4703	8.1341	7.8359	8.4943	8.4517	7.7344	7.8843	7.8226	7.7555	9.2838	8.5411	7.3951	7.4812	7.6461	6.6698	7.6083	6.2803	8.1077	8.6079	7.3542	7.562	7.7627	7.668	8.8008	8.988	8.1354	8.3384	9.2942	9.0957	8.0602	8.0489	8.9629	7.8163	7.586	7.8767
'THAP10'	5.9891	7.0571	6.2125	6.3519	4.9082	5.8348	7.0869	5.8053	5.5079	8.8361	6.409	6.2085	6.0331	7.4926	5.8021	5.8061	6.5185	6.5641	5.6794	5.1811	6.0651	6.4499	6.7622	5.5994	6.2497	6.3999	5.4929	6.3028	6.4367	5.6009	4.7595	5.4074	6.6881	5.4697	6.574	4.1682	6.1962	4.6716	6.6887	5.9949	5.8407	4.5489	5.8356	5.7993	6.8907	7.0278	5.9127	6.1745	6.2551
'THAP11'	8.9774	9.0781	8.5389	8.9659	9.7146	9.6347	9.2479	9.0396	9.8077	9.6314	9.2678	8.8417	9.0538	9.5725	9.4335	8.9305	9.644	8.9385	8.7248	9.8301	9.3782	9.529	9.2072	9.836	9.1015	8.468	10.2311	9.3525	8.9719	9.3823	9.8051	9.5888	9.5434	8.7211	8.9169	9.1036	8.8486	9.1291	8.4723	9.1431	8.9824	9.4568	8.681	8.4221	8.3289	8.4136	9.0794	9.4967	8.57
'THAP2'	5.8976	7.2058	7.4353	7.5996	6.1464	6.2486	6.6226	7.681	6.8173	6.8307	6.915	6.8651	6.5997	7.6834	6.0633	6.5375	6.6579	7.5246	7.4771	6.1718	5.9396	6.3253	6.3439	6.5516	7.0587	4.9883	6.3627	7.3685	7.0962	6.4386	5.3896	7.2729	7.3233	6.9045	7.5011	6.375	6.9783	5.9915	6.0494	6.7981	6.5736	6.6192	7.5481	6.0779	7.7206	7.0895	6.416	7.3821	7.2387
'THAP3'	6.8503	7.8614	7.4429	8.0837	7.3575	8.0166	7.2287	7.3258	8.8422	8.9807	8.3717	8.0287	6.7978	8.2246	6.1857	7.9862	7.3335	7.2671	7.3562	8.3801	6.9193	7.9041	7.5537	8.3383	8.0012	7.6317	7.7682	7.9819	7.6782	8.3956	8.5628	7.4964	8.1528	8.5415	7.6898	7.332	8.7064	8.7995	8.4968	8.0462	8.3227	7.1033	7.8666	6.0201	7.4461	6.6853	7.2821	6.802	7.9238
'THAP4'	9.5616	9.5687	9.393	10.5375	9.6161	9.9074	8.7241	9.829	10.0989	10.3833	9.4875	10.1396	10.3247	9.1856	9.4977	9.9506	10.1175	9.7617	9.7294	9.7505	9.635	9.7183	9.3475	9.8154	9.4486	10.2335	9.7118	9.6465	10.0835	9.831	11.0776	9.8969	10.196	9.8789	9.927	9.8139	10.595	10.4847	9.7416	10.242	10.3988	10.6777	9.6309	8.9943	9.8596	9.144	9.93	9.1256	9.7867
'THAP5'	9.7684	9.8729	9.8792	9.8879	8.8678	9.6133	9.0482	9.8173	9.317	9.5445	9.5867	9.2243	9.1944	9.7536	9.8266	9.3246	9.1692	10.0912	9.4012	9.6943	9.5988	9.4122	9.3877	9.5753	9.981	9.5333	9.1766	9.4357	9.5839	8.9304	8.7692	9.4753	9.4151	10.1687	9.4191	9.5518	9.0343	9.1412	9.4412	9.8779	8.7154	8.6801	9.5057	10.1422	9.8526	9.4625	9.4109	8.5183	9.81
'THAP6'	8.2	8.9739	9.4062	9.0988	7.8814	8.563	9.2813	8.2995	8.0624	8.6239	9.1125	8.7663	8.5604	8.4471	9.0836	8.4968	8.1113	8.7823	8.281	7.6524	7.9961	8.531	9.0423	8.1113	8.9898	8.3428	8.2596	8.6503	8.6606	8.3594	7.7262	8.0995	8.3977	9.4876	8.4983	8.9634	8.3265	8.0811	8.4496	9.0623	8.6652	8.1342	8.7111	8.826	9.374	7.8546	8.6421	8.5733	8.6547
'THAP7'	7.3696	8.7239	7.7058	8.0395	8.0237	8.3847	7.3827	8.0317	8.8454	8.555	7.9296	7.5057	7.6296	9.0792	7.6776	8.6356	8.5318	7.3062	7.5419	8.9134	7.1967	7.6674	8.9168	9.2904	7.9128	7.6624	8.2901	8.2039	9.2338	8.8604	8.6939	7.7963	8.4422	8.3588	6.919	7.2136	8.6116	9.1071	8.5647	8.4043	9.6229	7.725	7.4134	6.8199	8.0504	7.2816	7.2502	7.3991	8.0351
'THAP8'	6.7241	6.7963	5.382	6.4057	7.3622	7.1681	7.3313	6.6216	8.3907	8.0763	7.6684	6.7869	6.9302	7.737	6.5497	7.1989	7.1425	6.7382	7.184	8.056	6.4533	7.2814	6.7116	7.7265	8.0554	6.7917	6.6416	7.1338	6.7624	7.4814	7.5165	7.2801	6.6817	7.1221	6.2294	6.7305	7.0306	7.0587	7.4113	6.4961	7.9784	7.3683	6.9626	6.9025	7.1246	7.74	6.9353	7.2682	6.9763
'THAP9'	6.8597	7.9748	7.5468	7.2311	6.8139	7.0368	7.3099	6.3682	6.8735	6.7113	7.8315	7.3147	7.2105	7.1775	7.5799	7.9108	6.371	7.5618	6.5892	6.9965	6.4694	7.0728	7.4463	6.627	7.4217	7.1225	7.661	7.7125	7.389	7.1615	7.2025	6.3836	7.2467	6.839	6.7892	6.7638	7.7679	7.4988	7.5266	7.385	7.0957	7.1171	7.002	7.0197	7.6736	6.5456	7.1446	7.0003	7.4783
'THRA'	9.2555	10.5852	9.1112	9.8875	8.9342	8.9513	7.9449	9.5901	9.9863	9.7266	9.8449	9.6181	10.5631	9.5052	11.0329	9.3364	9.6635	9.3216	8.8491	8.8343	11.8141	10.9189	9.3791	9.9555	9.4817	9.3019	8.2271	8.6047	9.6882	10.0438	7.7087	9.6066	9.4662	10.6106	9.2128	8.4855	8.5306	10.3862	9.64	9.6781	9.6178	8.6428	9.6376	8.8347	10.454	8.8361	8.7356	8.7262	9.5941
'THRB'	8.2013	9.9439	9.3227	8.1264	9.7971	9.0875	8.2186	9.0679	8.5278	8.589	9.4386	9.6075	9.2454	9.4488	9.8004	9.5226	9.1137	10.8165	7.9332	8.8207	7.9998	8.0301	9.1717	3.8747	8.6564	8.1842	9.4582	10.7573	10.4268	9.9064	9.3135	9.3556	8.962	8.9998	8.0795	8.5297	5.5042	7.6919	5.4107	7.0665	6.0112	5.5465	9.947	6.964	10.3309	9.439	10.1052	9.6622	9.9422
'THYN1'	8.4865	7.8383	9.208	9.006	9.1549	7.8839	8.5066	8.7467	9.0644	8.0008	8.6343	9.46	7.9189	8.3244	8.7086	8.3137	7.2455	9.6832	8.6678	8.4022	8.7356	8.6286	8.3293	9.3297	8.5178	8.0803	8.8849	9.6446	8.5068	9.2549	8.673	9.1445	8.3739	8.7978	8.5746	9.0872	8.5932	9.7823	7.9882	8.6085	7.7619	9.5209	8.7788	8.2016	7.9796	8.6552	8.9026	8.6619	8.6776
'TIGD1'	5.5659	6.4664	6.8437	6.5474	5.4536	7.2995	6.8229	6.7254	7.0188	6.0755	6.7616	7.0098	7.6659	5.5945	7.4703	7.6175	6.2513	7.3952	5.3382	6.5629	6.3234	6.1352	6.3793	6.0546	6.7796	7.127	7.2468	6.0851	7.9405	7.7785	7.7538	5.86	7.1284	6.8892	6.3313	6.1662	7.2167	8.4567	6.1021	5.8797	6.5554	7.5705	6.2167	7.2511	7.0092	5.1386	6.4323	6.9688	6.9003
'TIGD2'	5.9038	7.7868	7.6242	7.212	7.3722	7.5248	7.2211	5.8544	6.4123	7.1511	6.6495	7.1947	8.2819	6.9863	7.982	7.3604	6.7387	7.6744	7.1082	7.6543	6.92	7.3999	7.2476	7.3023	6.8157	6.8533	6.7529	7.2861	6.7341	7.2526	8.2299	7.5834	7.8373	6.6075	6.841	6.8018	6.2964	7.8795	6.3724	7.0446	5.8102	9.2829	7.0149	6.2078	7.1333	6.3576	6.3013	6.8048	7.4956
'TIGD3'	5.6356	4.4963	5.3089	5.5627	5.2507	5.3411	4.6793	5.835	5.8124	5.9435	5.3633	4.2811	3.0754	5.0464	3.4475	4.153	3.8254	4.2369	5.0119	5.0241	3.7516	4.5983	5.8128	4.9306	5.1525	5.3563	6.4	3.5593	4.5194	5.3569	3.9376	4.4148	5.4521	4.2468	3.0906	4.7149	6.1528	5.7478	5.1482	4.6711	5.0595	3.3517	2.9829	2.161	4.61	3.7602	4.7481	4.4315	3.2652
'TIGD4'	3.182	6.1495	4.1282	4.6749	3.8587	3.6201	3.3214	3.1269	3.214	4.0639	3.6741	4.1205	4.3017	4.3124	4.4585	4.2488	2.2855	4.808	3.5599	3.409	2.3967	4.4301	3.7404	4.4971	4.0784	3.5286	3.0687	3.9093	5.9183	2.3214	1.8309	3.987	4.3117	4.7047	3.2743	3.6066	4.62	1.2706	4.2362	3.4697	3.742	1.1556	3.6113	3.5492	5.5886	2.476	3.6561	2.3096	3.7993
'TIGD5'	6.9777	8.2583	5.8753	7.2499	8.7339	7.5153	6.8047	6.8612	8.5989	8.2779	8.0526	7.0814	7.5856	7.2129	7.0009	7.9717	8.3269	6.9928	7.0925	8.5617	6.9278	7.5943	9.1316	8.3399	7.8496	7.1716	8.159	8.5511	8.3682	7.605	9.0579	7.8608	8.7049	8.5464	6.0832	7.5528	8.0741	9.2355	8.4058	7.1883	9.1099	7.9761	7.2594	5.1233	7.1304	6.7882	7.3381	7.9165	6.9003
'TIGD6'	7.787	9.3184	8.4094	7.9549	8.1705	8.3369	7.1314	8.1679	8.1403	7.5883	7.2041	8.5609	7.4152	8.5042	8.0691	8.1636	7.5911	7.2246	8.4049	7.8458	7.8682	8.7611	8.6308	7.7888	8.0249	7.9064	7.9718	7.1801	6.8388	8.5407	7.5205	7.6938	7.8402	8.2025	8.162	8.2027	7.8957	7.9636	8.2957	8.1368	7.7804	7.371	8.1387	8.1526	7.0981	7.9608	8.0276	6.9083	8.4887
'TIGD7'	7.2414	9.2256	6.5896	7.381	7.274	8.7584	9.1069	7.122	9.1318	7.6684	8.659	9.0888	8.1329	8.3196	8.2342	9.5954	6.7605	9.2061	6.1995	8.8909	8.3599	8.634	8.9202	7.8336	9.2355	8.269	7.6745	8.2733	8.1127	8.1104	7.6177	8.0762	8.6948	8.7816	8.6138	8.3674	8.8277	8.1618	6.1984	8.0075	5.2942	9.3721	8.3895	9.0491	7.4744	7.6087	6.7572	9.0238	9.195
'TLX1'	0.8331	0	3.8982	3.4797	0.6552	2.3318	2.1092	1.3489	2.7792	2.5154	2.2176	2.9179	2.191	1.7638	0	0	5.6722	0.9378	7.5733	0.3418	0	0.8167	1.8432	1.6591	1.1322	1.6762	0.944	2.0829	0	2.4443	0	0	0.9411	0	5.6567	1.165	0.9495	0.9573	0.6919	1.2868	0.4848	2.4053	0	0.3667	0	1.9457	0.3124	1.1291	0
'TLX2'	1.6248	0.2981	0	1.429	0.6552	0	0.9613	0	0.4276	0.8369	0	1.4002	3.5111	1.6306	0.6626	0.3844	0.4725	0	0.4565	0.3418	1.7212	0	3.6106	0	0	0.5253	1.1581	0.6224	0.5077	0	0	0.4761	0	0	0	1.165	0.39	0	1.344	0.3651	6.6673	0	0	0	0.3586	0	0.3124	0	3.466
'TLX3'	0.334	0	0	0	0	0	0	0	0	0	0	0	0	0	0	0	0.4725	0	0	0	0	0	3.0835	0	0	0	0	0.3445	0	0	0	0.4761	0	0	0	0	0	0	0	0	0	4.776	0	0	0	0	0	0	0
'TMF1'	10.1928	10.8393	11.4401	11.3747	9.6907	10.8586	10.4243	11.3925	9.4121	10.3964	11.4166	10.7426	10.1924	10.6005	10.9989	10.5981	11.0097	11.3091	10.6266	9.611	10.4898	10.4669	10.6136	10.467	11.049	10.878	10.2046	10.4683	11.0574	9.9335	8.5125	10.3822	9.7424	11.1122	11.2152	11.2022	10.4467	8.989	10.5737	11.1838	10.4359	9.9229	10.7553	10.7086	10.172	11.1929	10.6444	10.1284	10.7119
'TOPORS'	8.9419	9.6672	9.9342	9.381	9.625	9.5355	8.2436	9.8394	8.7602	9.1791	8.5399	9.4191	9.8961	9.7794	9.7149	9.4751	8.3932	8.9972	9.5598	9.3099	8.9651	9.0378	9.6477	8.9309	9.1294	9.2194	8.5238	9.2792	9.6345	9.3205	8.4819	8.9956	8.5873	9.0911	9.3428	9.7263	9.6023	9.0847	9.6545	9.5057	8.5638	8.71	9.3966	9.0154	9.6225	8.6895	9.2969	8.6605	9.3585
'TP53'	10.9657	9.5185	10.6403	10.2937	8.0921	9.1045	11.7638	10.3168	10.3334	9.0287	8.1361	10.9354	11.0487	10.0503	11.163	11.0692	10.9682	10.2294	11.7614	9.1717	8.7794	10.1089	10.0267	10.9978	11.1185	10.4537	11.1181	10.8469	10.3318	11.0289	10.5227	10.9553	10.5045	7.9	10.9423	11.368	11.2615	9.1083	10.1758	10.2553	9.9281	11.2841	10.1698	10.7608	9.9083	8.3494	10.2102	11.5135	10.9911
'TP63'	8.2698	3.3796	5.8753	5.2462	5.7972	7.0009	4.0553	10.4279	3.214	3.0137	4.9739	4.6775	9.0046	5.8704	9.2708	3.4691	4.7321	1.8148	3.1998	9.4023	7.1837	7.6	6.7507	2.4105	9.4095	4.3136	3.2663	7.1282	4.2262	7.5885	5.8004	8.1989	6.925	4.6329	1.9604	4.7816	2.037	2.5132	3.7004	4.8402	1.3771	5.6204	2.0583	6.1325	3.9959	7.9838	1.7732	8.5567	4.2439
'TP73'	7.3966	6.0481	5.1294	5.7856	4.5495	5.3554	6.4845	4.9974	6.5673	7.4131	7.4714	6.6227	5.0995	5.6897	4.3595	3.8512	7.2195	6.0596	4.1497	6.26	6.5675	5.4093	7.8539	6.6479	4.6113	7.0668	6.3841	6.8193	6.0342	5.4331	3.6741	3.4295	6.1667	1.9208	6.0955	4.7816	6.5986	5.4851	7.7899	2.331	3.9797	4.958	4.0477	3.8962	5.786	6.5456	6.1814	5.7343	5.8327
'TPRX1'	0	0.2981	0	0	0	0	0	0	0	0	0	0	0	0	0	0	0	0	0	0	0	0	0.3647	0	0	0	0	0	0	0	0	0	0	0	0	0	0	0	0.387	0	0	0	0	0	0	0	0	0	0
'TRAFD1'	10.6991	10.2293	9.7583	9.9608	11.1175	9.744	11.9368	9.7437	10.9296	8.7239	10.8625	10.7311	10.9635	11.0381	11.1191	10.5054	10.6494	10.5154	9.6434	11.6511	10.6122	11.4722	10.5475	10.3334	11.2954	10.3767	10.4669	10.5572	10.2636	10.7262	10.2574	10.0052	10.2812	9.8851	11.139	11.1838	10.8723	8.9648	10.483	9.8766	10.5798	10.3269	10.9064	10.2609	10.0704	10.9504	9.966	10.099	10.4886
'TRERF1'	9.2348	9.9814	9.0943	5.9461	10.1789	5.6845	8.7289	9.5119	9.2791	6.1005	9.0354	10.2102	10.6275	5.9564	8.1259	10.1941	9.5583	8.5044	9.2743	9.263	10.2769	10.218	10.436	8.7643	9.3199	10.699	6.5779	9.5784	9.2073	9.6224	10.6535	10.1151	9.6447	8.4198	8.7813	8.8873	8.9141	11.0837	9.5834	9.4698	9.191	7.725	10.3033	10.6873	9.6189	7.9967	10.3286	9.1837	10.4893
'TRPS1'	11.8307	14.7116	14.0693	13.7619	11.8366	12.3721	14.3211	13.4626	12.2582	9.9915	14.9439	14.1392	13.3157	12.5498	14.1335	14.2792	14.1123	13.9947	13.5675	13.2794	13.5491	13.4515	13.3146	14.1336	14.5827	13.9026	11.8828	13.6406	15.0043	12.8976	11.689	12.4811	13.9155	12.7158	13.2427	13.0357	12.7838	11.8315	14.9989	14.0627	14.3759	13.1259	14.3319	14.6165	14.2466	12.6407	13.0227	11.4203	14.3693
'TSC22D1'	11.4933	11.1386	11.2395	12.445	11.9505	11.4954	11.2907	11.3812	11.1876	10.5844	11.2624	11.7432	12.89	13.059	11.7926	11.0314	12.0594	11.2923	10.9982	12.161	12.6042	10.9729	11.3657	11.5711	11.6664	11.3548	11.9072	11.7011	11.9035	12.2406	11.8107	11.4993	11.1985	12.2254	11.6421	11.8047	12.2426	11.6244	11.7766	12.5274	12.0637	11.7762	11.8604	12.4624	11.7079	11.7151	11.4052	12.4902	12.2387
'TSHZ1'	9.1892	9.3085	9.3193	10.3741	8.3928	9.6751	8.2323	9.7214	9.4317	11.4068	9.1997	10.0375	10.0508	8.6196	9.3909	11.8313	9.1147	9.7952	9.3263	9.3075	8.6905	9.499	9.4911	9.2603	8.8188	9.6341	9.317	8.7878	9.7717	9.459	9.171	8.4437	9.7393	9.9452	10.0062	8.6945	9.9669	8.915	9.5955	9.7115	10.5148	9.3751	9.7163	8.0044	10.2338	9.3834	9.1492	8.7226	9.9081
'TSHZ2'	7.2806	1.9939	3.8982	6.1374	5.463	6.194	5.0112	6.6772	3.5477	2.3019	6.202	4.7886	6.48	6.1392	6.7583	2.8896	4.6894	5.8693	4.835	7.4881	6.631	5.1861	5.4354	4.1911	4.1767	4.8191	5.5028	6.8296	5.5277	5.4624	3.3515	6.4752	6.0004	3.6321	5.7833	4.4941	2.65	4.5893	1.6571	4.883	1.3771	6.8049	5.5557	5.3242	6.7465	5.901	4.7991	6.0594	2.7534
'TSHZ3'	8.2025	4.9676	6.2618	6.1547	6.6125	7.0456	6.3402	9.4478	6.3466	7.0605	7.6997	6.5923	7.6055	8.2138	8.1527	6.0044	6.8201	7.4262	7.206	8.1527	7.5599	7.9982	7.0676	7.9317	8.0768	6.4074	8.3603	7.9196	6.4783	7.5514	6.7604	7.1591	7.9834	6.4575	8.3386	6.4656	7.4675	9.8979	5.2333	7.0788	5.7365	8.3919	7.9701	8.0077	7.978	6.983	7.8333	7.4024	6.3342
'TTF1'	8.9063	8.304	9.1332	8.4133	9.0595	8.4544	8.8626	8.918	7.9401	8.2163	7.755	8.6839	8.8873	9.0842	9.338	8.203	8.1726	8.777	8.8417	8.6546	9.0807	8.2607	8.4856	7.9402	8.0597	8.3545	8.3066	8.0338	8.828	8.4149	8.6999	7.9132	8.7191	8.1248	8.6862	8.4362	8.2284	7.7964	8.9766	8.1761	7.9531	9.2396	8.4018	7.7509	8.4291	8.1202	8.4912	9.6608	8.4771
'TWIST1'	6.879	3.9285	3.2866	4.7674	5.3658	4.788	5.5377	4.8309	5.9556	3.4881	5.4859	4.1541	7.6274	6.7008	5.5382	3.3446	5.7573	4.4177	5.5819	6.28	4.993	5.4221	8.1626	5.7612	6.0479	3.2904	7.4383	5.5828	4.1252	6.1079	11.4334	5.0807	5.9795	4.2468	5.7604	3.7015	7.2197	6.4766	6.5953	4.3223	4.6184	9.0487	5.0667	5.8724	7.8864	4.1328	5.8354	6.1666	3.466
'TWIST2'	4.4141	0	0	1.5727	3.3901	1.5932	3.5717	1.8904	4.8722	0	3.2509	1.9519	4.0915	3.7947	3.4475	0.6876	4.3488	2.6991	3.4659	6.0607	3.3015	4.2104	2.6267	1.9552	4.2388	2.5437	4.3505	4.4619	1.82	5.2088	4.7865	4.2762	4.2779	1.4716	3.4372	0.8704	0.39	4.4718	0	2.4873	4.2758	5.7077	2.1547	5.3854	2.037	2.7451	1.8718	4.5087	1.2844
'UBP1'	10.7454	10.425	11.0555	10.8929	10.5059	10.3815	10.6053	11.3977	11.2937	11.0716	12.3506	11.8051	11.6924	10.9687	11.3931	11.6429	11.8875	11.4834	10.9805	10.2577	10.8239	11.4238	11.3671	11.2098	11.4009	11.2543	10.8265	11.9014	11.3098	11.2974	10.5792	11.4632	10.9738	10.5824	10.6351	11.5747	10.8877	10.6985	11.699	11.481	11.2802	10.8618	12.4744	11.1646	10.8041	11.6488	10.9118	10.4865	11.7167
'UNCX'	0	0	0	0	0	0	0	0	0	0	0	0	0	0	0	0	0	0	0	0	0	0	0.3647	0	0	0	0	0	0	0	0	0	0	0	0	0	0	0	0	0	0	0	0	0	0	0	0	0	0
'USF1'	9.733	9.6238	9.8441	9.169	10.7505	10.3771	10.3967	10.0483	10.9242	9.7342	9.4956	10.3787	9.5269	9.9612	9.7239	9.099	10.0678	10.3773	9.9149	9.9785	11.9205	9.6913	10.2611	9.5127	9.2331	10.1088	10.0834	9.4363	9.8203	10.6805	10.113	9.6755	10.0129	9.6488	10.0821	9.9992	9.8324	9.9782	10.2737	9.2595	11.0547	10.2233	9.363	8.186	8.8493	9.4319	8.7818	10.2581	9.6335
'USF2'	10.4011	11.6732	10.9791	11.1761	10.2987	11.7806	10.3314	11.3072	11.5335	11.6258	12.1547	11.021	10.2611	11.6975	9.5305	11.6062	11.497	11.0463	11.4565	11.3614	10.2094	11.055	10.9742	11.7327	10.947	11.1021	11.3196	10.462	11.2971	11.3499	12.2447	10.7919	10.258	11.1527	10.7214	10.3695	11.3448	10.8177	11.8165	11.0475	11.7282	11.2722	11.479	9.3597	11.3257	12.286	10.4799	10.8906	10.6286
'VAX1'	0	0	0	0	0	0	0.9613	0	0.4276	0	0	0	0	0	0.369	0	0	0	0	0	0	0	2.2444	0	1.3726	0	0	0	0	0	0	0	0	0	0	0	0	0	0	0	3.5586	5.4885	0	0	0	0	0	0	0
'VAX2'	1.6248	1.7201	0.5995	5.4462	4.8081	3.3038	5.3989	2.5917	6.2054	1.1239	4.9739	5.4871	0.673	3.2758	5.047	1.3371	6.2513	4.1278	2.7981	5.3227	5.1479	1.7155	5.9331	4.1911	7.4217	5.5032	2.409	5.9278	3.2382	5.6781	7.5872	5.6626	5.6763	4.1472	3.7165	4.9456	5.0018	6.1044	5.9596	4.498	2.3201	9.3523	3.1324	4.4097	4.6429	4.7677	2.1327	4.74	4.6672
'VDR'	10.4745	9.2859	10.8918	10.2489	8.4766	8.2421	9.1754	10.9925	10.9388	8.7894	9.756	9.6471	10.0276	10.5169	9.4164	8.0912	8.1531	8.3378	11.2754	10.2762	10.4303	10.9442	8.0085	10.2412	9.7707	10.6332	9.7218	10.3846	10.2522	10.4584	11.0645	9.6299	9.8994	9.2799	9.7961	8.706	7.7178	10.1554	7.0948	9.7005	9.3618	9.4984	9.8612	9.0855	10.7832	10.8103	9.6563	10.5416	10.4032
'VENTX'	1.6248	3.5867	3.9473	3.0591	2.1534	2.8179	2.839	3.4154	2.2614	1.3632	4.8372	4.6306	2.5248	2.8053	2.7717	0.6876	2.4983	2.6991	2.7187	2.4708	2.3038	4.4554	1.5912	3.0346	2.3142	4.7023	2.3228	3.0962	3.1722	3.0963	3.3515	2.1759	2.8032	3.1042	3.5484	1.4095	1.8004	3.1707	1.509	4.7657	5.2832	1.5068	3.179	1.9611	2.2229	0.6512	2.1327	2.8741	3.9409
'VEZF1'	11.4293	11.6032	10.6149	10.8375	10.5229	10.6455	11.7604	11.022	11.2573	10.9936	11.729	11.1626	10.3479	11.0575	10.8727	10.9839	10.6329	11.1939	10.6061	10.8548	10.9132	11.512	11.0222	10.7972	10.9905	11.4942	11.1405	11.7134	12.3434	10.3458	10.2171	10.5801	11.2013	10.9719	11.3357	10.3972	11.7156	10.8386	10.8666	10.572	11.6304	8.912	11.2775	11.6041	12.4794	11.0647	12.1752	10.5523	11.1757
'VSX1'	2.7508	2.702	2.3566	3.4428	1.5906	0	2.7402	0.8267	0	3.721	0.8571	0.4955	0.673	0.378	0	0	1.3506	2.5378	0	1.049	0	1.8738	0	0	0	3.733	0.944	0	0	0	2.4864	1.1196	2.0772	0	2.0638	3.8744	0	1.5278	0	2.331	1.5834	0	0.8978	0	1.09	0	1.5531	2.3096	0.7806
'VSX2'	0.605	0.2981	0	0	0	0	0	0	0	0	0	0.4955	0.3754	0	0	0.3844	0	0	0	0	0.4094	0.4654	0.3647	0	0.4826	0	0	0	0	0	3.9376	0.4761	1.2509	0	0.3665	0	0.39	0.9573	0	0	0.4848	0	0	0	0	0	0	0	0
'WIZ'	10.5929	10.3997	9.2671	10.0086	9.6852	9.9674	9.6954	9.7121	10.9711	10.6458	10.5011	10.1475	9.9078	9.6907	9.7119	10.6384	10.5574	10.9587	10.5073	10.7037	10.2201	10.4014	9.5772	10.5441	10.2889	10.2314	10.4903	9.7355	10.7632	10.6545	11.6843	10.5192	11.0723	9.6704	10.3009	10.2262	10.5383	11.6643	10.0818	10.1237	10.9817	10.4649	9.6293	9.0489	10.4117	9.8129	11.5201	11.5634	10.6494
'WT1'	5.2575	0	10.9273	1.0898	4.8943	1.5932	5.4467	11.5474	0	0	4.2365	1.7904	3.3097	1.6306	2.4254	0	2.4983	7.24	11.6501	5.3227	6.3468	2.5727	0	8.2677	0.8437	0	3.0148	0.3445	0	8.6722	2.0247	2.5088	3.6438	2.7711	2.1603	7.0247	0	3.5058	0	10.1789	0.4848	7.2452	2.8738	4.541	0	6.8322	2.1327	3.392	1.657
'XBP1'	15.1579	16.1072	16.7658	16.0196	15.0546	16.8531	15.302	15.9914	14.9378	15.1453	15.3464	15.8729	14.5018	16.079	15.8183	16.7066	16.0922	15.9771	16.1756	15.9279	14.7063	15.728	15.5311	15.9379	16.5073	16.0671	15.7717	15.118	16.6621	16.1486	13.8276	15.7486	14.7333	16.1456	15.833	14.4982	15.7261	15.7798	15.2928	16.661	15.4641	10.9615	16.2574	15.1888	15.9677	15.1866	15.1304	13.5893	16.4475
'XPA'	8.0549	7.9389	9.2647	8.4798	7.6263	7.9676	7.7515	8.3188	8.0266	8.15	7.2548	8.2178	7.6553	7.4087	7.9736	8.3261	8.2128	6.5641	8.5863	7.5158	7.6871	8.2171	8.3408	7.6918	7.8496	8.4572	8.1575	7.1988	8.2332	7.9773	7.8238	7.2874	8.0016	7.8691	7.9216	8.5852	7.8862	8.0507	8.7623	8.5675	8.0584	7.3602	8.0662	7.8135	7.9909	7.0713	7.7803	6.7686	8.0351
'YY1'	10.4031	10.5103	10.3673	10.2566	10.191	10.1367	10.5209	10.4189	9.867	10.2462	9.9293	10.6425	10.8019	10.4542	10.3294	10.383	10.0694	10.7198	10.1257	11	10.8145	10.3805	9.8329	10	10.5638	10.5666	10.7571	10.5158	9.9649	10.397	10.4214	10.8792	10.059	9.8812	10.1483	10.3495	10.0218	10.2161	10.6771	10.3893	10.0886	10.7198	10.4069	10.3999	10.2429	10.932	10.3988	10.6472	10.5256
'YY2'	4.5165	4.421	4.8872	5.687	3.5754	5.4093	4.0499	4.0076	4.9814	4.3051	5.8401	5.8964	3.8453	4.2321	4.8621	5.0828	5.4701	5.461	4.5898	4.7509	3.7863	4.9625	4.9519	3.8022	4.5636	4.9757	3.5197	3.9509	5.814	4.6687	2.0247	3.4809	5.0729	6.166	5.5148	4.4925	5.3668	3.8262	4.571	5.4029	3.7845	4.5782	4.7532	3.6188	5.0706	5.0911	4.9951	5.3606	6.1541
'ZBED1'	10.318	9.2986	9.7855	10.6338	10.2165	10.694	10.7697	10.799	11.0239	10.4911	10.333	10.8512	9.7273	10.3937	9.9789	9.984	10.1762	10.7102	11.0749	10.4277	9.8312	10.9924	10.1672	11.1845	10.0244	10.4652	10.2174	10.4339	9.6753	10.7096	10.6108	10.6575	10.389	10.9838	11.4171	10.8559	10.6954	10.5806	10.1592	10.3549	10.0726	11.7793	10.3641	10.4637	9.5412	10.0347	10.868	10.0066	10.5305
'ZBED2'	2.9093	0.2981	1.0218	1.0898	4.1664	1.7742	6.6501	4.4519	4.3929	0	2.0859	1.1567	3.7207	1.3205	2.7717	0.3844	0.4725	2.072	2.2394	5.9896	2.3967	3.8016	0	1.9552	2.7991	0	3.5197	2.0829	5.1011	1.4735	1.0165	2.0453	4.2779	0.3257	0.6584	1.4095	0.6967	2.6275	1.1576	1.8446	0.4848	3.9184	1.447	2.5654	2.5353	3.7602	0	4.2927	0
'ZBED3'	5.3058	5.2972	3.8982	5.2027	3.6243	4.6324	3.2514	4.7503	5.0924	4.8338	5.7695	5.3918	4.8985	4.0245	4.551	5.3996	4.9647	5.0564	5.2135	4.6775	5.2509	5.0764	5.0409	3.5597	4.6346	5.6109	5.2105	5.0719	4.0899	5.4624	3.6151	5.0298	4.8145	3.6321	4.6932	6.1662	3.8427	5.0035	6.0224	5.2204	5.3969	6.019	5.2193	4.1757	5.2572	6.0941	4.2763	4.8027	5.0884
'ZBED4'	8.8762	8.534	9.8105	9.3853	9.0407	9.3202	8.9201	9.9377	8.1614	8.201	9.2601	9.2253	10.1083	10.2476	9.0161	9.5045	9.0842	9.4204	9.0445	10.2771	9.6755	8.5963	9.9022	9.6405	8.9932	8.9007	10.0012	9.6485	10.2799	9.8422	9.6594	9.7303	9.0143	9.5735	9.4149	9.0129	9.5107	10.3927	8.9255	9.8818	9.4755	10.2303	9.5551	8.5962	9.4441	9.6277	8.9135	11.2399	9.5911
'ZBED5'	9.4792	10.4098	9.9273	9.479	9.5334	9.1947	9.8909	9.8955	9.056	8.7372	9.9124	9.9344	9.7248	10.2982	9.9129	10.3224	8.7139	9.3274	9.5541	9.3805	8.9267	9.6618	10.1844	8.9851	10.151	9.6995	9.776	9.124	10.3389	9.9983	9.9957	9.3172	9.1337	9.3107	9.179	9.5446	10.6802	8.7417	10.2805	9.5142	9.393	10.1773	9.747	10.2885	9.4146	9.893	9.4721	9.5077	9.939
'ZBTB1'	9.2182	10.1064	10.1366	9.9505	9.1542	9.6528	9.7069	9.9059	9.1627	9.7399	9.2678	10.4245	9.8894	10.1225	9.507	9.76	8.8163	9.8199	9.3949	10.0365	9.491	8.945	9.9121	8.9394	9.6054	9.8253	10.0166	9.5578	9.8436	10.0233	9.0097	9.6897	9.2987	9.5259	9.7725	9.8743	9.2939	9.5517	9.2259	10.0502	9.3473	9.1573	9.9579	9.4615	9.2571	10.1361	8.925	9.2915	10.1165
'ZBTB10'	9.4713	12.1051	9.393	9.3206	9.1099	9.4949	9.673	10.7245	7.3346	8.3104	10.0019	8.4281	7.6931	9.9711	10.3833	11.5745	9.0903	9.8999	10.0451	7.8773	8.4878	8.7837	8.7201	7.4341	10.4105	8.4189	11.2912	10.122	9.8647	8.3338	8.3227	8.1795	10.1354	8.1365	9.6355	9.2383	11.0408	11.125	9.9699	8.9791	9.6541	9.9862	10.1473	10.5065	10.6252	10.4852	10.0437	7.478	9.3201
'ZBTB11'	10.127	9.4148	9.7514	10.0074	8.697	9.6368	9.3448	10.0484	8.559	9.2936	9.8399	9.7207	10.7671	9.5292	10.03	9.334	9.4869	10.0479	9.3658	10.1006	10.5401	9.5235	9.1589	8.6483	9.4868	9.8061	9.7852	9.9171	9.8335	9.406	9.1358	9.6978	9.6179	10.2746	10.1018	9.5468	9.7874	8.446	9.5487	9.9227	9.2525	9.366	9.5541	10.6145	9.836	9.7795	9.8413	9.7712	9.7797
'ZBTB12'	7.7419	7.2186	6.9437	7.1357	7.7191	6.7584	7.1109	7.8548	8.5405	7.3896	6.8806	8.2799	7.425	6.7886	6.8916	8.0098	7.4699	7.021	8.3714	7.6013	6.9197	7.3469	7.6271	7.9847	7.0884	7.1088	7.1248	7.3303	7.4833	8.2991	9.4314	7.6633	7.4426	6.6877	7.4324	7.2881	8.6853	7.5927	8.6183	6.1807	7.3605	5.9171	7.4253	5.9076	6.9044	6.6222	6.6735	5.6459	8.0508
'ZBTB16'	7.2611	7.9788	5.7566	4.2733	0.897	5.3267	0.5592	3.2493	4.9387	3.9584	4.0722	6.4235	6.0655	2.7421	3.4856	5.8602	1.7334	1.3798	5.9723	5.8562	3.2527	3.3415	4.4589	4.0097	4.7022	3.5825	2.3228	4.7919	2.4957	0.9172	3.1991	5.1774	5.9583	2.2629	3.9771	3.505	1.5172	0	4.5522	6.7907	2.8054	1.1556	5.7301	2.7628	2.4633	2.476	6.0188	1.1291	8.3077
'ZBTB17'	8.2552	8.7182	7.8407	8.3598	8.537	8.9126	8.0302	8.3048	9.2982	9.495	8.6962	9.1974	7.5287	8.9871	7.7161	8.4882	8.1214	8.3661	8.1396	8.9611	8.2222	8.675	8.0807	8.9892	8.0139	8.6557	8.8584	8.3968	8.8908	9.9691	9.3693	8.2828	8.6743	9.5213	8.579	8.1363	9.8582	9.6866	9.0463	8.2774	8.7902	7.4414	8.713	6.2247	8.0566	7.9903	8.8415	8.2672	8.8356
'ZBTB2'	8.8738	10.0804	9.7375	8.3697	10.2275	8.8597	10.3752	9.7391	9.0277	8.4868	9.3336	9.6957	10.2569	9.9788	8.8764	11.164	8.5772	9.3774	9.5767	9.7487	9.5383	9.2601	9.4708	8.4831	9.3771	9.4223	8.3725	9.3819	9.2409	9.4109	8.7401	8.7052	9.6783	8.5812	8.9375	9.2294	9.5058	8.9877	10.3657	9.5678	9.5838	9.2892	9.8987	10.2008	9.7352	10.0711	8.9207	9.1184	9.9765
'ZBTB20'	4.9882	3.5015	3.4988	5.3596	1.4459	4.2289	1.9414	5.4186	2.5434	3.3833	5.0287	4.4797	3.9321	4.1515	3.4856	3.1097	3.4179	4.1651	3.3122	3.1728	5.4697	3.7205	2.9286	4.7876	2.0631	5.066	2.1333	2.4816	3.726	3.3687	0	3.8762	2.5993	4.6621	5.0233	2.1087	1.8004	0.9573	2.6394	5.2315	2.0686	3.1167	3.577	3.2751	3.9173	4.179	5.354	3.022	4.2439
'ZBTB22'	8.6385	9.308	9.175	9.291	9.0618	9.6942	8.3604	9.4534	10.8423	10.3385	9.2175	9.5629	8.7986	8.8701	8.0862	9.9017	9.5427	8.2042	9.4748	9.3051	8.9228	9.2385	10.0227	9.9888	9.3624	8.8034	9.5833	9.2165	8.4866	9.9276	10.4438	8.6059	9.1313	8.7019	9.1631	8.886	9.1641	9.9212	9.2561	8.8061	9.005	7.1107	9.4914	7.3567	7.5179	8.5002	8.6218	7.4971	9.2673
'ZBTB24'	9.0134	9.4313	9.0627	8.8801	9.2	8.9205	9.3473	9.3922	8.1657	7.4492	8.4457	9.2124	9.9779	7.6897	8.3874	9.5807	8.1175	9.1453	9.2708	9.044	9.0613	8.6551	9.0895	8.9833	8.9062	8.8348	7.9981	8.9608	8.4638	8.8382	7.9927	8.5271	8.45	8.5178	9.2804	9.8297	8.6743	8.5736	9.1799	8.6942	8.8497	9.4454	9.2833	9.8635	10.5908	8.8604	8.1245	9.1698	9.2084
'ZBTB25'	6.2454	7.2587	6.6978	7.2103	5.0706	5.9953	6.2366	6.495	6.3553	6.8651	6.7589	7.1099	6.3472	6.8908	6.401	6.672	5.9931	5.7554	5.9867	6.2649	6.3406	6.2816	7.1147	5.2992	5.676	6.9192	7.259	5.997	6.5668	6.7379	6.0067	5.8589	5.8857	6.6469	6.3509	6.583	5.5085	6.3777	6.901	6.9565	7.2794	5.4104	6.7918	5.8245	6.1264	7.1629	5.9856	6.3831	6.8622
'ZBTB26'	7.4231	6.3249	7.2377	7.1898	6.8539	6.5513	7.1265	7.1317	6.0337	6.6673	6.6784	7.3109	7.2783	6.5795	8.1092	7.3388	6.5957	6.9928	5.2421	6.3478	7.2127	7.1675	8.1081	5.6206	6.7692	6.757	6.4466	6.7702	7.8378	6.7793	5.9512	5.9078	6.8693	6.8737	6.4506	6.6963	5.8217	6.3323	7.385	6.9129	6.2494	6.5214	7.2069	7.0133	6.8907	6.8889	6.9325	7.3786	7.6166
'ZBTB3'	6.5181	6.5215	6.8307	6.8451	7.1184	6.9547	6.5661	6.9177	7.2587	7.0391	7.058	7.2027	5.852	6.0177	6.1839	7.8699	4.6676	6.578	7.2455	6.5912	5.6502	6.6436	7.3855	7.8886	6.4597	6.9942	6.4466	5.8955	7.3221	7.1615	5.963	6.6256	6.5462	6.5266	5.7681	6.8749	6.9604	6.8856	6.3989	6.6363	6.6502	6.1619	7.0085	5.8363	7.0374	6.3169	7.1593	6.2664	7.0406
'ZBTB32'	3.5779	1.1025	0.5995	2.463	3.0828	2.5462	4.3176	1.1112	4.3447	2.7013	4.7745	2.4616	2.5974	2.7421	2.7088	1.9059	1.3506	2.5378	1.693	3.9479	1.7212	3.1067	2.2444	2.2007	1.5786	1.6762	3.7352	2.9528	3.3013	3.1693	2.6124	1.7424	2.4854	2.0142	1.4515	0.4999	1.8004	2.2531	3.5942	2.1556	2.6303	1.6548	1.7233	0.6587	3.0594	3.1677	2.2101	2.4203	1.657
'ZBTB33'	9.8638	9.9226	10.7063	10.2079	9.0978	9.5886	10.8343	10.4464	9.63	9.4398	9.7479	10.3202	10.2726	10.0056	10.4515	9.8323	9.9775	10.9506	10.4888	10.314	10.9932	9.8311	9.6179	9.2954	10.5316	10.0274	10.0891	9.6777	10.2361	9.7889	10.0813	10.1884	9.9857	10.4148	10.1205	10.4235	10.0784	11.083	9.3151	10.2488	9.0039	10.2634	9.8414	10.8836	10.368	10.8262	11.4892	11.0748	10.0949
'ZBTB34'	8.7666	8.1805	8.3717	8.2952	8.4894	8.049	8.3646	8.6346	7.7264	8.095	8.2365	8.8848	8.4544	8.3325	8.8217	8.1743	7.7502	8.4307	7.9376	7.8724	8.1406	7.8322	8.7338	7.2001	7.9152	8.277	7.7789	7.4103	8.4832	8.2223	7.7909	7.9179	8.3778	8.3676	8.3793	8.7003	8.0724	7.9663	8.7521	8.0812	7.6856	7.9131	8.9722	7.9294	8.7926	7.8617	8.5723	8.886	8.6801
'ZBTB37'	6.0641	6.0679	6.3281	5.8506	4.7933	5.9334	5.3989	6.8272	4.8378	3.9584	6.4295	6.3311	6.2057	6.5149	5.435	5.5004	5.6722	5.1709	5.3775	5.3033	6.8723	5.2159	5.6571	5.3926	4.0784	6.5221	5.7784	6.5677	6.5187	5.2088	3.7308	5.064	5.2403	5.2946	7.038	5.628	4.383	4.3099	4.5522	5.6258	6.2265	4.8999	5.7763	4.523	5.3299	5.4334	5.4125	5.2554	5.148
'ZBTB38'	10.9173	10.8762	11.3629	12.2533	9.6474	10.5877	10.2161	11.6146	9.3325	10.5401	10.6826	10.99	11.0298	10.8376	10.6333	10.2971	10.4315	10.5197	10.518	10.6282	10.7639	10.5153	9.3784	10.2352	10.6774	10.8034	10.3283	10.6408	10.4768	9.8247	8.4056	10.5889	10.2157	10.5272	10.9915	11.1063	10.5183	8.8295	10.4795	11.3009	9.6915	9.5972	10.9729	11.4086	10.8408	11.0826	10.7177	10.863	10.7333
'ZBTB39'	7.6531	8.3615	8.365	8.2181	8.7705	7.8002	8.3666	8.5283	7.6064	8.5682	8.2861	8.3542	9.1581	8.4545	8.2595	7.7462	6.9614	9.1533	8.2228	8.1128	7.4932	7.9028	8.8915	8.0382	8.2543	8.246	8.3024	8.594	7.7557	8.2158	8.3547	7.6439	8.818	8.1391	8.1236	7.7377	7.9328	7.51	8.7186	7.7517	7.3814	8.5549	7.9616	8.0222	7.3732	8.569	8.1469	8.6731	8.0272
'ZBTB4'	10.6356	11.3414	11.4307	12.0523	10.5768	11.5662	10.082	11.919	11.4829	11.2531	11.6612	11.89	11.2484	11.3391	10.6799	12.1676	11.9147	10.5456	10.9523	10.7372	10.4206	11.1547	11.1504	11.8776	11.3254	11.8706	10.3948	11.2458	11.479	11.3653	10.0215	11.4053	10.8266	11.5086	11.2246	11.5096	10.5008	10.1051	10.9437	11.7834	10.7471	10.137	11.5455	10.7574	11.2772	10.8434	10.717	10.1477	11.9053
'ZBTB40'	9.1294	10.0718	10.1146	11.0166	8.7762	9.5347	8.5066	10.0276	9.5899	10.3459	10.0584	10.4353	8.8561	9.6611	9.2139	9.8975	8.5757	9.9194	8.1491	10.1681	9.9243	9.8074	9.3212	9.6598	9.3064	9.8479	8.9689	9.9434	10.3598	10.6821	9.4943	9.2931	9.6463	10.0101	9.8527	9.2244	10.3994	9.7846	9.4969	10.3837	9.1306	8.9366	11.1866	8.9795	10.2686	9.6014	10.1556	9.2915	10.5848
'ZBTB41'	10.7957	10.6984	11.659	10.3711	9.8537	10.2161	10.7065	12.673	10.3853	9.5138	10.7555	10.6755	10.9059	11.1194	10.2669	9.7626	10.1689	10.2858	12.2569	9.9437	11.1381	10.2922	10.0928	9.7066	10.16	10.3661	9.9183	11.426	10.6925	10.2522	9.5166	11.5183	10.3534	10.6077	11.839	11.6599	10.4037	9.0947	10.1827	10.8986	10.0838	10.104	10.4375	10.737	10.8875	12.0045	10.935	10.202	10.4951
'ZBTB42'	9.1009	10.6363	9.9835	10.295	9.1887	10.083	8.2323	10.5789	10.087	10.1138	8.8334	10.4194	10.6394	10.1852	9.7422	9.5112	10.1008	9.0455	9.9722	9.316	10.0876	9.3051	9.6955	10.0021	9.4095	10.3003	10.3486	10.2357	9.6083	9.8204	9.4443	9.7786	8.4743	9.5218	9.271	9.4307	9.9187	10.0331	10.5514	10.0215	10.1793	7.1487	9.7856	7.5891	8.8773	9.8356	9.4578	8.3846	9.5938
'ZBTB43'	9.1487	8.4418	8.5647	8.7682	9.0872	8.8458	8.7386	8.7596	8.5886	8.7306	8.7325	9.1492	9.0849	8.5113	9.2925	9.3592	8.1842	8.638	8.5737	9.1213	8.6068	8.6763	9.7384	7.9777	8.7135	8.7891	8.5642	8.4918	8.7706	8.9396	8.1594	8.4059	9.0347	8.8605	8.7212	8.7894	8.7922	8.7481	9.0311	8.9203	8.5744	8.8596	9.2939	8.4594	8.5028	8.3033	8.9142	10.4814	9.3866
'ZBTB44'	10.0754	10.2536	11.3645	10.8761	10.1093	9.8581	10.505	11.246	9.8038	9.7289	11.0876	10.7532	10.1032	9.8611	10.2622	10.6034	8.7456	11.533	11.2321	10.1854	10.0564	9.4433	9.9495	10.3454	10.9459	10.2059	10.2662	12.1631	10.3228	10.0751	9.2422	10.4365	9.7964	11.383	10.1276	10.5624	9.5199	10.2622	9.81	11.2037	10.3563	10.675	11.2609	10.4725	10.3453	10.0409	11.0452	10.5542	11.1233
'ZBTB45'	7.7561	8.154	7.1197	8.1044	7.2712	10.2877	8.2368	8.1065	8.6848	8.7199	8.5462	8.3524	7.7737	9.445	7.866	8.4459	9.1467	7.8944	8.8074	9.396	8.1836	8.4327	8.9614	8.54	8.1062	8.4373	8.4896	7.8094	8.3403	8.1897	9.1229	8.5378	8.1585	8.2834	8.3553	8.2328	8.9426	8.8339	8.896	8.3517	8.9594	6.9835	7.568	7.229	7.6494	7.4369	8.1082	8.5089	8.4208
'ZBTB46'	7.4978	8.3504	5.6273	6.9443	8.3116	6.817	7.3481	6.5097	8.3317	6.4049	7.8468	7.6831	6.9053	8.049	7.8405	8.5436	5.7676	5.4606	6.2443	8.3273	6.9662	6.7947	9.5482	7.7265	7.8346	7.4286	8.7018	7.6635	8.3682	7.682	8.4357	7.4217	8.8165	6.4823	6.9258	7.5239	8.831	8.0301	7.0719	7.0351	8.0606	6.7729	7.5077	6.0467	6.6485	8.3744	6.9325	7.5346	7.5792
'ZBTB47'	7.763	7.9762	8.4397	8.5002	7.0512	7.8814	6.8229	8.2745	8.7312	8.8509	9.4981	8.9389	8.6854	8.7697	7.7181	7.9505	8.9448	8.4066	8.2618	7.6175	7.4369	8.5878	9.0016	9.0648	8.4958	8.6898	8.4722	7.3519	8.9036	8.6611	8.3614	8.4485	8.3271	8.0592	8.2686	9.187	7.5701	7.7903	8.6694	8.8803	8.7439	7.0914	8.469	6.7634	7.9683	7.987	8.8309	7.6125	8.3207
'ZBTB48'	7.6496	9.0013	7.7083	8.2222	7.6738	8.1569	7.7641	7.5855	8.6727	8.7131	8.7173	8.7403	7.2448	8.5278	7.7939	8.4383	7.831	7.6808	7.7508	8.4124	7.7934	8.4781	7.6968	8.7761	8.1673	7.9247	8.1683	8.4322	8.4764	9.0669	8.3388	7.5203	8.9036	8.5326	8.1488	7.7377	9.1317	9.0415	9.0183	8.122	8.668	7.2884	8.0708	6.3113	8.0958	7.5554	7.9394	7.2458	8.3622
'ZBTB49'	6.1775	7.1036	6.3555	6.4942	6.8139	6.7043	6.6364	6.341	6.4527	6.5692	6.0335	6.9959	6.9955	7.0266	6.7427	7.0606	5.6389	6.6587	5.5706	6.5992	6.4316	6.1813	7.1133	6.3373	6.3724	6.3924	6.8173	6.5961	7.051	6.689	7.6765	5.8106	6.9195	6.4196	6.9258	6.0717	7.6233	6.7783	7.0883	6.4729	7.1208	5.9274	6.5972	5.6659	5.953	5.6781	5.2841	6.9778	6.8382
'ZBTB5'	8.477	9.174	8.5977	8.5586	9.1901	8.7956	9.0598	9.1508	8.8253	8.651	8.3875	8.8051	9.491	9.5176	9.4612	8.7673	8.1571	9.1049	8.3533	9.3352	8.711	8.2749	9.2603	8.4656	8.839	8.6414	8.6825	8.7257	9.1969	9.2633	8.8798	8.6683	8.4498	8.1287	8.4406	9.1931	9.2056	9.4527	9.2371	8.5881	8.7425	9.2814	8.9689	8.4841	9.1292	9.1828	9.2773	8.7145	8.98
'ZBTB6'	8.9472	8.7999	8.808	8.9296	8.5077	9.0218	8.8508	9.3891	8.1648	8.8522	8.2501	8.5811	9.2348	8.4409	9.5385	8.8228	8.5416	9.5547	8.6875	8.8906	9.0299	8.4641	9.3741	8.3903	8.7053	8.6383	8.4533	8.7584	8.9839	8.4773	7.5325	8.8492	9.3403	9.1801	8.6822	8.5345	8.0741	8.9593	8.5783	8.8108	8.2579	8.624	9.0557	9.013	8.9523	8.8675	9.0566	8.9601	8.951
'ZBTB7A'	9.9967	10.5437	9.2017	10.1199	9.4914	10.3426	9.7369	9.9484	9.9331	10.3867	10.2188	10.0057	9.5579	10.0384	9.2998	10.0411	9.7875	9.682	9.8536	9.9208	8.8863	9.6826	9.5292	10.1418	10.2175	9.9564	9.6356	10.0552	10.7403	9.9989	9.9055	10.1507	9.823	9.7198	10.028	9.3696	10.3716	9.7753	10.6389	10.0034	10.4845	9.0319	9.8719	8.8279	10.5641	10.0394	9.4058	10.3822	9.7972
'ZBTB7B'	10.6485	10.7495	11.2837	12.0572	10.9168	11.7996	10.0895	12.4014	11.6825	10.8871	11.7745	12.0886	10.7204	11.3489	10.5818	10.1843	11.9152	10.4558	12.1476	10.5626	12.9735	11.0163	10.7643	10.3581	9.8921	11.9216	11.3065	10.9972	11.1689	11.906	11.3019	10.9502	10.468	12.3346	11.9071	11.6667	11.1042	11.3289	10.9531	11.3698	11.6781	10.9192	10.6428	9.7278	10.4683	10.6147	10.7232	11.4656	11.7636
'ZBTB7C'	5.7656	2.0747	7.6242	8.6737	8.51	5.3975	4.8068	9.4253	9.2831	9.7148	7.9066	10.1774	9.1131	7.7907	9.1368	3.8814	10.0196	7.4735	8.0694	6.567	10.3804	10.0629	8.099	6.0389	8.131	9.9979	9.0074	4.5475	8.8624	9.2643	6.3085	8.98	10.2472	9.0756	8.6315	7.2296	6.0416	6.2808	5.4107	7.9844	9.7695	8.1669	8.8712	9.2035	3.5855	10.5781	10.7083	7.574	6.2686
'ZBTB8A'	8.8834	7.5564	8.6761	8.326	8.0409	8.1343	8.0967	8.2545	7.7111	8.003	8.7711	8.534	7.8498	8.7638	7.9585	8.4396	7.5998	9.5508	7.868	7.5635	8.3882	7.7807	8.8774	8.6161	8.3435	8.5565	8.0987	8.0398	7.5503	8.4446	6.5001	8.5416	8.134	7.7089	8.8205	7.7461	8.2403	8.4708	9.0272	8.2421	6.7921	8.7037	7.9651	8.1245	8.4983	8.4184	8.2	8.3743	8.5201
'ZBTB8B'	0.8331	4.2047	0	0	2.4168	0	4.2087	1.3489	0.5951	0	0.7074	0.4955	0.9465	2.1025	0.369	2.0189	0	0.537	0	2.9908	0	0.8167	5.7905	0.7819	1.1322	0	0	0.8553	0	1.222	1.3417	0.6551	0.7412	0	0	0	1.1645	0.8332	2.3682	0.3651	0	2.7724	0	0	0	0	0	0	0.7806
'ZBTB9'	9.2565	9.049	8.4354	8.3196	9.4653	8.981	8.6307	8.766	9.6225	8.8047	7.9259	9.0117	10.4801	9.0365	8.9074	9.0966	8.8217	8.0681	9.1198	9.4675	8.9277	8.7161	9.7606	9.2051	8.893	8.4644	9.2309	8.9555	8.3119	8.7292	8.8593	9.0219	9.3866	8.0217	8.4358	8.4396	8.9326	8.7962	9.2849	8.1354	7.9201	7.5565	8.5675	9.5325	7.9748	8.7074	9.11	7.5407	8.878
'ZEB1'	10.0082	6.7292	8.0346	8.6147	8.0598	9.0608	8.0302	8.4459	7.3727	7.7152	8.9065	8.6639	9.2262	9.5063	9.3204	8.0216	7.6944	9.4181	8.6531	9.4337	8.92	8.613	8.8199	7.9528	9.057	8.1907	9.6767	9.3451	8.2066	8.04	7.4636	8.9055	9.6121	8.1893	9.8179	8.4431	8.8787	8.3066	4.8322	8.4922	5.7485	6.4678	8.905	9.3327	9.1171	8.6154	9.5252	8.0962	7.7573
'ZEB2'	9.4338	7.0842	7.8759	8.5586	7.7907	8.9636	9.1683	8.8361	7.8674	8.3596	8.9716	8.065	8.8422	8.9368	8.9556	6.4745	7.9956	8.9318	8.4594	9.1542	8.5204	8.6492	8.1096	8.2128	8.8773	8.0471	8.7366	8.7257	8.6651	7.5818	7.2758	8.5256	8.8121	8.21	9.2285	7.7764	7.6142	7.8176	4.9613	8.5465	7.5007	7.2684	8.7778	8.7062	8.3364	8.5115	9.1182	8.6605	7.6114
'ZFAT'	7.9703	8.6992	7.901	8.1495	8.5689	7.8863	7.7291	8.2136	8.1244	7.6204	8.2692	8.4073	9.0835	8.0507	7.9585	8.5495	8.1823	8.6884	9.1387	8.6724	8.546	8.2425	8.4796	8.3004	8.131	8.2079	8.1806	8.8963	8.0238	8.3258	8.4983	7.9661	8.092	8.4793	8.2564	7.663	7.9196	8.7716	7.7753	8.087	8.0713	8.6605	8.9728	7.1101	8.3725	8.2388	8.4409	8.7306	8.0192
'ZFHX3'	10.6325	11.2249	9.4103	10.0764	10.428	10.4685	9.8602	10.6396	9.0966	9.916	10.3202	9.7025	11.0853	11.4354	11.6197	10.5193	10.2724	10.1917	9.5157	9.9362	11.0482	10.1761	10.708	10.4364	9.8025	9.5985	11.2842	10.6809	10.3421	10.6682	10.8353	10.0518	9.9218	10.1552	10.3752	10.2786	9.9637	11.4792	10.1644	10.0404	9.0251	9.191	9.559	10.5427	10.6191	9.8682	11.439	8.8091	9.6252
'ZFHX4'	9.5902	2.752	7.7083	7.8705	5.5629	6.4283	4.4485	7.6563	5.6335	3.8046	8.0504	7.1906	6.9717	8.2398	7.7844	3.6201	6.4939	7.4919	6.83	6.5589	7.335	6.4561	7.6459	5.8539	7.1663	7.6655	8.7837	7.1171	5.284	6.1536	4.6462	7.2619	7.277	6.1376	8.489	6.5949	4.9447	6.2364	4.8883	5.6258	4.3901	2.6365	7.1349	7.9034	9.4388	6.4825	7.6246	6.0594	5.4851
'ZFP1'	8.2723	7.2036	7.694	7.8565	8.3374	8.2819	7.8584	7.8429	7.6931	7.6001	8.4952	8.0065	8.2764	8.7367	8.2894	7.5439	6.7901	7.9975	6.4971	8.7255	8.3938	8.4579	7.7498	8.3716	8.2951	7.2897	9.0937	8.4798	8.2046	8.066	8.185	8.9945	8.3312	7.7348	7.9921	7.8815	8.2667	7.8795	7.9847	7.8842	6.0289	7.4891	7.3126	8.3029	7.8195	8.1923	8.0878	7.0869	8.0192
'ZFP14'	7.9448	8.1919	8.5588	8.5715	6.9609	8.4872	7.8286	8.8888	7.9114	8.3631	7.7413	8.7622	7.9745	9.0124	8.5816	9.1464	7.7027	8.8281	7.8976	7.8641	7.7122	8.0797	8.5017	8.0461	8.9648	8.5172	7.8345	7.2354	8.275	8.1721	7.6837	7.8777	7.5241	8.4241	8.5437	7.8377	7.7305	7.5026	9.0597	8.9433	7.796	7.8665	8.6961	8.7261	8.0489	7.6404	7.6543	7.4024	8.9193
'ZFP2'	4.9763	4.7633	6.757	6.802	5.2937	2.8982	2.839	5.864	6.9358	5.1536	5.8928	6.4908	5.4329	6.1933	5.4922	7.2315	4.8913	5.776	6.1109	5.5121	5.1744	5.5566	7.1546	5.3423	6.0393	5.711	5.124	6.0851	4.3507	6.2494	4.839	6.1009	6.4659	4.2468	6.407	6.2935	6.1274	4.7744	6.9764	6.7718	5.0767	4.5299	6.0637	5.7993	4.2945	4.5032	4.3805	3.4454	6.5374
'ZFP28'	7.3832	6.043	8.4881	7.5483	7.9366	7.6137	7.7483	8.4314	7.4097	8.0184	8.2032	8.0088	5.4428	8.1992	7.3073	8.212	6.3506	8.084	7.7828	7.6466	6.719	5.5091	8.9371	7.6459	8.1104	5.9243	6.9915	4.4794	4.3507	7.9202	4.9386	7.9433	6.649	5.0184	4.5402	7.2611	6.856	7.4684	8.5513	8.206	7.5322	6.8895	7.7351	5.3346	4.0945	7.3285	7.6068	7.9902	7.3572
'ZFP3'	8.5729	8.2518	9.0103	8.9917	7.7079	7.4097	7.8105	8.8841	7.9135	7.7366	8.057	8.743	9.1988	8.0749	8.1077	8.4166	8.5265	8.1494	8.2102	7.8323	7.6963	7.3197	7.6928	8.1738	8.7285	8.7558	8.1512	7.7564	8.2868	8.6194	6.1304	7.9085	7.8488	7.7124	8.205	8.5553	7.5319	7.2359	8.3565	8.3026	7.7106	7.8182	8.0553	9.3366	7.9119	8.0842	7.454	7.577	8.3272
'ZFP30'	8.2674	8.3259	9.0807	8.7941	9.467	10.1242	8.1861	9.0279	7.8197	8.501	8.8128	8.6694	8.3492	9.0389	8.3729	8.8893	8.0682	9.0623	8.1809	8.3699	8.0507	8.371	8.9705	8.3841	9.2501	9.3533	8.5189	8.4299	8.5317	8.5251	7.7086	8.2846	8.7717	8.5454	8.409	8.1553	8.1829	7.4137	9.1421	8.7723	8.1052	8.5156	8.5071	9.0354	9.2724	7.9773	7.9979	8.4643	8.8536
'ZFP37'	4.8121	2.702	6.5426	3.0095	4.9219	3.3038	3.5131	6.3478	5.8212	5.8775	4.7311	6.3816	4.4464	5.4036	5.6843	5.9836	1.7334	6.6088	4.8722	4.1351	5.3702	2.5727	5.6734	3.7258	4.7022	4.6777	4.5533	3.9602	3.581	5.1195	4.1603	5.6847	4.6392	3.799	5.6732	6.0805	6.6619	2.2531	6.3344	3.3113	4.1188	5.5559	4.7023	4.4485	3.3662	6.9434	3.9773	6.1666	5.0884
'ZFP41'	8.2055	10.2428	7.5775	8.3581	9.7051	8.1714	8.0271	8.0929	8.8914	8.3956	8.6584	8.5368	8.2673	8.1876	9.1133	8.9432	8.5748	8.5775	7.5362	8.9275	8.4235	8.9034	9.6041	9.0364	8.1317	8.0967	8.128	9.2453	9.1154	8.5637	8.5097	8.6052	10.4067	9.0087	7.5334	8.6163	8.4023	9.7977	10.0063	8.0867	10.3848	8.5334	8.8304	7.163	7.1262	8.394	8.1711	7.946	8.4896
'ZFP42'	0.334	0	0	0	5.7746	0	0.5592	0.8267	0	0	0	0	0	0	0.369	0	0	0.2974	0.4565	1.8768	0.4094	0.4654	0	0	0.8437	0	0	0.8553	0	0	1.0165	0	0.546	0	0.9011	0	0	0	0.387	0	0	0	0	0.3667	0	0	0	0	0
'ZFP57'	8.1781	2.702	1.6139	0.3585	4.071	0	4.0136	2.8457	2.9818	3.721	2.3382	0	4.6818	1.9982	3.3683	0.9379	0.8278	0	0	4.9511	8.581	0.4654	3.6106	0	1.7587	0	1.9151	3.7155	0	3.0193	0	2.7792	3.6959	2.4077	0	2.1087	0	3.8733	2.3219	1.1055	0.4848	1.3419	4.2357	0.3667	0.6455	3.9318	0.3124	0.481	0
'ZFP62'	9.777	10.0644	9.9281	9.5349	9.765	9.0297	8.9728	9.9968	9.5109	8.783	9.1231	9.9743	9.8227	9.7115	10.3307	10.075	9.0037	10.0205	9.6204	8.9051	10.2292	10.6272	10.0071	9.647	9.919	9.5256	9.7128	9.7658	9.6307	9.8218	9.3536	9.1495	9.9303	10.0544	10.28	9.5237	9.8587	9.4671	10.1424	9.2064	9.5732	9.8594	9.464	9.8207	9.2551	9.986	9.5487	8.5198	10.002
'ZFP64'	8.569	9.3937	8.4246	8.4844	10.4829	9.6021	9.3982	8.9634	9.747	8.6817	9.4883	8.8481	9.1216	9.093	9.0625	9.5546	9.1447	8.9972	9.0281	9.8445	9.4957	8.9584	9.4056	8.7402	9.2501	8.8398	9.185	9.1861	9.2186	9.1483	8.7776	9.3896	9.1302	9.1857	9.0032	8.8148	8.2403	9.2951	9.1103	8.4887	8.9835	9.3943	8.5892	8.9477	9.512	8.5183	9.0093	9.3284	8.5425
'ZFP82'	6.8886	6.7104	7.4266	7.4306	6.4322	5.9617	6.2078	7.8035	5.8035	7.225	6.8352	7.037	6.8544	6.6714	6.7583	7.5486	2.9237	7.7221	6.9347	6.7248	6.1001	7.0356	7.2117	6.5405	7.5434	7.0716	6.4966	5.8148	5.1871	6.6448	5.9512	7.1109	6.3888	7.0103	6.8483	6.3532	6.1653	6.6077	7.8737	7.6786	5.4637	8.0211	7.0117	7.5913	7.3258	6.8031	6.9775	6.0508	7.3188
'ZFP90'	9.648	8.9673	9.5687	9.9583	8.7494	9.5062	9.3446	9.4081	8.9723	8.9868	9.7142	9.3583	9.2482	9.978	9.5907	9.3818	9.2494	9.731	8.221	9.7753	9.8097	10.0598	8.978	9.3679	9.1243	8.9693	10.7115	9.0958	9.323	9.4342	8.9169	10.1358	10.114	8.4681	9.7499	9.748	9.3669	9.123	9.3018	9.5943	8.5592	8.0228	8.5956	8.9836	8.5654	9.1042	9.2868	9.761	8.9738
'ZFP91'	11.6312	11.7498	11.3903	11.261	10.8606	11.2439	11.1655	11.3906	10.4075	11.0797	11.5983	11.1892	11.623	11.2474	11.7348	10.3899	9.8434	11.7372	11.4553	11.1158	11.6056	11.4738	11.7478	10.9958	11.5322	11.7795	10.8203	12.0155	10.949	11.0881	9.9032	11.0874	11.1166	11.0035	11.6718	11.1681	10.8438	10.9242	11.5615	11.1438	10.5265	11.2109	11.5111	11.0991	11.5538	11.0091	11.3635	11.5196	11.2367
'ZFP92'	2.3696	0.2981	0	1.2693	2.1534	0	2.5197	2.0336	0.757	1.1239	2.5529	0.4955	2.0939	1.9982	0.6626	0.3844	1.3506	1.9912	0.8027	1.8768	1.4009	1.8738	4.1439	0.7819	1.1322	0	1.3446	1.2317	0.5077	2.1871	1.0165	2.5088	2.5993	0	1.4515	2.8504	1.1645	0.9573	1.509	0.3651	1.1363	1.3419	1.1049	1.9611	0.3586	1.0982	2.958	0.8412	0
'ZFPM1'	6.8662	6.8257	5.0643	4.5414	7.4667	6.0345	5.9779	6.9406	8.275	7.6825	7.39	7.8176	6.5319	6.3709	6.057	6.8742	7.7631	6.0986	6.4364	7.9493	6.8062	7.0017	7.0205	7.6562	6.5171	8.4751	7.6299	7.0657	6.6757	7.9645	8.283	7.3749	6.6223	6.4575	5.7135	6.7192	7.7843	5.7975	7.6039	7.088	6.7229	5.2181	6.4858	4.8323	5.8857	6.1061	6.3996	5.6344	8.234
'ZFPM2'	6.8565	2.8924	5.2515	5.4555	4.4769	5.7829	4.1352	6.0607	4.7481	4.2242	6.5593	5.9171	5.9314	6.8543	6.3631	4.1776	5.211	6.3501	5.5706	5.9276	6.0792	6.9494	5.4449	5.2361	6.3585	4.9272	6.7153	6.0561	4.763	5.4769	5.2799	5.8405	6.3568	4.7325	7.3119	4.9456	5.1478	6.0644	1.1576	5.7774	2.5341	5.0939	6.6057	6.974	6.2703	5.4334	6.5671	6.4076	5.2331
'ZFX'	9.7987	9.8584	10.3023	11.5889	9.091	9.5734	10.0857	10.2381	10.5636	10.7176	10.6866	10.1233	10.3267	10.2322	9.6826	10.0644	10.5802	9.9952	10.1655	9.4664	9.2316	10.0338	10.7434	9.8165	10.7089	10.9413	9.9916	10.5328	10.2661	9.6946	8.2711	9.4665	9.744	10.401	11.2834	9.831	9.2297	9.2081	10.7565	11.8308	10.1907	10.0837	10.3209	11.0835	9.9091	10.5041	9.1676	9.8403	10.6693
'ZFY'	0.605	0.5449	0	0.6454	0	0	0.5592	0	0	0	0.8571	0.4955	0.3754	0	0.6626	0.3844	1.1128	0.5438	0	0	0.4094	0.4654	0.8974	0.7819	2.7991	1.6762	0	1.3886	0	0.5303	0	0	0	0.5913	8.8461	0	8.4736	0	0	0.6562	0	0.6906	0.6558	1.5972	1.09	0.6512	8.2796	0	0
'ZGLP1'	3.8323	4.5531	2.6211	4.2366	2.8299	2.2113	4.2531	4.1006	5.0251	5.345	3.8685	4.8551	3.5686	2.7879	2.1691	4.759	3.735	4.3457	3.6661	3.1587	3.3039	3.661	3.6398	3.3739	3.1394	3.8934	3.0048	2.7199	4.8152	6.2849	5.6644	2.3761	5.8843	3.5418	4.8763	2.7668	4.4965	6.6742	4.3736	3.6765	5.1501	2.4611	4.087	1.5847	3.8255	2.8111	4.3895	4.4644	4.3075
'ZHX1'	9.8279	10.5605	10.2398	10.7148	9.827	9.9836	10.4183	10.1187	9.0957	9.0276	10.3064	9.7734	10.7156	10.4811	12.4037	10.6174	9.8409	10.2219	9.4867	10.0233	10.2985	10.1232	10.4808	9.4678	10.1214	9.8437	10.5823	11.2857	10.7913	9.1618	10.0208	9.911	10.8104	10.4486	9.7	10.4239	9.0614	10.2533	9.0893	10.5341	9.4908	11.6329	10.2581	10.4781	9.7343	9.5872	9.6778	10.3645	9.9516
'ZHX2'	10.0698	11.6345	9.4663	9.1859	10.4453	9.9639	9.6954	10.2845	9.4411	9.5566	9.9305	10.4129	11.145	10.4616	11.5234	11.5148	10.3239	10.8438	10.3281	10.2775	10.707	9.8365	10.0504	7.3791	10.1012	10.0286	11.2846	10.6285	9.6075	10.2921	11.5493	9.3955	9.7478	9.9315	10.0871	9.9799	10.793	11.1637	9.4765	9.7792	10.6886	9.2032	11.4844	10.2982	10.1485	10.6294	10.8847	10.6806	10.2321
'ZHX3'	9.863	9.9351	9.3193	10.2908	8.6559	8.2382	9.1237	8.6205	9.4511	8.7292	9.7769	9.8657	9.4394	9.3127	9.4213	10.4272	9.4256	8.5684	7.5069	8.6933	10.0181	9.0347	9.9757	7.8576	9.7489	9.6757	9.7536	9.9556	11.1205	9.7721	8.3065	10.3213	9.2374	9.2063	9.0258	9.8389	9.8126	9.5456	10.1831	10.1065	8.6234	9.0596	10.4342	9.5997	8.9047	8.362	9.5445	9.5318	9.8053
'ZIC1'	1.7418	0	0	0.3585	0.3645	0	0	1.1112	1.2509	1.3632	1.1486	0	0	7.085	0.369	0.6876	0	6.8368	0.4565	6.1503	7.7144	0.8167	0.8974	1.2862	2.4251	0	0.6923	0	0	0.9172	0.596	6.3144	0.9411	0	0	0	0	0	0.387	1.1055	0.4848	6.98	1.2861	1.1093	0.6455	2.8629	1.4291	2.1895	0
'ZIC2'	7.787	3.6929	0	0.8846	0.6552	1.3861	6.7863	3.7828	1.6182	5.8871	5.6228	4.2504	7.0929	0	6.6867	0.9379	5.2556	5.8861	6.5265	0.3418	6.92	0	7.8628	8.1411	3.224	1.862	0.3873	6.3028	0	7.148	6.3178	0	0	0	7.8089	7.7405	0.6967	1.746	0.387	0	6.673	6.9007	0.6558	4.3899	0.3586	8.1231	2.958	8.1373	1.9529
'ZIC3'	3.14	0.5449	0	0	0	0	0	0	0	2.6113	0	0	2.0939	0	0	0.3844	0	0.2974	0	0.3418	0	0	1.4465	3.268	0	0	0	0.3445	0	2.039	0	0	0	0	0	0	4.4664	0	0.6919	0.8983	0	3.2154	0	0.6587	4.3752	0	1.1434	0.481	1.2844
'ZIC4'	0.334	0	0	0.3585	0.6552	0	0	0.4718	0.4276	0	0.4913	1.1567	0	5.0464	0.369	0	1.1128	4.9536	0	4.5183	4.5831	0.4654	0.3647	0	1.9189	0.9094	0	0	0.5077	0.5303	0	3.5786	0	0	0	0	0	0	0.387	0.6562	0.4848	2.3192	2.0583	0	0	0	1.5531	0	0
'ZIC5'	6.4553	0	0	0.3585	1.1041	0	0	0	0	0	0	0	5.822	0	0	0	0	0	0	0	4.4595	0	7.4271	0	1.1322	0	0	0	0	0	4.9625	0	0	0	2.2507	3.1487	0	0	0	0	0	7.0078	0	0	0.6455	5.5256	0.5691	6.5666	0
'ZIK1'	6.2134	6.4361	3.7949	6.4576	8.2324	5.6385	4.0958	7.1238	3.414	7.4718	4.6164	7.5154	4.7471	6.7008	6.5407	7.6939	2.594	8.4201	3.6905	8.7191	3.9174	6.7897	8.8507	3.5597	4.5143	8.2892	5.7865	4.0568	4.3802	6.4312	3.8886	7.8114	5.5545	5.2853	4.4476	2.765	3.0788	2.9245	1.509	7.5065	2.3201	2.4866	3.9966	4.0299	3.2426	5.1618	4.2582	2.8741	2.8993
'ZIM2'	1.4181	7.2276	2.1443	0.7386	2.0778	0	0	2.2787	1.0731	0.9645	0.9986	0.9179	2.467	1.1883	2.5448	5.6203	0	0.363	0	0	2.1953	0	4.3488	5.6251	5.9464	0	0	0	0	1.0124	0	0	5.9667	0.71	0	3.2029	0	0.9713	2.7008	0.4737	0	0.8242	0.7939	3.0035	1.4002	0.7376	0.9886	0	0.9828
'ZIM3'	0	0	0	0	0	0	0	0	0	0	0	0	0	0	0	0	0	0	0	0	0	0	0	0	0	0	0	0	0	0	0	0	0	0	0	0	0	0	0	0	0	0	0	0	0	0	0	0	0
'ZKSCAN1'	11.0883	12.0362	11.4398	12.4816	10.3583	11.3625	9.3696	12.0162	9.4546	11.0181	11.2719	11.0335	10.7743	11.0712	11.3158	11.0463	9.8919	10.9027	10.423	10.1058	11.6939	10.1934	10.7202	10.8733	10.0529	11.4498	10.9164	11.8076	12.1698	10.7458	9.5045	11.4852	10.7338	11.151	11.7822	11.912	10.4537	10.0676	10.0654	11.4894	10.056	9.6566	10.7355	10.9147	11.8106	11.6101	11.1447	9.6608	11.2001
'ZKSCAN2'	8.9118	8.8927	8.3238	8.5203	8.2393	7.3432	7.9357	7.8765	8.7394	8.0074	9.1897	8.1673	7.8831	8.4838	8.0549	9.5662	7.6142	8.7695	8.0932	8.2305	7.7323	8.4842	8.5154	8.1038	9.0858	8.7142	9.4107	8.8209	9.4709	8.12	7.8238	6.7196	8.177	8.5629	8.5437	7.7654	9.4403	8.0117	9.5624	8.2544	8.898	8.5408	9.0502	8.3226	8.435	7.8186	8.9861	7.6612	9.2453
'ZKSCAN3'	6.8303	7.2125	6.3094	6.8451	6.552	7.0762	6.4614	7.1787	7.2091	6.7748	5.6228	7.0143	6.7103	6.8765	6.6155	6.0648	6.6072	6.3662	6.5667	6.8132	6.2996	6.2406	7.2612	6.627	6.614	6.3848	7.1088	6.4701	6.1502	7.1067	6.2123	6.6313	6.3323	6.0187	6.8374	6.7248	6.5893	6.4457	6.8162	6.7869	6.3015	5.0677	6.8266	6.9025	6.2964	6.9501	6.4037	5.8378	6.8382
'ZKSCAN4'	7.2414	7.5063	6.9316	7.0215	7.2276	7.703	7.1887	7.3076	7.5728	7.1147	6.5216	7.6062	7.7238	7.2129	7.2532	7.5225	7.212	6.7382	6.8158	7.0115	7.2222	7.0646	8.3434	7.2891	6.9235	7.1539	7.6762	6.7914	6.8494	7.8608	7.167	7.0051	7.3316	6.6261	7.1886	6.7638	7.2076	5.559	7.5948	7.0696	6.6954	4.808	6.9221	6.6474	7.3509	7.4178	7.1931	6.1586	7.2111
'ZKSCAN5'	8.9736	9.3246	8.831	8.9643	8.8942	8.5965	8.2526	8.8127	9.1692	8.3492	8.5462	8.9255	8.6802	9.1032	8.8198	8.6937	8.4677	8.9626	8.1679	8.3511	9.2605	9.1042	8.848	8.4479	8.7122	8.7036	8.8584	8.5079	9.0882	8.7999	8.1412	8.8973	8.7564	8.7502	8.9426	8.4887	8.4973	8.9525	9.2356	8.4724	8.4298	8.6801	8.6891	9.2685	8.615	8.645	8.8092	7.722	8.9593
'ZMAT1'	7.1985	10.456	8.9739	8.6333	6.8467	7.4063	9.7312	8.6402	8.4729	7.2734	9.0729	10.4901	7.8066	9.7631	8.5188	9.4658	7.9601	7.9988	8.2758	5.6179	8.5674	8.0068	9.3082	6.6685	9.3136	8.9566	9.7437	7.707	9.3889	9.9322	6.8073	6.6199	8.045	7.2259	8.4322	7.5623	9.6555	7.7749	10.2751	8.6922	9.2086	4.1605	9.0265	8.4782	8.7172	8.8044	4.2213	6.4861	8.6444
'ZMAT4'	2.1331	0.5449	7.2128	0	0.6552	1.3861	3.3214	4.232	0	0	5.2753	5.0608	0.673	1.1362	2.0725	0.6876	7.1543	1.1007	5.4652	5.767	2.0981	6.8996	4.2567	0	1.1322	0.9094	5.0853	1.0558	0	5.64	0.596	1.3583	2.4854	0.3257	4.5039	6.3893	0	8.3731	9.7186	0.6562	1.1363	4.2793	1.7233	2.823	1.4292	4.0358	0.9761	3.8535	0.7806
'ZNF10'	7.9171	5.7427	7.7845	8.2112	6.9841	7.1761	7.1167	7.9573	7.2091	8.5088	7.9779	8.6925	6.8581	7.7329	8.1439	8.36	6.3777	8.257	5.6583	7.1911	8.1639	4.5522	9.3367	6.0389	8.3938	6.757	7.6697	7.2041	7.3522	8.3318	7.1147	6.7302	7.7319	6.5345	7.5598	7.7791	5.4743	7.2846	8.0532	8.1733	6.3728	7.641	8.0459	7.661	7.7012	7.907	6.8831	7.4325	8.1885
'ZNF100'	9.336	7.7411	8.7102	8.0347	8.8327	7.4267	8.8888	8.0253	6.8173	8.5319	7.2355	9.1648	8.6172	6.7336	7.9173	7.9891	4.5291	8.2699	9.5009	6.9567	8.3261	8.3152	9.3463	7.3853	8.2008	10.088	8.5607	7.6939	5.814	8.5797	7.7708	8.5393	6.8974	9.3688	9.0815	8.0306	8.7871	8.6999	8.9933	8.2503	6.5857	7.7396	8.0205	7.1071	9.0127	9.1513	8.3636	8.092	8.8736
'ZNF101'	7.4556	7.2103	6.0312	6.3766	8.1458	8.6897	7.7983	6.9315	6.8565	6.5329	6.9247	7.0235	6.7387	6.584	7.4246	7.0171	6.4044	8.5754	6.917	7.2682	6.8397	7.4257	6.5305	9.2586	7.0414	7.1628	6.5016	6.547	7.5108	6.7318	6.5871	6.698	7.5205	6.7737	8.0003	6.2233	6.5324	6.8508	7.0249	6.5636	6.7764	6.4921	8.2437	6.3931	6.8383	7.1603	8.1713	6.6256	7.087
'ZNF107'	9.6334	8.7531	9.7366	9.5604	10.5285	9.428	9.3488	9.327	9.3759	9.8202	8.6416	10.3688	9.4438	10.9785	9.3612	9.5703	8.1649	11.2003	8.4394	9.2472	10.3793	10.1934	8.7082	8.4918	10.5539	9.8879	8.6419	9.4865	8.9572	10.3668	8.9442	9.1355	9.823	9.7146	10.0631	10.6832	9.9891	9.1218	9.5061	9.0808	7.066	9.0579	10.0496	11.2269	10.1059	9.9738	10.3871	9.5907	9.6321
'ZNF114'	3.4461	1.1025	0.5995	1.5727	1.1041	2.2113	5.6095	3.7417	1.2509	0.4783	4.3839	4.3696	4.7942	5.8101	3.2407	5.4203	2.4983	4.659	1.9919	1.9782	4.5831	3.3415	2.9821	0.7819	2.0631	3.4144	1.6579	3.5259	0	2.039	1.3417	1.3583	1.7224	1.9208	3.0906	3.2145	2.1422	0	3.7994	1.5925	2.4311	5.0275	1.1049	2.6342	0.8848	3.1677	5.7342	5.4767	1.2844
'ZNF117'	9.5901	9.4166	10.9361	11.1692	10.67	8.9739	8.8147	10.431	9.9583	8.1131	9.911	12.0467	8.061	9.1216	9.2557	10.537	8.8001	10.805	10.1175	10.9025	10.2354	11.4628	8.5307	9.133	9.961	10.7373	8.781	8.6891	10.6713	10.7259	9.5564	9.8208	10.5397	11.5404	11.3046	9.9851	9.7924	10.432	10.1101	10.1869	8.2472	9.2814	11.3137	11.5178	10.8693	10.7407	9.795	10.3623	10.5874
'ZNF12'	9.2336	10.1779	9.8384	10.0655	8.7034	9.8904	9.7361	9.9968	9.4532	9.3162	9.8325	9.9368	9.6616	10.0404	9.2911	9.631	9.0975	9.8853	9.2621	9.5304	10.0993	9.4369	9.8283	9.402	9.853	9.801	9.4198	9.4205	9.2756	9.5379	9.2831	9.5404	9.9269	9.8974	9.9755	10.0304	9.4077	8.7762	10.0066	9.7773	8.9525	8.8963	9.9017	9.668	9.7256	10.9137	9.6533	9.7032	10.1424
'ZNF121'	6.7558	6.7783	6.7639	6.8486	5.2398	6.1373	6.0518	6.8223	4.0465	5.3883	7.1098	6.2557	7.2728	5.9283	6.3217	7.1346	5.726	7.4358	5.9465	5.5455	6.92	5.8887	5.9864	6.3753	6.227	6.6284	6.7488	5.8422	8.0864	5.8323	5.7871	5.7172	6.7755	6.1936	6.9497	5.9122	4.7253	6.8799	5.7026	6.5723	6.272	7.0585	6.1363	6.368	7.215	5.2935	7.8271	7.568	6.0039
'ZNF124'	6.6954	5.387	7.0642	5.8149	6.621	5.6845	7.0357	7.5292	6.1951	5.0884	5.9973	6.9509	6.9752	6.7894	6.4941	5.3518	6.5001	6.5164	7.465	6.3336	6.6514	6.2052	5.6734	5.3423	5.4824	6.2581	6.8482	6.0206	5.5539	6.0702	5.5713	7.0441	6.4273	6.445	7.449	6.7248	6.1274	7.1095	6.0826	5.8512	6.4928	7.0816	5.9873	6.3166	5.34	7.5598	7.1583	7.9264	5.8327
'ZNF131'	9.3493	9.4368	9.3064	9.4835	9.5092	8.8496	9.1836	8.9133	9.0362	8.6762	9.6753	9.5095	9.8032	9.2367	9.589	9.6634	8.8364	9.4946	9.5259	9.5141	10.2162	9.382	9.2072	8.9954	9.7655	9.4677	9.5164	9.8841	9.0312	9.1595	9.1749	9.403	9.2241	9.6678	9.4403	9.3191	9.5132	9.3058	9.678	9.1365	8.807	10.1573	9.0627	9.5582	10.6143	9.4971	9.3788	9.2732	9.5167
'ZNF132'	5.9287	5.9762	6.4264	8.1566	4.5317	8.2593	5.3989	7.5942	5.89	6.5811	7.816	7.4861	6.2571	6.6152	5.6596	7.355	4.91	6.3049	7.0807	6.9598	4.3707	6.1036	7.6229	5.9239	7.0282	6.9436	5.2808	5.0007	5.654	5.7273	3.1991	7.0182	6.282	6.9496	5.3337	6.8749	5.8375	4.847	5.3683	8.0781	4.8755	5.1819	6.7045	4.8613	4.8406	5.2509	5.6671	5.9249	6.943
'ZNF133'	7.5885	8.202	7.5468	7.8353	7.6899	7.5714	8.079	7.9573	8.8664	7.794	7.2001	8.6207	7.8444	7.5421	9.1502	8.6516	8.3286	8.0864	7.3869	7.0264	7.9022	7.8866	8.5655	7.7068	8.0852	7.8052	8.0205	6.9603	8.3901	8.9947	8.0716	7.4892	8.7793	7.5715	7.8885	8.5458	8.1549	8.1944	8.4382	7.37	8.1746	7.1075	7.7273	7.4018	7.3359	7.2	7.8256	7.9188	8.1707
'ZNF134'	7.8294	8.6632	8.309	8.7838	9.355	10.6095	8.7354	8.6523	7.7308	8.15	8.6706	8.6549	9.1542	8.3887	7.7023	9.0011	7.086	9.1041	7.8322	9.522	8.9719	8.7265	9.0173	7.5769	8.377	9.0408	8.089	7.1667	7.9429	8.2364	7.0156	8.8453	8.5466	8.1725	8.3672	8.4154	8.1286	7.6755	8.6117	8.8373	6.0721	7.4361	8.5264	9.2404	8.6265	7.8758	8.1768	8.3002	8.7452
'ZNF135'	8.4643	8.5196	3.4315	4.2305	8.2799	4.7452	8.1041	5.5672	8.4743	8.4789	5.5497	8.906	7.2921	8.1129	8.1689	9.0698	4.0102	8.0218	3.8101	9.0849	8.8498	8.1548	9.3424	7.5494	7.955	9.0408	8.1606	6.6668	4.0166	7.3501	7.4714	6.637	8.1929	5.4194	8.437	7.2176	9.8136	8.9957	8.7796	7.2193	5.3124	7.2276	8.5751	6.7006	6.2912	7.511	7.8844	8.6233	9.2055
'ZNF136'	8.6423	8.7237	8.7031	8.4335	7.8494	8.3133	7.6222	8.3987	7.35	8.0249	8.4968	8.1978	8.374	6.7458	7.8109	8.598	7.5107	7.6048	8.1185	7.5655	8.4518	8.0217	7.7651	7.862	9.1993	8.8273	8.3248	7.842	7.7946	8.2687	7.8075	7.9795	8.2507	8.0273	8.4632	7.8246	8.1736	9.178	8.0142	8.5784	7.378	7.9796	8.241	8.035	8.5909	7.7128	8.2421	7.8854	8.5369
'ZNF138'	8.2552	8.0429	9.3435	8.6374	9.8124	8.6174	8.594	7.9324	8.1838	8.5181	7.4582	9.1842	8.7204	9.8405	8.6761	7.6725	7.7345	8.7672	7.8472	8.4503	9.6332	9.0739	7.8521	7.0119	8.3593	8.8807	7.5349	7.7636	8.4832	9.0848	9.1136	8.4566	8.2332	8.2075	9.0177	8.7031	8.6059	8.2378	8.8525	8.2947	6.272	7.9987	8.2519	10.5293	8.339	8.8099	8.8286	7.3439	8.4507
'ZNF14'	8.1225	8.3835	8.2695	8.2757	8.5701	8.7258	7.7162	8.2924	7.5597	8.1359	7.654	8.5949	7.9083	7.1381	7.8998	8.6172	3.6133	7.2852	7.9636	7.5797	7.8271	8.1038	8.2754	8.1447	8.2618	8.5947	7.7708	7.486	5.846	7.9696	7.0156	8.0599	8.3977	7.8985	7.4279	7.6333	6.8714	8.9729	9.008	8.3261	4.1516	7.5494	8.1693	7.6651	7.7417	8.3214	8.7818	7.8263	8.2713
'ZNF140'	8.4969	8.7323	8.5706	9.0123	9.094	9.2075	8.8597	9.2874	9.0056	9.5498	8.9947	9.9186	9.2961	9.4469	9.281	9.7752	8.2773	9.5006	9.1756	8.6353	9.291	6.7133	10.124	8.979	9.8449	8.0495	9.0237	8.4993	9.0006	9.4109	8.6748	8.6445	8.5908	8.7028	9.4063	9.5245	9.0437	8.9206	6.1403	9.1021	7.3106	8.2521	8.9689	10.0313	8.8378	9.566	8.6977	8.9544	9.3881
'ZNF141'	6.5506	7.5244	7.3003	6.6195	6.2698	6.8826	6.1892	6.2338	5.3702	6.0586	6.6726	7.1201	7.0866	6.3231	6.6198	7.2548	3.5669	6.9183	5.1694	6.1062	6.5824	6.1813	8.1215	5.4171	6.1483	6.6601	6.4966	6.6041	6.5708	6.4966	5.2608	6.0163	6.875	6.2855	6.7778	6.4656	6.7393	6.2091	6.893	6.967	5.9658	4.9862	6.6885	6.4079	6.8132	6.5975	5.9243	6.8099	6.926
'ZNF142'	8.8833	9.821	9.019	9.5575	8.9659	9.7108	9.3557	9.711	8.8958	9.4126	8.8849	9.695	9.752	8.9047	9.4711	9.3721	9.0207	9.1524	8.5452	9.1149	9.1888	9.1129	9.5934	8.9122	8.6205	9.7571	8.9528	9.3299	9.6617	9.4391	9.2361	9.431	9.6059	8.7027	9.2529	9.0381	10.1387	9.7152	10.1628	9.5116	9.2375	9.377	9.2983	9.1246	9.631	9.4114	9.7028	8.7848	9.6045
'ZNF143'	8.4949	8.5042	8.4482	8.2505	8.5426	8.589	8.5958	8.8947	7.6541	7.6935	8.8974	8.4418	8.7566	8.7707	8.2907	8.8305	8.1492	8.6314	8.6559	8.7391	8.4368	8.5295	8.6433	8.1263	8.8736	8.3851	8.5006	8.4907	8.6085	8.2625	8.5524	8.8782	8.0822	8.2798	8.6399	8.4737	8.7841	8.4391	8.424	8.268	8.2877	8.9294	8.3645	8.5288	8.6326	8.5228	7.991	8.4915	8.48
'ZNF146'	10.9711	10.9896	11.4111	11.0669	10.5369	11.1063	11.6466	11.2765	10.3908	10.4948	11.2814	11.2161	11.4647	12.1569	11.2528	11.9794	11.1098	12.1027	11.1763	11.7144	11.7516	11.0334	11.2503	11.0438	11.6871	11.163	11.2819	11.2965	11.4167	11.011	11.4496	11.1336	10.7635	11.4254	11.6204	11.2276	10.9941	11.1948	11.3872	11.0134	10.5077	12.5146	11.0952	11.938	11.313	13.2004	11.3074	11.8789	11.6011
'ZNF148'	10.6048	10.6852	10.5706	10.7007	10.5717	10.5368	10.1412	10.8251	9.3525	9.691	10.7864	10.6573	11.0738	10.6637	10.8497	10.5603	10.3369	10.8743	10.2852	10.4239	11.4521	10.2153	10.4646	10.3785	10.4488	10.7624	10.024	10.7913	10.7456	10.1167	9.7462	10.8596	10.5009	11.0869	10.5176	10.5667	10.0482	10.1344	10.5632	10.9497	10.107	10.8158	10.6606	11.4086	10.9837	11.2104	11.0108	9.6099	10.9367
'ZNF154'	5.102	5.8151	3.3609	6.1082	4.3196	7.7738	4.4794	5.5789	3.5477	5.2903	4.3267	6.6286	4.5779	3.9704	4.6879	7.4234	2.7683	4.0502	2.8733	7.6273	6.2996	5.4848	6.3285	3.9438	5.3053	7.4792	4.8591	4.5475	4.3802	6.241	4.1184	7.0095	6.021	3.6321	5.3233	4.1346	3.4909	2.9245	6.5861	7.2137	2.0686	3.0108	6.558	4.1287	2.8495	3.8768	4.7351	3.392	3.7993
'ZNF155'	7.141	7.1404	7.9589	7.3169	6.5912	10.6274	7.57	7.6864	7.0563	7.4654	7.3511	7.2518	7.5991	7.7491	6.5647	7.7004	6.0752	7.9832	6.681	7.4274	7.4881	7.3436	7.5647	6.9461	7.5557	7.4505	7.0497	5.6997	6.2007	8.0149	6.7807	7.1787	7.7099	7.2037	7.5158	7.3949	6.9314	6.7407	7.2489	7.3098	7.1562	7.1361	7.323	7.9242	7.5223	6.7362	7.3701	7.4217	6.4806
'ZNF157'	0.334	0.7557	2.0325	2.463	1.5906	0	0.5592	2.2833	0.757	0.4783	0.4913	1.1567	1.3138	0.9249	0.6626	1.7834	0	1.1007	0	1.3805	0	0	1.4465	0	2.5281	1.6762	1.7922	0	1.6365	1.6876	0	0.4761	2.8032	0.3257	0.9011	0.4999	0	0	1.1576	0	0	0.3863	0.6558	0	0.3586	0.6512	0	0	2.8993
'ZNF16'	7.8372	9.4792	8.2304	7.867	8.6682	8.3968	8.1529	8.1562	8.1118	7.5735	7.8366	8.4161	8.9371	8.026	9.1005	9.8149	8.3664	8.289	7.8795	8.8485	8.1187	8.0301	9.4496	8.3431	8.567	7.5919	8.5748	9.2321	8.5658	8.2687	9.0813	7.7181	9.1159	8.7755	7.2827	8.1802	9.5064	10.1525	8.5202	8.1486	8.3701	8.7404	8.9379	7.7911	7.8498	8.1202	7.3952	8.0962	7.9951
'ZNF160'	9.2115	9.4084	9.6196	9.0898	9.4517	9.6369	10.4937	9.843	8.5033	8.6872	9.1522	9.6405	9.5562	9.9345	9.2489	9.8938	9.2169	9.43	9.4481	10.0782	9.3868	9.126	10.1668	8.8296	9.8806	9.5871	9.1171	8.9695	9.3173	9.7084	9.1452	8.953	9.5055	9.0323	9.2656	9.5518	8.998	9.8691	9.9422	9.3779	9.0503	8.3531	9.4131	9.9146	9.4901	8.725	9.4414	9.6113	9.7571
'ZNF165'	7.4749	8.0337	7.6864	6.8135	6.468	7.8194	7.0673	6.9237	7.971	7.7928	7.6272	6.5928	7.3032	6.4091	6.4126	8.1635	7.2729	6.3334	6.4225	6.0953	6.7652	6.8324	8.3627	6.9671	7.8613	5.9223	7.1183	7.3194	7.4251	6.4394	5.1817	4.6927	6.4724	7.0333	6.7943	7.13	8.1334	6.1986	7.6218	6.5241	8.4062	5.7302	6.9663	7.458	8.4548	6.9146	8.054	7.0682	7.0599
'ZNF169'	6.8981	6.2915	5.9251	6.12	6.1982	6.2255	5.8176	6.5987	5.4969	5.4284	6.0424	6.86	6.0266	5.6813	6.8775	6.1479	5.4472	6.288	5.6898	5.649	6.0366	6.1036	6.6049	4.9642	5.1685	6.1192	5.6158	5.3355	5.9966	6.2494	5.5557	5.9078	7.0948	5.3761	6.6171	5.4885	5.9932	5.7094	6.383	5.962	6.3728	6.2165	6.1656	5.2603	5.6788	5.3948	6.5412	6.4276	6.0515
'ZNF17'	7.1169	7.528	7.1409	7.0152	7.255	9.2991	8.2413	6.9853	6.5726	6.8603	7.3331	7.3513	7.2306	7.6792	6.8704	7.7421	6.5124	7.4453	6.9907	7.9209	7.1033	7.4852	7.8046	7.3023	7.435	7.6561	6.6724	6.5636	7.2197	6.9651	6.3988	7.0312	7.6484	6.9701	7.508	6.9493	6.653	6.9028	7.7758	7.2767	6.712	6.2402	7.0466	7.9782	7.0801	6.3272	7.0995	7.223	7.7332
'ZNF174'	8.087	8.4022	8.2029	8.1249	8.1311	8.6939	8.1432	8.3223	9.2735	8.144	8.9797	9.0788	7.947	8.2779	7.7825	9.6393	8.351	8.1105	8.7844	8.7409	7.854	8.801	8.3228	8.4656	8.9965	8.9073	8.3094	8.595	8.6741	8.2667	7.9426	8.1481	8.3435	8.6198	8.8048	8.4465	9.1703	8.0786	9.5369	8.3931	9.3801	8.4639	9.2434	7.7778	7.4978	8.1923	8.2012	8.121	9.2384
'ZNF175'	7.3989	7.6318	8.2329	7.3851	7.6677	8.9113	7.2706	8.3276	6.5568	6.7328	7.5855	7.8487	7.7854	7.6515	7.4024	7.8662	6.6745	7.886	6.5207	7.9817	7.501	7.0769	7.9576	6.7954	7.4966	7.1934	5.483	4.8604	7.8378	7.3062	5.8903	6.9514	7.8886	6.2523	7.1183	7.1852	3.5302	6.9855	7.8604	7.6478	6.6559	5.4586	7.7273	7.617	4.5763	9.0922	7.5521	4.629	7.8545
'ZNF177'	3.3388	6.9698	4.9082	5.812	4.5495	4.6466	4.2013	5.2818	7.3262	6.7767	4.3267	7.008	6.014	5.8853	5.3134	6.7775	2.9237	5.3829	5.4906	5.2377	6.135	6.1115	5.3321	6.7861	5.7884	5.7419	4.9222	5.4392	4.7852	7.3742	6.5947	5.9078	6.8973	3.2388	3.0408	5.2891	2.4183	7.125	5.1757	6.182	6.5441	5.4983	6.2033	7.0514	5.3197	5.3349	5.9897	6.0248	6.874
'ZNF18'	7.0276	7.6133	7.9469	8.1088	7.4454	6.7962	7.4454	7.8307	8.1028	7.2438	6.9767	8.1897	6.7266	7.7511	7.3569	8.4088	8.4677	6.9876	7.931	7.09	6.9962	8.1529	7.0076	8.1702	8.0979	9.048	9.6758	7.5225	7.4425	8.5424	6.0323	7.9818	7.1888	3.3024	7.969	8.1925	7.5865	7.3815	7.64	7.9893	7.357	6.9228	7.911	7.6276	6.508	6.983	6.9094	6.9318	8.0969
'ZNF180'	7.8157	7.6713	8.3215	8.0608	6.7804	10.5036	8.0038	8.1425	7.2023	7.726	7.7276	8.1528	8.2358	8.3095	7.5284	8.1955	7.3244	8.4703	8.0164	7.6135	7.2286	7.4384	8.3176	7.5823	8.4958	8.598	7.8129	7.4194	7.7041	7.8772	7.1619	7.4152	7.9676	7.8939	7.6055	7.6151	7.31	7.0789	8.3754	8.2032	7.3535	8.6473	7.8636	8.7963	8.0412	7.4605	7.7819	7.7247	8.2442
'ZNF181'	7.6719	8.2946	9.0431	8.5853	6.6869	8.0044	8.0223	8.5448	7.7863	8.2888	7.9427	8.2178	8.0215	8.4594	7.6693	8.6093	7.5707	8.4459	7.7877	7.7198	7.4853	7.9188	8.2821	7.6918	8.983	8.2418	7.901	7.4947	8.2552	7.7006	7.3087	7.6439	7.772	8.0357	8.101	8.0168	6.7766	6.728	8.624	8.4369	7.5197	7.9314	8.1298	8.2856	8.435	9.0211	7.7771	7.5034	8.1921
'ZNF182'	7.9461	8.6283	8.3307	7.901	7.0699	6.5008	8.2988	7.9011	8.2732	7.8216	8.0632	9.0412	7.1202	8.2054	7.2762	8.7856	7.3344	7.6031	7.4111	7.3789	6.7369	7.9064	8.308	7.52	8.3382	7.8106	8.0944	7.3217	7.6104	8.1312	7.0438	7.1186	7.9543	7.4649	8.3969	7.8863	8.4899	8.0374	8.3453	7.7659	7.9273	7.4154	8.0596	7.8001	8.2216	7.9606	6.9715	7.4054	8.5977
'ZNF184'	8.3618	7.8484	8.7591	7.5635	8.3426	8.1691	8.2071	8.5715	8.618	8.3104	7.2851	8.6475	8.7082	8.2283	8.3305	8.3371	7.9052	8.009	8.1088	8.3523	8.8982	8.0695	9.0994	8.0695	8.3293	7.9785	8.2049	8.0545	7.9405	8.3298	8.2101	8.0343	7.9218	7.6113	8.4561	7.884	8.4469	8.3669	8.6574	7.385	7.1454	6.7769	8.3314	9.1375	8.5005	8.5472	8.137	8.0688	8.4742
'ZNF189'	9.2614	8.1874	9.3492	9.2012	8.9405	8.8382	9.0261	9.3296	8.6406	8.5517	8.2443	9.2094	9.1789	8.2398	9.1839	9.0982	9.1672	7.7423	8.8122	9.3735	9.2308	8.3759	9.4141	8.5813	8.7298	8.8645	8.0102	8.2702	9.3182	9.4043	8.4034	8.6374	9.6052	8.6565	8.5888	9.3303	7.6942	9.1989	9.0803	9.1082	7.8217	9.2578	9.0774	9.1906	9.4918	8.4063	8.4238	8.2727	9.3804
'ZNF19'	6.5361	6.4426	7.1496	6.6686	6.3467	6.3256	5.8642	7.6587	6.859	6.5982	6.8004	7.229	5.7108	7.428	6.951	6.9711	6.0921	6.966	5.5463	6.3792	6.2089	7.308	6.0959	7.4742	6.7151	6.6818	6.9542	5.8817	6.1678	7.4565	5.4406	6.8746	6.8461	6.1163	7.0546	7.0379	6.7421	6.0439	6.0335	7.1278	5.982	5.9649	6.5225	5.701	5.4174	6.8128	6.2262	4.2927	6.665
'ZNF195'	8.8658	8.4747	9.0943	8.411	8.7163	8.3934	9.131	8.8176	7.7027	7.2438	8.1791	8.6071	8.5131	9.341	8.8656	9.1363	8.0108	8.4259	8.7474	8.5411	8.1738	8.72	8.7911	7.9146	8.7039	8.6271	8.9101	7.6067	8.5399	8.8673	9.2114	8.4307	7.7536	7.7348	8.4597	8.7385	10.4511	8.1521	8.7229	8.4619	7.68	8.5538	8.3683	9.2719	8.0163	9.3166	8.2375	8.008	8.5618
'ZNF197'	8.7413	9.2537	9.4461	9.4767	8.0614	8.6395	8.3913	9.5659	8.4128	8.5134	9.4267	9.352	9.3417	8.6746	9.2167	8.8669	8.813	9.5851	8.6058	8.4809	9.2363	8.8047	9.4377	8.5758	8.7828	9.2268	9.2536	8.2715	9.5347	8.1177	9.0257	8.7518	8.6969	8.0633	9.271	8.7427	9.0589	8.6381	9.6995	9.3199	8.6933	8.0194	8.9269	8.727	8.5173	9.5163	8.8446	8.4562	9.247
'ZNF2'	6.5506	7.1533	7.4396	7.1954	7.1392	7.7279	6.7863	7.3831	6.9358	7.3132	6.5279	7.4761	7.2105	6.8431	7.6082	7.5008	6.9112	7.1121	6.2229	6.9125	6.8314	6.9931	7.2394	6.8682	6.8208	7.0995	7.2351	6.3175	7.3145	7.4116	6.7468	6.983	7.4913	7.4133	6.9597	6.9101	7.7006	7.5359	7.7305	7.0634	6.673	6.7066	7.4328	7.4623	6.9078	7.5422	7.6369	7.2344	7.5352
'ZNF20'	7.9086	7.5075	8.0236	7.8065	7.243	7.6263	6.9329	7.9175	7.619	7.1765	7.7564	7.9926	8.2569	6.4995	6.4902	8.3802	7.2371	7.3437	8.0114	7.4131	7.7998	7.8937	7.4251	7.9982	8.6037	8.2444	7.2828	7.4714	7.9547	8.2121	7.5743	7.9404	7.8053	7.3894	7.4464	7.7433	7.8924	8.4125	7.0686	7.861	7.4131	7.0649	7.9344	7.3238	7.9067	6.9327	7.4263	7.7066	8.0784
'ZNF200'	8.1884	8.0592	7.6577	7.4259	8.8172	8.2149	8.594	7.7159	8.2293	7.4525	8.2404	8.3487	8.5762	7.4512	8.3028	8.2472	7.544	8.4268	8.2138	8.5453	8.0163	7.9568	8.1612	7.4872	8.6132	8.3775	8.0119	8.0574	7.918	7.9696	7.3725	8.0663	8.3167	8.1913	7.925	7.7737	8.0707	8.0936	8.8428	7.4339	8.3736	8.3021	8.1591	8.3726	7.6934	7.9001	8.1432	8.2764	8.48
'ZNF202'	7.2902	7.3467	8.0001	7.9793	8.0614	6.6532	8.2814	8.3954	7.5438	6.3642	8.0101	8.1213	7.3272	7.4364	8.5706	7.7482	6.3506	6.7195	7.7483	7.7736	8.0631	7.0605	7.4028	7.9146	7.8169	7.0237	7.5774	6.7486	7.4106	9.7961	7.4962	7.6551	7.8459	7.2926	7.2854	8.1532	7.1489	8.5448	7.4851	7.8468	7.605	7.5183	7.9866	7.2345	6.7654	7.0152	7.0238	8.453	8.0855
'ZNF205'	8.0292	8.1191	6.8352	7.4753	8.516	8.2467	7.2829	7.9025	9.4711	8.5484	8.7483	8.5808	7.0158	8.1185	7.0758	8.6091	8.4471	7.768	8.2749	7.9023	7.1449	8.932	7.918	8.6017	8.807	8.7044	8.3389	8.0235	8.9886	8.7301	9.5823	8.1595	8.5248	8.1817	8.0658	8.1612	9.9563	8.329	9.5698	7.2491	9.7863	7.8141	7.9143	6.3166	7.7745	8.044	8.3659	7.9509	8.7894
'ZNF207'	12.1888	11.7984	11.7692	11.5675	11.8231	11.318	12.1537	11.5135	10.9891	11.5553	11.4557	11.4262	11.4107	11.6567	11.9713	11.3265	11.5604	11.6478	11.489	11.7592	11.7004	11.928	11.8729	11.2019	11.8167	11.7414	11.2602	11.0634	11.1747	11.5968	11.2499	11.7534	12.1749	11.5795	11.6296	11.7117	11.5625	11.1374	11.5617	11.4197	11.4822	11.7963	11.2948	12.5091	11.6206	11.2535	11.5122	11.8265	11.4812
'ZNF208'	6.7383	2.4827	2.7371	3.805	7.9333	3.5222	3.1778	5.1148	2.8499	9.8864	3.7192	8.5499	4.2121	4.5149	4.5147	9.4311	2.166	9.6788	4.4735	4.1569	4.1216	3.4956	3.9958	1.9552	5.4824	3.0817	5.3035	4.887	3.9394	4.8793	1.8309	3.951	4.7907	7.0849	4.0544	2.8504	2.4183	3.5644	1.344	3.1334	1.9243	1.6548	4.1211	4.3899	2.5353	8.3868	3.9093	3.022	0
'ZNF211'	7.3576	7.8277	7.633	8.3376	7.8813	9.0483	8.3246	7.5452	7.7956	8.6297	7.6481	8.4212	7.385	7.962	7.1231	8.1402	6.864	7.7701	5.6196	8.4033	7.8679	7.8538	8.5781	7.2487	8.2615	8.277	7.4762	6.7008	7.3183	8.4324	6.5403	7.6777	7.8554	7.2549	7.3212	8.1235	8.4165	8.1083	8.8638	8.1791	7.5323	5.3113	8.1059	8.2846	7.608	7.2869	7.4981	7.6211	7.9855
'ZNF212'	8.6253	8.4868	8.0765	8.2167	9.0695	8.4985	7.8584	8.6177	8.7591	8.0804	8.2365	9.0242	8.1658	8.7578	8.4313	8.8949	8.5476	8.0154	8.2228	9.2636	8.4409	8.2134	8.3137	8.6578	8.0999	8.4152	7.783	7.6027	8.6241	8.8142	9.0962	8.1776	8.7001	8.1901	8.3967	9.0036	8.501	9.2478	9.2141	7.8177	8.3614	8.1837	8.1822	7.6423	8.0883	8.2637	8.2142	7.4457	8.2201
'ZNF213'	9.2503	9.592	8.101	9.0718	9.5802	9.5871	9.2468	9.0968	10.7017	9.3806	10.5831	10.4715	8.3958	9.9172	8.8656	9.8803	9.2848	9.1363	10.5638	9.4923	9.5061	9.9352	8.7656	9.1069	10.123	9.9018	9.4275	9.6586	10.031	9.286	10.2127	9.5569	9.3985	9.9822	9.9726	9.7086	10.5918	9.7495	10.3046	8.808	10.9119	9.1774	9.9343	9.3867	9.0182	9.4971	10.1415	9.1123	10.4078
'ZNF214'	4.122	7.3406	7.2717	6.4436	2.5572	6.1207	3.452	6.8564	4.4395	5.1376	7.3367	7.0143	4.3446	6.3968	3.961	7.1125	2.9956	6.6356	6.8253	3.5799	5.7765	6.7392	6.4616	5.5778	2.1941	6.6538	1.7922	3.1845	2.2619	5.8096	1.6069	3.4809	6.021	6.4534	6.2514	6.124	6.021	1.746	7.2221	6.3911	4.9332	4.2793	2.9829	4.1287	2.3075	6.0698	4.824	2.3096	7.4129
'ZNF215'	3.8882	1.7201	6.7843	1.7035	1.9538	2.9742	3.3214	3.1269	2.0373	2.4126	3.0535	1.9519	5.7601	3.6982	2.5017	2.3129	1.3506	2.8894	5.9112	4.2611	3.3015	1.5378	3.2233	1.9552	3.0272	0.9094	3.3986	2.0829	3.0305	2.3214	1.8309	2.7792	2.9818	2.3371	4.971	1.801	4.9301	3.0113	1.1576	1.1055	1.1363	1.6548	2.4864	4.2211	2.1329	5.2935	2.545	3.1562	1.2844
'ZNF217'	12.3851	11.8872	11.2849	10.4307	13.8454	13.1107	11.7056	11.9133	10.8981	11.5675	12.7361	11.3883	12.4509	12.868	11.627	12.5475	11.3467	12.4872	12.0483	12.921	12.3298	11.2091	12.0962	12.7947	12.4508	11.6653	11.4327	13.3025	11.3144	11.245	12.133	12.8557	12.3597	11.1572	12.0301	11.7894	13.1171	11.1533	12.8021	11.1856	12.0354	10.3657	11.5975	11.809	11.093	11.7048	12.1204	11.841	11.5124
'ZNF219'	7.8936	8.3805	7.5976	7.9985	9.2635	8.383	6.4921	8.951	9.1137	10.1158	7.3148	8.7704	7.395	8.1514	7.2642	8.104	8.3076	7.3514	7.5128	8.2822	7.6963	8.7174	9.4836	7.6511	7.6557	9.4506	8.3248	7.4882	7.2238	9.9151	11.0353	9.2165	8.3878	8.0715	7.6372	8.9369	9.2795	8.8808	8.9025	8.6689	9.688	6.7484	7.466	5.7064	6.3221	9.8419	7.458	7.9188	8.6156
'ZNF22'	8.4533	7.7262	9.1672	8.6989	9.4383	8.3273	9.5896	9.4171	7.4977	9.1082	8.4061	9.4171	10.2141	7.0529	8.4088	9.9128	8.7526	10.1919	9.1952	9.3688	8.3317	8.5558	9.0211	8.5361	9.2808	8.5684	9.2925	7.2508	6.8858	9.4667	10.167	8.5936	9.3168	8.7892	8.7242	9.6298	7.7341	9.8604	11.3221	9.1172	8.6785	10.2237	9.6681	9.4124	6.0419	8.3046	8.4368	9.2409	9.5936
'ZNF221'	5.187	5.1558	5.8368	5.7331	2.8146	7.7113	3.452	6.3132	2.7048	4.3125	5.1977	5.3196	5.0742	3.8852	4.3798	4.8161	3.064	6.6685	3.4659	3.9727	5.0513	5.0764	5.0659	3.3719	4.5143	5.3717	3.0687	2.6146	4.932	4.7661	1.0165	4.9949	4.6915	4.5417	5.85	3.7467	3.0249	2.8321	5.1482	5.3381	3.2306	4.9862	4.7181	5.829	5.8224	4.9384	5.0929	4.3776	5.2053
'ZNF222'	6.5089	6.5143	6.7152	6.1141	5.693	10.221	6.8162	6.8637	5.8788	6.5144	6.2566	6.2401	6.0896	5.863	6.1368	7.7179	4.91	7.3145	6.6168	7.1257	5.8846	6.4245	6.7432	5.5559	6.6256	5.6366	5.6596	4.4079	5.8774	6.2338	5.0542	5.9988	6.8055	6.3166	5.9746	5.2582	4.7107	4.9162	6.7311	6.155	6.1229	5.9844	5.6579	6.1145	6.3271	5.2292	6.8174	5.9528	5.2053
'ZNF223'	6.717	7.5459	7.5587	7.1758	5.715	9.578	6.272	7.3593	5.9994	6.7167	6.7399	7.4254	6.8338	7.3726	7.1355	7.0082	6.1289	7.7438	6.8627	6.8408	7.093	7.0769	6.6547	6.0243	7.1979	7.3058	6.6691	4.5475	7.2718	7.6359	5.7187	6.5967	7.0353	6.9341	7.1183	6.5252	6.5365	5.7094	7.289	7.1062	6.4928	6.8402	6.8556	6.4515	7.1957	6.8819	7.1897	6.4276	6.9926
'ZNF224'	7.6749	8.2647	8.3337	8.0146	6.8523	10.6954	7.8125	8.6142	7.5076	7.9639	8.2738	8.5028	8.0301	8.2663	8.1293	7.8349	7.4059	8.3496	7.6781	7.5698	7.4291	8.1477	8.5254	6.9539	8.1717	8.077	7.8854	6.5398	8.154	8.5273	6.3951	7.3493	8.0681	8.0508	8.47	7.555	7.4764	6.5413	8.225	8.198	8.1505	7.477	7.9056	7.8727	8.0035	7.1793	8.0489	7.6876	7.9759
'ZNF225'	6.2826	7.0371	7.1409	6.7424	5.1492	9.8512	6.5875	6.9177	5.9232	6.3433	6.7883	7.046	6.5685	7.3086	6.6368	6.4745	6.5063	7.3103	6.3923	6.5004	6.1476	6.6975	6.3388	5.3676	6.7426	6.7687	5.6692	4.4261	6.961	6.1892	4.7595	6.2639	6.629	6.7501	7.2057	6.5887	5.4334	5.6832	6.9115	6.7449	6.3658	6.4319	6.7554	7.0452	6.6281	5.9683	6.4721	6.1903	7.1022
'ZNF226'	8.2515	8.6952	9.1319	8.6895	7.2276	11.3228	8.4412	8.5283	8.0493	8.6886	8.4066	8.7095	8.2527	8.893	7.9329	8.4635	7.5589	8.8934	8.2861	8.4481	8.1606	8.475	8.895	7.9612	8.4424	8.7202	8.4393	6.8364	8.569	8.9667	7.0715	8.0061	8.5734	8.6446	8.3768	7.919	7.7863	6.9141	8.908	8.795	8.0883	8.3368	8.1548	8.8047	8.3477	7.7742	8.3825	7.8782	8.0469
'ZNF227'	8.4831	8.4157	9.1927	8.4715	7.0164	11.353	8.7733	8.8959	7.632	8.2171	8.0453	8.6767	8.2831	8.5882	8.4588	8.4707	7.8359	9.1083	8.545	8.3836	7.9857	8.6776	8.29	7.7237	8.1792	8.4462	8.3245	7.3346	8.5736	8.1073	7.2614	8.0105	8.6464	8.1851	8.5767	8.0122	7.4548	7.7685	8.7395	8.5717	7.6602	9.2054	7.9366	8.551	8.484	7.9238	8.1162	8.3604	8.4117
'ZNF229'	8.7299	7.8978	8.0346	4.9096	7.8422	7.5836	6.6087	7.9862	6.7168	8.4516	8.5001	8.4587	5.2194	7.2388	7.809	8.8052	2.594	9.2212	5.6476	8.1795	8.6249	4.5046	8.9037	7.4697	4.2081	5.2438	6.694	4.0568	5.9082	7.485	5.676	8.1678	4.2779	8.8076	5.3129	7.1093	2.9688	6.6489	7.9384	7.5292	2.0686	8.4689	7.8636	8.1788	7.4751	7.5943	7.7675	8.5703	7.132
'ZNF23'	7.9304	7.5196	8.5276	8.4775	8.3198	7.8405	7.8498	8.8556	7.485	7.7736	8.1966	7.6956	7.8446	8.5867	8.0453	7.8724	7.5336	8.1624	6.9828	7.7795	8.1484	8.3158	7.6347	7.4652	7.673	7.2632	8.7056	7.5206	7.9026	8.7031	8.2472	7.4843	8.4154	7.1509	8.0714	8.0101	7.9019	7.7435	7.4983	7.9186	7.4096	7.8736	7.0528	7.4207	6.7046	7.7076	7.8386	6.8648	7.2043
'ZNF230'	6.7901	7.2673	7.6166	6.9962	5.9856	10.483	6.9609	7.681	6.4974	7.163	6.9767	7.4493	6.8092	7.1894	6.9474	7.6153	6.5665	7.7622	7.3145	6.7608	6.6918	7.2492	7.4722	6.7479	7.8346	7.2021	6.6147	4.9513	6.6211	7.2314	5.2414	6.5792	6.9733	6.9904	7.1421	6.7748	6.2323	5.8921	7.6838	7.0192	6.6786	6.646	6.8556	7.5606	7.1099	6.4825	7.3445	6.5051	7.0327
'ZNF232'	7.7101	7.4843	7.7048	7.3899	7.7059	6.1619	6.8993	7.4096	7.7405	6.308	7.0841	8.0042	7.2588	7.2949	7.2886	8.0815	7.535	7.5565	7.116	7.3812	6.9548	6.8144	7.3325	7.3977	7.3462	7.6307	7.1184	7.6596	6.3867	7.9671	6.1616	7.2284	7.0454	6.7535	7.0092	7.6059	8.1053	7.5175	7.455	6.9266	6.673	7.3869	7.1985	7.5848	6.8525	7.1135	6.5891	6.8301	7.1899
'ZNF233'	6.193	7.4788	6.6648	6.941	5.2177	9.3588	6.9664	6.2412	6.6189	6.9363	7.0536	6.2863	4.4266	5.9976	7.0461	7.0672	2.3958	7.5547	5.9809	6.0256	6.0148	6.0631	6.9075	7.2487	5.8435	4.6015	6.116	5.978	6.4646	6.3936	4.5232	6.2639	7.2024	6.8132	5.5716	6.1745	4.8392	3.7271	7.3364	7.1449	3.9047	4.958	6.1422	6.4845	7.3509	5.3751	5.9695	4.9015	5.9209
'ZNF234'	7.6251	7.9669	8.18	8.0316	6.6828	10.3095	8.0689	8.2618	7.4473	7.8218	7.9379	8.1234	7.7776	8.4196	7.8369	7.3817	7.544	8.4335	7.5591	7.7307	7.5574	7.5772	7.9358	7.2824	7.7861	7.7146	7.605	6.0325	8.1413	8.1131	6.5323	7.2397	8.0773	7.7228	8.1101	7.4265	7.1138	6.9028	8.2113	7.8789	8.1135	7.7145	7.8165	8.1773	7.4403	7.2816	8.0196	8.0731	7.6219
'ZNF235'	6.2345	6.8056	6.6058	6.3782	5.6398	8.9325	6.8409	6.9084	6.4747	6.783	6.5172	6.71	6.2126	7.0764	7.2704	6.0726	5.7154	7.2318	6.2804	6.4222	6.1381	6.0719	6.4988	6.0789	5.9861	6.1291	6.1362	5.3379	6.986	6.3743	5.1193	6.2417	6.875	6.9407	6.5612	5.5914	5.6978	5.408	7.1306	6.1903	5.9659	6.655	6.5315	6.8021	6.976	6.154	6.6893	6.068	6.5485
'ZNF236'	8.4211	8.7775	8.803	9.4646	8.4708	7.5057	7.4415	9.5195	8.3607	8.6968	8.5065	9.4907	8.2611	7.698	8.346	8.6679	7.7476	9.0923	8.6953	8.0589	8.1934	8.7134	9.2219	8.4509	8.1411	8.9856	8.4507	7.4904	9.3816	9.4425	8.1175	8.1481	9.1147	8.4368	8.0373	8.0168	8.7165	8.57	9.1135	9.0133	9.2546	8.4449	9.349	7.3154	9.6597	9.5682	7.7835	9.1071	9.1664
'ZNF24'	11.2818	12.9825	12.4482	12.4313	11.3264	12.081	10.7256	12.5616	11.4336	11.9881	11.4213	12.0266	12.5433	11.1921	12.4205	12.527	11.148	12.6942	11.7967	11.6254	11.6296	12.0371	12.6926	12.4708	12.0576	11.8224	11.7675	11.7722	13.2222	11.4529	11.2377	11.4821	12.3209	11.9394	11.4005	11.4559	12.9588	11.5876	11.7205	12.2287	12.0891	11.4389	12.0907	12.0622	12.6157	12.2713	12.7351	11.1573	12.0312
'ZNF248'	8.5125	7.8768	8.4672	8.5725	7.7643	6.9687	7.7921	8.3448	7.6013	8.5592	8.2973	8.6519	8.067	8.1665	8.2416	8.0667	8.4228	7.7576	7.4589	7.6234	8.7278	7.2237	9.0105	7.7265	7.7413	8.4911	8.4533	7.8487	8.878	8.7307	7.2372	7.3579	8.2332	7.9585	7.8565	8.3871	8.6162	7.6553	8.6857	8.3026	7.9853	8.091	8.3172	8.8352	8.0823	7.9001	8.0515	8.5792	8.6649
'ZNF25'	7.978	7.6418	8.8712	8.8481	6.4933	7.6861	8.1065	9.0501	7.8109	8.2446	9.1947	8.8209	7.4743	8.094	7.5908	8.7652	8.0848	8.383	7.868	7.5388	7.8641	7.4821	7.7225	7.9103	8.3453	9.3562	8.0643	8.0159	9.0589	8.0613	7.1722	7.0904	8.6646	8.0329	8.7564	8.1426	8.7428	7.9361	8.5081	9.0474	8.2951	7.0147	8.3895	8.5003	8.678	8.2063	8.0528	8.0279	8.7659
'ZNF250'	7.9975	9.1548	8.0646	8.1366	8.4901	7.9901	8.1555	8.3237	7.9819	7.5978	8.4165	8.3444	8.5822	8.6565	9.348	9.1136	7.9952	8.7294	7.9644	8.4063	8.4839	7.8512	9.1355	8.6461	8.5337	7.6683	8.7476	9.3849	9.241	8.9651	8.721	7.7987	9.1043	8.1832	7.726	7.9464	9.4388	9.9413	8.6031	7.8305	8.396	8.9034	9.0103	7.1884	7.9955	8.0429	8.0902	8.9386	8.1002
'ZNF251'	8.5581	9.8131	8.2476	8.3722	8.3515	9.0485	9.8336	8.6458	8.6872	7.726	8.9936	8.928	9.6531	8.6295	9.7466	11.1387	8.8798	9.3108	8.1146	7.2147	8.9886	8.894	9.9254	8.7547	9.5438	8.2871	9.4094	9.8236	9.7787	9.0416	9.7582	7.7154	9.9084	8.3261	8.8066	7.3296	10.6086	10.5636	9.8417	8.2352	9.1326	9.9678	9.2779	9.2467	8.5017	9.1926	7.9365	8.5718	8.8265
'ZNF253'	8.545	8.304	9.9387	9.0171	8.9184	8.4758	8.4115	8.5715	7.5087	8.1599	8.4854	8.7444	8.2428	7.3303	8.4698	8.7793	5.5462	7.8677	8.9715	8.2509	9.173	8.361	8.2347	8.0656	8.3835	9.2488	7.5107	8.0069	7.1006	8.6436	8.6802	8.5529	8.3557	8.1737	8.5481	8.2777	7.7964	9.7831	8.7313	8.9475	6.6898	8.1974	8.5003	8.1672	8.996	9.3723	9.4975	8.4676	8.9235
'ZNF254'	9.128	9.2779	9.2966	8.8994	8.5281	9.3318	8.3599	8.4791	7.4509	9.2693	9.4134	9.037	8.7574	8.6038	7.7185	9.3866	7.4242	8.299	9.1153	8.2202	9.4832	8.7637	8.298	8.2344	9.7174	9.4225	8.4748	9.548	8.3654	9.1539	8.855	9.13	8.9459	8.629	9.3907	8.532	8.8289	10.1583	8.6269	9.0301	7.5216	8.002	8.9244	8.7038	10.6813	9.7027	9.5348	8.3535	9.2347
'ZNF256'	6.9261	7.1533	6.8883	6.8627	8.8615	9.4697	8.1954	7.0873	6.639	7.2587	7.1098	7.296	7.6889	6.5336	6.8632	7.7985	5.8081	7.7923	6.8856	7.4334	7.6068	7.156	7.9955	6.285	7.2212	7.7794	7.3265	6.8158	6.4226	6.6512	7.1254	6.5066	6.7387	6.8984	7.3066	7.0154	7.6547	7.3815	7.6377	6.8745	6.272	6.4216	6.6436	7.4018	6.9741	6.3169	6.6666	7.3262	7.0406
'ZNF257'	6.6286	6.4361	6.0869	5.0266	6.7499	5.0029	7.5439	5.3242	3.985	6.7851	3.0535	6.9959	3.7207	2.8053	5.8898	6.2323	0.8278	6.662	8.0247	5.6021	7.1804	6.4993	6.1057	5.6206	7.435	8.0375	6.3519	5.8691	1.9828	5.0631	0.596	7.3406	5.2047	7.3498	7.3558	5.744	6.4322	6.9585	6.8628	5.8294	4.9887	5.845	4.9236	2.2514	1.4292	7.52	2.1327	6.5726	4.4942
'ZNF26'	7.683	8.1294	6.8566	7.2816	8.2214	7.6776	8.1648	7.7552	7.7123	8.0206	7.9163	8.4452	8.0702	8.0749	8.4698	8.2501	6.5124	8.0294	7.5332	7.2147	8.0877	7.3402	8.8774	7.0825	8.0852	7.8662	8.0726	6.6668	7.494	8.0419	7.3858	6.9145	7.6149	7.0605	7.9455	8.1802	7.9125	6.9197	8.4019	7.2523	7.0089	6.8324	7.6426	8.3343	7.0921	8.0159	7.1568	7.8263	7.781
'ZNF260'	9.4278	9.3966	9.7296	9.2381	8.6763	9.2767	9.657	9.625	9.0588	9.113	9.5237	9.7489	9.5883	10.2448	9.7079	9.8192	8.5757	10.4826	9.3153	9.6718	9.8747	9.5133	9.4196	9.5423	9.9616	9.9905	9.1843	9.463	9.7157	9.6954	9.1851	9.8415	9.0869	9.6578	9.8346	9.3885	9.5867	9.5717	9.4393	9.461	8.84	10.4554	9.5808	10.5644	10.1214	9.594	9.5223	9.488	10.22
'ZNF263'	9.8476	10.589	9.528	9.4742	10.27	9.9195	9.8956	9.7283	10.6284	9.8822	10.7777	10.4111	9.793	10.1466	9.823	10.5668	9.7457	9.7957	9.8664	9.442	9.7684	9.9999	10.2396	9.8766	10.6793	10.1556	10.0201	10.2526	10.3286	9.6274	9.8561	9.7104	9.9141	10.3071	10.5314	9.9481	11.0138	10.1283	11.0471	9.3224	10.8001	10.2308	10.3822	9.4987	9.3038	9.9141	10.0476	9.3619	10.5935
'ZNF264'	9.5248	10.0073	9.8941	9.8961	10.1383	12.0904	9.8966	10.3569	8.9733	9.6605	10.2158	9.9619	9.5619	10.0248	9.4517	10.0746	8.8845	10.4203	10.1618	10.014	9.6439	9.4737	10.7504	10.0041	10.3224	9.9742	9.337	8.8963	10.1003	9.732	8.4963	9.9953	9.9146	9.8758	10.1731	9.981	9.7588	9.4322	10.6911	9.9961	7.9461	8.7792	9.9142	10.2744	9.9854	9.26	10.2691	9.8953	10.0369
'ZNF266'	9.7352	9.3044	8.5148	9.0272	8.1177	9.2174	9.4847	9.6737	8.658	9.7807	8.7611	9.1016	9.2934	8.2312	9.3484	9.6165	8.9345	9.4005	8.7574	8.4798	8.8682	8.4295	10.1158	8.8181	9.6418	9.6172	8.7397	7.0482	9.4795	10.3344	9.5524	8.3808	9.9425	8.1988	9.1926	9.3938	9.1865	9.9338	8.6705	8.9971	7.8594	8.6693	8.8552	8.763	8.6326	8.3494	10.0893	10.068	8.5369
'ZNF267'	8.6931	8.147	8.6243	7.8809	8.2732	8.2227	9.6872	8.6233	7.9662	7.9188	8.41	8.5656	8.6475	8.5727	8.5188	8.5866	7.8432	8.7913	8.6836	8.401	8.6116	9.0221	7.961	7.5383	8.9659	8.2079	8.9564	8.3271	8.1691	7.3422	7.2372	7.1591	8.2332	8.1813	9.1492	8.8784	8.8926	7.7872	8.7166	7.7421	8.5063	9.8446	8.6379	8.5634	7.947	8.9874	8.2212	8.8739	8.7988
'ZNF268'	9.0142	8.2387	8.5269	7.557	9.1226	9.3615	8.9591	8.841	8.4128	8.9087	9.5403	9.7092	9.623	9.2901	9.1903	9.8202	7.2602	9.9508	9.0637	8.9456	9.4772	7.3869	10.1567	8.1038	9.0709	8.6414	8.2654	8.753	7.1867	8.5251	5.8652	8.6697	8.2702	8.855	8.5953	8.4276	6.463	7.4569	9.3366	9.1438	6.467	8.3477	9.598	10.0424	9.5565	9.7512	7.8961	8.7679	9.8665
'ZNF273'	7.6079	7.263	7.8948	7.1213	8.2772	6.9547	7.6932	7.3146	7.8042	7.5404	6.5405	8.7905	7.2644	7.6342	7.4751	7.1808	6.8446	8.4487	7.7508	7.0411	7.8354	8.1256	7.1043	6.7087	7.8694	8.0495	7.27	6.584	6.7901	7.6408	8.2126	7.8264	7.6972	7.6317	8.1444	8.7089	7.7326	7.8853	7.7533	7.0478	5.9379	8.2695	7.8565	8.3433	6.901	8.3317	7.1642	7.7803	7.3572
'ZNF274'	8.4823	9.7468	7.4136	7.7973	8.2826	10.2567	9.0675	8.9667	8.9613	9.8882	9.4579	9.0151	9.2226	9.2615	8.8611	9.8006	8.261	8.4459	7.5648	9.668	9.5884	7.709	9.4876	8.6213	8.7815	8.1035	8.1418	8.2254	8.8728	9.1673	8.0961	9.0969	8.3557	8.2441	7.6033	8.9562	10.2503	8.3934	8.5853	8.0136	7.9058	8.2213	8.7463	8.2045	5.8079	8.3342	8.5134	9.5287	9.3282
'ZNF275'	9.4008	6.5358	9.6679	9.4761	8.7349	8.8684	10.2535	9.9742	9.2368	8.4467	9.8705	9.5368	9.0327	9.5252	9.0258	9.2884	9.9941	9.6585	9.8846	8.5203	9.7885	9.197	9.5054	8.4773	9.6098	9.4855	8.7397	9.0894	8.1196	9.1392	8.2854	8.9079	9.3444	9.7888	9.915	10.2242	9.5767	9.4507	9.797	9.4203	9.3973	9.3124	9.1055	10.2875	9.4423	9.1191	10.2377	7.8086	8.8446
'ZNF276'	8.3217	8.1621	8.5935	9.0722	8.1939	8.376	8.1701	8.6325	8.3875	8.4303	9.0965	8.7694	9.1017	8.3014	8.3069	7.9093	7.5094	7.8795	7.6176	8.6893	7.6558	7.7443	7.9804	8.3008	7.6408	7.8457	8.6112	8.112	8.3791	9.4668	9.9453	8.4819	8.9554	7.556	8.7702	9.0204	8.1514	7.4599	7.7469	8.5773	8.3884	7.7294	7.2996	5.4924	7.4531	7.7069	7.2056	7.7456	7.361
'ZNF277'	8.6949	8.3765	8.793	8.6915	8.0768	8.9636	8.3353	8.8651	8.2957	8.4741	8.4507	8.4367	8.6886	9.1008	8.8077	8.7903	7.5289	8.6356	8.7978	8.3664	8.8803	8.461	7.891	7.6968	9.0538	8.2355	8.2726	9.0184	8.596	8.1542	8.8672	8.9289	8.4762	8.2465	9.1783	10.1862	7.9618	8.8937	7.6686	9.0285	7.5384	8.2579	8.4876	9.2426	9.1072	9.3883	7.8635	7.2306	8.2027
'ZNF28'	9.5197	9.8277	9.3785	8.8312	9.8702	10.4911	10.7755	9.6606	8.6812	9.11	9.0276	9.0288	9.7167	10.1874	9.7304	9.4621	5.5462	10.1336	9.5113	10.4027	10.3832	9.4258	9.7159	8.8943	9.9226	9.383	9.2688	10.0998	6.6757	9.0657	8.92	9.7838	9.4572	9.6396	10.094	9.3059	8.7769	8.5718	9.3705	8.6872	9.2347	8.8209	9.5329	10.4961	10.0956	9.3472	9.704	9.6106	9.2487
'ZNF280A'	0	0	0	0	1.5906	0	0.9613	0	0	0	0	0	3.7207	1.4838	0.9064	0	0	0	0	0	3.3015	0	0	0	0.4826	0	0.6923	0	0	0	0	0	0	0	0	0	0	0	0	0	0	0	0	0.3667	0	0.6512	0	0	0
'ZNF280B'	5.0117	2.702	2.0325	3.9956	6.215	3.2437	3.3881	3.2493	3.2667	0	2.4496	1.4002	6.2345	6.4765	2.7088	5.0199	4.9825	1.8148	3.3653	4.5841	4.3707	1.8738	5.1501	1.2862	2.7991	2.1742	2.7099	1.3886	3.631	2.1871	3.6741	6.0677	4.0565	6.6037	2.1603	4.6919	0.39	2.2531	1.6571	3.0354	1.5834	4.7921	5.6985	2.2514	5.3599	4.3092	1.6673	2.4203	4.6672
'ZNF280C'	6.9955	6.7509	6.2225	6.0663	5.2065	6.129	7.5475	6.5638	6.2453	5.7142	6.1286	6.9392	6.79	6.8317	7.0172	6.9687	5.9414	7.676	6.1791	6.0836	6.2256	6.4686	6.5834	5.1216	6.7373	6.4222	6.4917	5.7367	6.4783	6.0702	6.2898	5.8697	6.5674	5.9435	6.4362	6.3459	6.8752	6.4917	7.4601	5.8655	6.3518	7.2217	6.6642	7.5157	6.824	6.8395	7.1046	7.1364	6.7155
'ZNF280D'	9.3198	9.2548	9.9854	10.0188	8.4038	9.3395	9.5892	10.1347	8.4646	8.0236	9.3821	9.7472	9.2999	9.84	9.6541	9.2479	9.1635	10.2499	8.927	8.57	9.2728	9.8333	9.5724	8.0197	9.2816	9.7566	9.3432	9.2382	9.3903	9.6853	9.1718	8.5587	9.4217	8.7563	9.9708	8.6504	9.074	9.31	9.6818	9.9674	8.6592	9.32	9.4221	9.7636	9.684	9.7571	9.1809	8.8369	9.8182
'ZNF281'	9.5254	10.5453	10.3123	9.1922	9.5451	9.8842	9.527	11.5386	8.313	7.8268	9.5637	10.2622	9.0643	10.4919	9.0766	10.1409	10.0746	10.1087	9.7445	8.6849	9.6615	9.8341	9.789	8.1113	9.1171	10.4045	8.5713	8.6743	10.2993	8.8438	7.0715	10.0275	8.8077	9.8617	10.4649	10.6423	8.9918	7.6108	9.9914	9.7457	10.0153	8.3945	9.6863	9.5336	9.5231	10.7253	9.5704	9.7497	10.2661
'ZNF282'	9.7558	9.4407	8.8179	10.3233	10.1014	9.3791	8.6529	9.3417	10.219	9.805	9.2419	9.8485	9.6414	10.0181	9.4582	10.5249	9.753	9.053	9.3404	10.6049	9.789	9.3546	9.7375	10.7168	9.2928	9.5563	9.385	9.4363	10.2735	10.1498	10.7008	9.5121	9.4834	9.4336	9.636	9.9348	10.2063	10.1247	10.3468	9.3909	10.3131	9.7536	9.1747	8.6037	9.2717	9.2826	9.4633	8.9253	9.6374
'ZNF283'	6.0126	6.4208	7.1197	6.2804	5.5274	9.548	6.2974	7.2317	5.3337	5.7981	6.7508	6.5297	6.1882	6.3014	6.0186	6.1102	4.7109	7.1911	6.1109	5.9149	6.263	6.3856	6.7468	6.5067	5.9678	6.4587	5.895	5.6997	6.6698	6.586	4.3531	5.9631	6.6019	6.4408	6.6507	5.64	4.9877	4.4092	6.5628	6.9503	5.3412	7.1947	6.2607	7.2262	7.1158	5.8732	6.6035	6.6486	5.9209
'ZNF284'	5.8082	6.1212	6.1923	5.9328	3.9469	8.4242	5.4626	6.023	5.1607	5.3047	5.873	6.1924	5.8349	5.8101	6.3529	5.76	5.4213	6.5607	5.5012	5.1501	5.3816	5.8223	5.9265	4.5828	5.1844	5.4892	5.4311	3.0022	6.1756	6.2939	3.4221	4.6576	5.9259	5.9873	5.8857	5.4617	4.3176	4.7744	5.8713	5.8512	5.6358	5.0544	5.7222	5.8363	6.1664	5.2724	6.2796	5.6229	6.2819
'ZNF285'	6.7348	6.9674	7.5024	5.8923	5.8194	9.1636	6.2887	7.6999	6.9838	6.539	7.1224	7.2147	3.7529	7.6145	6.9877	7.5008	1.8925	7.3774	7.2735	6.3046	6.8723	3.1691	6.975	7.1859	6.316	4.0713	6.0837	3.2266	5.814	6.5522	5.1817	6.698	7.0948	7.082	5.1224	6.6133	3.1309	6.6557	7.6967	6.8093	1.5834	6.7193	6.9083	6.7479	2.7319	6.3065	6.9438	7.0657	6.3342
'ZNF286A'	7.9705	7.7687	8.213	8.1595	8.1326	7.3324	8.2615	8.1986	7.5438	6.7328	8.7283	8.8117	8.5072	8.026	7.9121	9.1126	8.4598	8.258	7.6095	8.4033	7.9737	7.6772	8.2443	8.0695	8.7645	8.7762	9.621	7.9163	8.027	8.3691	7.29	8.9137	9.0647	4.51	8.131	8.7202	8.0724	9.146	9.0251	8.2435	6.9681	9.3771	8.3211	8.3382	7.5421	8.4493	7.5106	8.2616	7.9413
'ZNF286B'	4.2657	5.6202	4.9244	4.6262	4.8662	3.9934	4.3176	4.5505	4.369	3.721	5.2136	5.8262	5.8144	4.4766	5.3134	5.905	5.1493	5.1524	2.8733	4.9511	4.4808	3.9151	5.0026	3.6451	5.9118	4.1447	6.116	3.2266	4.9119	5.4478	6.1304	4.9036	6.282	2.102	4.7407	5.4343	5.1604	7.0839	6.4198	4.8402	4.215	5.8905	5.0163	4.0299	5.1351	5.2724	3.8133	4.2026	5.5748
'ZNF287'	6.5625	7.5405	7.8178	8.0654	6.746	6.9022	7.1651	8.1246	7.7099	6.9774	5.419	7.6392	6.7103	7.6145	7.0107	8.4672	7.0611	7.1568	6.5089	7.5158	6.8355	7.0605	7.5759	7.6355	7.8743	7.7562	9.9505	6.6081	6.8335	6.5993	5.8267	8.152	8.5524	6.3316	7.2225	7.9041	6.1464	6.9084	8.3013	8.2186	6.5676	6.8517	7.0869	7.7548	7.0981	7.3437	4.9422	6.5238	6.9597
'ZNF292'	10.7583	10.8685	10.1563	10.2274	9.4338	10.1994	10.959	10.8531	8.7785	8.3033	10.4201	10.111	10.3642	8.9665	9.5385	10.9554	8.6346	11.5087	9.8237	9.7919	10.6945	9.7274	10.4692	7.9317	10.8053	9.7245	8.7345	10.4231	9.8976	9.9932	8.8609	9.5755	9.2175	10.452	10.3394	9.831	10.3897	10.3517	10.5691	10.1189	10.5085	10.6893	11.2502	10.9546	10.77	9.7833	11.1456	11.1541	10.5438
'ZNF296'	5.5092	5.5442	5.0643	5.6943	7.4502	9.1369	6.71	5.1623	7.525	7.3726	6.5531	7.0944	6.4509	6.6841	7.2587	5.3356	4.2047	6.0743	5.077	8.0414	6.1409	5.6138	6.3025	6.7186	5.6854	7.8165	6.6372	6.6744	6.9756	7.3343	8.1568	7.3681	5.7398	6.2571	5.0982	5.1276	5.454	5.559	6.5999	5.3174	7.7778	6.4872	5.0667	4.3699	6.5302	6.3065	6.2518	7.1882	6.0199
'ZNF3'	9.8761	10.0189	10.0229	10.3394	10.2642	9.9937	9.2435	9.7452	9.8808	9.9988	9.3242	10.0505	9.5085	10.341	10.2447	10.2213	9.0228	9.9505	9.3192	9.5205	9.9458	9.7274	10.0598	9.884	9.5824	9.7239	10.1025	8.9666	10.2628	10.1761	10.6214	9.7282	9.9984	9.864	9.9316	10.1583	10.0064	10.8391	9.7215	9.6589	9.0543	9.5256	9.5418	9.5985	9.6982	10.3783	9.6726	8.9633	10.1372
'ZNF30'	7.0978	7.4954	7.9499	8.4522	6.4702	6.2486	6.6903	7.3492	7.0641	7.0647	6.3951	7.3977	7.51	8.3123	7.2913	7.7297	6.4562	7.2617	7.0282	7.8153	6.6262	7.0809	8.4193	7.2141	7.8767	8.3113	7.9629	6.5718	7.7273	7.2142	5.0542	6.6199	6.282	7.4346	6.7157	7.5368	6.4322	2.7334	7.7798	6.9737	6.0465	6.7443	7.1928	7.661	7.5957	8.4232	6.2924	7.0742	7.204
'ZNF300'	5	2.359	5.0191	3.5509	5.8979	3.6201	6.7863	7.2391	5.9149	6.87	5.1654	6.5984	5.0355	7.5765	7.5216	7.622	2.594	3.9681	6.4114	4.6315	4.1216	4.9753	7.7362	3.156	5.6402	4.1447	6.5545	4.69	5.666	7.0401	2.9354	7.3579	4.5285	5.7601	4.846	2.9309	2.7861	3.9632	7.5528	3.8897	1.9243	8.1183	5.9873	4.611	2.5353	7.7854	4.3805	3.6411	6.6028
'ZNF302'	9.038	9.8555	10.8493	9.7609	8.1575	9.0207	9.6946	10.0163	9.3108	9.2282	9.1377	9.8902	9.3049	9.9091	9.3853	10.0611	9.1961	10.5594	9.5179	9.2536	9.0772	9.0596	9.7871	8.8455	10.5285	9.7064	9.2055	8.7385	8.967	10.0415	8.8672	9.0625	9.0942	9.656	9.6625	9.5438	9.2534	8.066	10.5597	9.7583	8.6849	9.201	9.8719	10.3484	9.3518	9.9255	9.0222	9.0382	9.826
'ZNF304'	8.3423	9.3694	8.887	8.8856	9.1816	11.2748	8.8269	9.3495	8.3115	8.6496	9.0287	9.1262	8.8736	8.7903	8.5222	9.4073	8.3216	9.5825	8.6691	9.6595	9.1909	8.7484	9.641	8.2022	9.351	9.0765	8.5238	8.5417	8.3384	8.7811	8.1825	8.9254	9.1063	8.8573	8.9476	8.7676	8.8593	9.3324	9.267	9.0141	6.8482	8.0664	9.2331	9.4102	8.4915	8.4587	9.1688	8.7145	9.4323
'ZNF311'	6.8822	4.2402	6.6277	5.7708	7.4214	4.7667	3.6822	5.8925	8.0512	6.1332	6.06	7.6333	6.0591	7.1351	6.7661	6.0973	6.5957	7.0057	6.6168	6.6345	7.4009	7.4913	8.0498	6.6479	6.1239	7.1405	7.3781	3.05	5.284	7.4228	6.5403	3.625	7.1237	5.6333	7.4965	5.8922	7.3489	3.0932	7.9812	6.1896	6.4407	1.5068	6.6436	7.4043	5.9398	5.1151	5.5968	5.3283	7.2926
'ZNF317'	9.9594	9.6314	9.7453	9.6206	9.0857	9.8148	9.215	9.9222	9.081	9.2811	9.6645	9.6412	10.014	8.3735	9.1795	10.0069	9.4712	9.6162	9.664	9.0547	9.6714	9.7454	9.1966	9.5028	9.7542	9.854	9.4499	9.2073	9.8196	9.7485	8.9093	9.663	9.8311	9.0837	9.7235	9.7878	8.7615	10.2309	8.9517	9.359	9.5326	10.1429	9.5911	8.9426	9.4557	9.3075	9.4731	10.2913	9.8088
'ZNF318'	10.5203	9.5275	10.0396	10.128	9.887	9.6529	9.847	10.0837	9.1316	9.4192	9.3914	9.9137	10.1843	9.9203	9.5609	9.8757	9.9709	10.207	9.569	10.0073	10.2743	9.4753	10.6813	10.0351	9.4412	9.8243	10.0244	10.4562	10.1019	9.7462	9.7332	9.6686	9.8216	9.3825	10.3452	9.5606	9.9214	9.4429	10.0088	10.1121	8.8662	8.8557	9.7074	10.2992	9.6516	10.5086	9.9393	10.3259	9.9806
'ZNF319'	7.6515	6.846	7.6128	7.8565	8.2297	8.3882	7.3013	8.3136	7.5597	7.6935	8.3539	7.6183	7.3873	8.3109	7.1534	6.6293	8.3815	7.2444	7.0647	7.8855	7.6802	8.4873	7.272	8.3108	7.5948	7.4827	6.7611	7.533	7.14	8.1919	8.3614	7.8014	8.0625	7.4325	7.8163	8.1905	6.8791	7.9333	7.6988	8.101	8.0344	8.3518	7.1671	6.9539	6.4486	6.9027	8.0196	8.092	6.8916
'ZNF32'	9.1414	7.7411	9.5745	9.5599	9.5345	9.4068	9.1407	9.4147	10.1822	9.9971	8.9133	10.0742	8.7976	10.0396	9.2578	9.6726	8.3748	9.0449	9.3354	9.5684	8.2873	8.531	10.2455	10.0654	9.3271	9.717	9.4676	9.1022	9.2378	9.4062	10.6571	9.0284	9.5478	9.5028	8.967	9.8395	10.4787	10.2058	10.6605	9.5535	9.6361	9.9423	9.77	9.3301	8.4397	9.4449	8.5977	9.4229	9.6071
'ZNF320'	9.1111	9.2954	9.0834	8.9772	9.7101	8.0357	9.7756	9.3452	9.0027	9.1653	9.4036	9.1699	9.8871	8.4874	9.7447	9.6154	4.8139	9.7556	8.0329	10.1263	9.5554	9.2735	10.2445	9.2103	9.7104	9.2119	9.49	9.5075	5.5796	9.9217	9.6658	8.9789	9.5602	8.8526	9.4594	9.0105	9.0847	9.569	9.5903	9.0521	9.1418	8.3258	9.3516	9.7662	9.7743	8.8318	9.3481	9.3816	9.4516
'ZNF324'	7.462	8.1505	7.586	8.233	7.1362	9.5565	7.2165	8.055	7.5304	7.5312	8.081	7.9212	8.1095	8.2554	7.1593	7.9053	7.3033	7.6727	7.8189	8.3838	7.4478	7.5364	8.3267	8.1881	7.8118	8.0009	7.3755	7.1612	8.0976	7.3021	7.4673	7.8363	7.9272	7.8165	7.4988	7.8559	7.4901	7.8116	8.2815	7.9811	7.7619	6.3743	7.7332	6.2578	7.5508	7.0404	7.8439	7.3439	7.9497
'ZNF324B'	7.2138	7.4972	6.5103	7.3875	6.5695	8.9867	6.8469	7.0708	7.2876	6.9909	7.6856	7.2266	7.7989	7.7125	6.8004	7.2227	7.6838	7.166	6.8765	7.9756	6.9887	6.9582	7.5114	7.3412	7.1623	7.5246	7.0664	6.5345	7.7273	6.4533	6.7604	7.1748	7.4728	7.4597	7.1032	7.54	7.1832	6.9801	8.2541	7.1152	7.9761	5.79	6.8375	6.1793	7.0681	6.1646	7.2899	7.0399	7.4783
'ZNF329'	8.5207	9.6907	8.7522	7.9615	8.6414	7.9252	8.8179	8.2509	8.9533	9.0882	8.3592	9.5776	8.8972	8.6371	9.9769	9.7463	7.3892	9.3381	7.8237	10.3915	9.0903	9.1533	9.6744	9.5013	9.0397	8.9451	8.9128	9.1261	7.9723	8.4335	8.2076	8.7815	9.187	8.4091	7.8797	8.6945	9.2064	9.2309	9.5297	8.8291	7.5446	7.2997	8.7901	8.2573	9.0516	8.1143	8.2329	8.4167	9.4925
'ZNF331'	8.5531	9.7788	9.4933	9.5217	9.4676	8.8483	9.1965	9.1644	7.0604	8.5978	9.1189	8.6867	8.8291	9.0953	8.3981	9.4733	8.3613	9.2085	8.491	9.3613	8.9802	9.1122	8.7855	8.7182	9.7328	9.1032	8.4684	7.3662	8.1563	8.5181	8.5484	8.124	9.6944	9.175	8.8749	8.5805	8.9481	9.0168	9.405	9.596	7.6715	7.2884	8.9252	9	8.7898	6.9164	8.6525	8.4049	8.7175
'ZNF333'	8.1212	7.5722	7.8112	7.6652	6.3584	7.4165	7.275	8.2435	7.1921	7.2624	8.2248	7.9114	7.1147	7.4562	7.5008	8.3506	7.7134	8.792	8.006	6.9721	7.4396	7.4193	6.8073	6.9628	7.9294	8.2646	6.7734	6.7231	7.1006	8.5424	7.6176	6.4236	7.8688	6.7018	8.1429	7.3663	6.8366	8.5172	7.7492	7.801	8.4936	7.2482	7.7467	6.9438	7.3104	7.7128	8.7416	7.3683	7.7525
'ZNF334'	6.6698	5.6535	7.6466	7.6246	2.409	4.0991	6.3061	8.0943	4.4623	7.5343	7.8519	3.641	8.2386	3.3197	4.9278	2.3129	5.6048	7.7438	1.9919	6.9721	4.3242	7.2884	3.6441	1.2862	8.9181	7.2445	3.7682	2.6767	3.0305	4.9222	7.1306	3.5306	4.0565	3.1042	3.3168	2.765	4.8701	2.7334	7.613	7.3189	1.5834	8.0005	4.4597	8.6186	2.9583	4.8837	3.0868	6.6429	4.3992
'ZNF335'	8.9907	9.0823	8.5329	8.8761	10.1331	8.9246	9.7732	9.1547	9.6143	9.2865	9.5883	9.3282	9.2433	9.1427	8.7493	9.4489	8.8869	8.9189	8.9661	9.7797	9.6128	8.9361	9.532	8.3622	9.0484	9.5308	9.5458	9.3278	8.9511	10.3779	9.6539	9.2221	9.3935	8.7072	9.2911	9.1849	8.6162	9.3091	9.469	8.8917	9.1831	9.0883	8.7473	8.8112	8.8108	8.6995	9.1062	9.081	8.4208
'ZNF337'	8.6064	10.1238	9.0646	8.7774	7.542	8.5206	9.136	9.0316	9.3187	9.1553	8.5213	9.2056	8.4305	8.207	9.094	10.0847	9.3187	8.7284	8.2416	8.1804	8.6085	8.3516	10.3099	7.8908	9.1619	8.6947	8.6247	8.6398	9.5029	9.3417	9.3382	8.2898	9.5974	8.2042	8.9078	9.6114	9.4762	9.5948	9.3908	8.5892	9.6605	7.0365	8.6396	9.0689	9.035	7.8642	8.6261	8.8362	8.6642
'ZNF33A'	10.623	9.9672	11.256	10.7146	10.1379	10.2807	9.5353	11.3026	9.7124	9.9149	10.7365	11.4935	10.2239	10.3248	10.1122	11.4933	10.2661	10.5429	10.9575	9.6432	10.881	9.8645	10.2896	9.9755	10.7729	11.5705	9.9643	10.2489	11.0885	10.5243	9.9062	9.4697	10.0646	10.5116	11.1091	10.6697	11.1624	10.6435	10.361	10.755	10.2482	10.6521	10.9879	10.4287	10.9357	10.7881	10.3978	10.2931	11.822
'ZNF33B'	9.9499	8.7158	10.4626	9.9685	9.7082	9.459	8.993	10.1992	8.6167	8.8729	9.3553	10.4163	9.3278	9.2685	9.3853	10.2116	7.5853	9.5432	9.5061	8.8767	8.5982	8.6963	10.161	9.5794	9.7929	9.7423	9.1026	9.3501	10.1968	9.3503	9.2736	11.4708	9.3985	10.0729	9.8976	9.8012	10.6921	9.3709	11.0117	10.2661	9.7314	9.831	10.0745	10.2839	10.1614	9.5551	10.0523	9.3337	10.0467
'ZNF34'	7.2264	8.4081	6.5185	6.6803	7.3672	6.9964	6.9827	6.5987	6.8392	6.6895	6.3741	6.5984	8.2847	7.1381	8.3213	8.3958	7.3209	6.8541	6.5892	7.6809	6.8602	6.6922	7.9709	6.8593	7.471	6.1463	7.5563	7.9809	7.6983	6.5658	7.6584	5.7698	7.802	7.0412	6.2786	6.5636	8.0988	8.7306	7.1891	6.2618	7.783	7.5375	7.4352	6.3218	6.565	6.275	6.1718	6.3941	6.5813
'ZNF341'	7.1384	7.6681	6.757	7.1758	8.2074	7.2391	7.5475	7.1864	8.6567	7.4686	7.7631	7.5057	7.3325	8.0956	7.3697	8.5658	7.5648	7.0685	7.6528	7.4534	7.8187	7.2347	7.5045	7.3853	7.4839	7.2775	6.8447	7.4464	7.4034	8.4647	8.4186	7.2801	6.5743	7.4824	7.1771	7.9747	8.0285	8.4095	7.7222	7.2441	7.9715	7.0317	7.323	6.9505	6.9902	6.9633	7.9507	7.583	7.8044
'ZNF343'	7.644	8.658	8.4922	8.4968	8.5168	7.8715	8.0484	8.4853	8.6493	7.8393	7.9826	8.7717	7.746	8.094	8.6741	9.0517	8.3076	8.0307	7.8331	9.3648	8.4531	7.8104	8.0308	8.3748	8.6984	8.2165	7.5107	7.9576	9.0714	8.277	7.8075	8.126	8.7017	8.4091	8.4249	8.619	8.0388	8.258	8.136	8.3943	8.3438	8.4776	8.1104	8.4712	8.4374	7.4322	7.9549	7.7166	8.48
'ZNF345'	6.1192	6.5179	6.3646	6.2433	4.6354	6.202	6.4845	6.1499	6.1149	6.5692	5.9695	6.9959	5.8296	6.3916	6.3733	7.09	5.4975	6.1783	5.626	5.6869	4.963	6.1195	6.6049	6.0546	6.5109	6.7974	6.3519	4.913	6.9314	6.6512	6.1409	5.1617	6.2735	5.8766	5.8427	6.5122	6.0685	5.6016	6.9834	6.0833	6.1229	6.2165	6.4194	6.5258	5.8007	5.4334	6.4119	5.6572	6.6957
'ZNF347'	7.8256	7.7192	7.7945	7.6851	7.6615	6.6298	8.622	8.0861	6.6087	6.8651	7.7845	7.7312	7.8218	7.8216	7.7977	7.7441	4.7109	8.2624	7.6713	8.3381	8.3128	7.4447	8.2291	7.269	7.6699	8.16	7.3265	7.5744	4.6941	7.1837	6.6546	7.6883	7.3802	7.4824	7.9268	7.0015	6.4731	7.2627	7.6577	7.6101	6.7553	6.5453	8.0553	8.1245	8.1669	7.2112	8.0236	7.7699	7.991
'ZNF35'	6.6698	7.4843	7.5227	7.1503	7.1968	7.8961	6.8704	7.3251	7.2023	7.0647	7.2238	7.8254	7.7559	6.4322	8.2304	7.2049	7.0942	8.4153	6.8206	6.9189	7.6663	7.2919	7.742	7.2211	6.9282	7.7766	7.7275	6.8931	7.7128	6.8806	6.7468	7.6211	6.9786	6.9197	6.919	7.7237	6.2323	6.6691	7.6664	7.0788	6.5797	7.2394	7.5054	7.2401	6.0848	7.815	7.4137	7.1725	7.4608
'ZNF350'	7.975	8.4187	8.7556	8.0669	8.0738	8.9306	9.3362	8.3838	8.3083	7.734	7.5578	8.7499	9.3841	8.2412	8.5347	9.1526	7.544	8.3711	8.4775	9.1697	8.0631	8.1058	9.6498	7.7982	9.0188	8.5598	7.4886	8.3403	7.7215	8.0684	7.9426	7.9862	8.1678	8.302	8.3942	7.8034	8.1921	7.9416	9.0671	8.5587	7.439	6.9975	8.9337	8.8978	7.8881	10.9095	7.5978	7.8413	8.0894
'ZNF354A'	8.1664	8.1817	8.4006	7.7882	8.8845	7.0762	7.5907	8.1004	8.484	7.6825	8.046	8.4056	8.5341	8.1268	8.6606	8.7743	6.9204	8.4787	8.132	8.1941	8.4983	8.7986	9.4044	8.1845	9.2799	8.1127	8.308	8.7816	8.1413	8.4611	8.721	8.1795	8.821	8.746	8.4442	8.132	8.8072	8.9538	9.0588	7.9241	8.0212	8.7005	8.4031	8.6677	7.3079	8.3917	7.6032	7.6808	8.3841
'ZNF354B'	7.447	7.106	7.0315	6.802	7.419	6.2486	6.6087	7.0708	6.3888	6.5692	7.2738	7.254	7.127	6.8203	7.3949	7.6017	5.8763	7.0832	6.1109	6.1284	6.7849	7.2707	8.3849	5.5111	7.3497	7.2234	6.9915	6.7984	6.6517	7.8635	6.6023	5.7801	7.3233	6.7903	7.5642	6.7472	6.8752	6.2982	7.3392	6.6612	6.7009	6.7566	6.8769	7.2122	5.8224	6.8322	6.3405	6.0508	6.874
'ZNF354C'	6.2484	6.3895	6.5819	3.9437	6.7108	4.1326	4.5097	6.9631	4.571	4.7935	6.6495	6.1924	5.0092	5.7552	5.8611	6.2498	2.4983	7.302	5.2279	5.9896	5.2385	3.3947	7.9084	5.0914	5.6854	5.8272	3.6315	7.0125	4.1597	4.1604	3.0288	6.5554	6.1481	7.1169	4.5221	5.922	2.332	4.166	1.1576	4.0736	4.2457	5.9054	5.7222	5.5985	3.4051	5.7255	3.955	4.843	4.7846
'ZNF358'	9.7649	9.1474	9.0304	9.6437	9.4764	10.239	8.7465	9.6839	10.531	10.1601	9.8836	9.8777	9.2461	8.7538	8.8254	9.8158	10.1048	8.607	9.8919	9.6859	8.8103	9.7415	9.6405	10.6963	9.7449	9.5705	9.9196	8.7913	9.8503	10.4164	11.6199	9.6063	9.9559	8.7089	9.0637	9.7714	9.4162	11.3945	9.9125	9.8849	9.8207	10.4145	9.0549	8.549	9.7762	11.0777	10.5412	10.1647	9.5068
'ZNF362'	8.9981	9.4652	8.5803	8.6717	9.3073	8.9993	8.7904	9.0117	9.5041	9.3652	9.2894	10.1126	8.7386	9.2573	8.9699	9.5009	8.5889	9.516	8.9521	9.3489	8.915	9.6726	9.6127	9.3473	8.6521	9.7953	9.4243	8.2486	9.4432	10.059	9.9147	8.7386	9.3965	8.5088	9.1455	8.9381	9.8816	9.6625	9.8785	8.7809	8.6807	9.656	9.6625	8.549	9.277	9.0801	9.6084	9.049	9.6567
'ZNF365'	6.2235	1.1025	6.7775	4.1411	4.7631	3.4172	8.2117	6.6772	4.2949	1.9076	6.409	6.4235	5.0224	5.7631	6.9059	3.8512	4.6229	6.5986	5.4157	5.2837	6.0293	8.6272	4.4207	8.4773	6.0566	5.5309	6.3627	6.2879	3.2382	5.64	4.4576	7.1472	7.1933	3.2264	6.2893	6.6375	6.7352	4.5608	2.8995	4.8108	4.8357	4.1851	6.0132	6.363	4.3752	6.4262	5.3625	6.8599	4.1302
'ZNF366'	5.5092	3.8618	4.1282	4.826	4.1664	5.5419	3.9707	4.1081	2.4554	4.1622	3.6741	5.1633	4.731	4.8949	4.8424	3.3446	4.174	4.3546	4.4243	4.7073	4.5831	4.3516	4.0469	4.1331	4.9449	3.4726	4.9481	5.7367	3.581	2.938	2.6124	3.951	5.3419	4.9726	5.2152	4.6209	3.3221	4.3438	1.344	5.198	2.3201	2.4053	5.3472	4.2652	3.9959	4.8269	5.701	4.8628	4.4942
'ZNF367'	9.2772	7.847	7.9972	7.454	8.2228	8.0621	9.5083	7.634	6.4182	8.5547	7.2238	7.0549	8.6645	7.5491	8.4875	6.5279	8.3476	7.166	8.6181	8.4112	8.0507	7.4353	9.3367	7.957	7.5373	8.8425	8.2303	8.4689	7.4178	6.9549	7.5245	7.5834	7.542	7.2136	7.1032	5.7661	7.969	7.8386	9.0226	5.9553	5.5523	8.5749	7.3987	8.0429	8.487	8	8.257	7.8288	7.5683
'ZNF37A'	9.7667	9.054	10.1133	9.8896	9.2783	8.8151	8.716	10.0055	9.1466	9.5161	9.9395	10.228	8.9484	9.029	8.8602	10.1069	9.5412	9.2998	9.2984	8.4711	9.3113	9.5526	9.5961	9.32	9.234	11.0009	9.0798	9.6749	10.2112	9.107	7.9	8.3774	9.4881	10.0928	10.1626	9.1787	9.8171	7.9278	9.7905	9.5781	9.353	9.2743	9.6727	9.8804	10.1015	9.4902	9.6667	9.155	10.9932
'ZNF382'	6.1878	5.9815	6.2521	6.8093	4.1432	5.707	5.5812	6.8074	5.2577	6.9083	6.7066	6.4097	3.7207	6.2959	6.4034	5.8677	2.7683	6.7958	5.2978	5.8089	5.7237	5.5211	7.288	5.7224	4.5143	6.4442	6.0837	4.8197	4.4926	5.6781	5.2799	5.8206	5.4521	4.4444	6.3672	4.8031	4.5259	4.6447	7.0009	6.5007	5.1915	6.2046	5.2304	6.8528	5.0269	6.1531	5.0195	5.5877	5.5963
'ZNF383'	6.376	6.9832	6.7707	6.7271	4.9888	8.1092	6.9388	7.0749	5.9476	6.0586	6.443	6.9536	6.5909	6.9377	6.6948	7.2374	5.313	6.7444	6.0874	6.3094	6.0509	6.3389	6.8936	5.9239	6.9746	6.5359	6.3244	5.8148	6.6698	5.951	6.0658	5.9264	6.7876	6.6481	6.6	6.1154	5.8913	5.8574	7.0317	6.7869	6.6559	6.781	6.6311	6.9773	6.6727	6.0451	6.2879	6.4539	6.8382
'ZNF384'	10.0635	10.5603	10.1471	9.9843	10.505	10.1356	10.5352	10.2714	9.9085	8.9181	10.2035	10.513	10.5902	10.5721	10.0525	10.3781	9.8262	10.4189	10.238	10.2552	10.1527	10.1242	11.0483	9.8752	10.1755	10.4064	10.3882	10.1424	9.9527	10.4873	10.7215	9.5517	10.1152	9.9746	10.1133	9.9692	11.3504	10.3785	10.6547	10.0127	9.9061	12.4084	10.0879	10.4049	9.0369	10.6158	9.2751	10.4	10.2165
'ZNF385B'	3.6693	6.5394	10.0046	2.6035	7.6367	5.7616	4.1352	6.2991	9.1369	10.2448	2.0859	10.2112	4.4852	2.4574	2.8899	2.4801	4.2929	9.1381	10.3994	6.5992	3.3015	10.8917	1.4465	2.902	8.834	10.9544	1.5097	1.8864	2.3835	6.5658	2.8355	4.3332	2.7048	3.1868	8.1851	1.9631	4.9735	1.9355	0.9434	2.331	0.4848	4.5299	5.7988	4.8756	1.7037	10.0054	0.9761	5.2404	11.0288
'ZNF385D'	2.8056	0.2981	7.1514	3.2847	1.9538	3.8393	0.9613	6.341	2.4554	6.1251	1.5986	6.168	3.7844	3.3197	4.0651	0.6876	5.5817	1.8148	10.9214	4.9759	3.5236	6.6708	2.2444	2.756	3.5022	5.9347	3.8628	5.2664	2.5997	4.4219	3.4893	3.9141	3.6438	1.0095	3.5484	3.3378	0.9495	2.103	0.387	7.4927	1.7639	0.6906	3.0842	3.7173	1.573	2.6169	3.1667	1.369	4.5833
'ZNF391'	5.1129	1.1025	6.0425	3.5852	4.4581	2.8982	3.8808	5.9478	4.1341	4.9113	3.188	6.4372	6.3806	3.2305	5.6761	5.0334	4.1107	5.0663	4.2377	2.7252	5.3471	3.1067	6.1705	3.268	2.8792	1.2126	2.8397	2.6146	2.3835	3.7483	0.596	2.5088	5.6892	1.9208	3.2743	5.9894	2.2402	3.4447	6.1085	2.4873	3.5586	2.9548	3.1324	5.9214	2.3075	3.3402	2.8653	2.6193	5.5081
'ZNF394'	8.3399	8.4503	8.6129	8.551	9.0064	8.981	8.1384	8.6638	9.0027	8.4483	8.1257	8.8326	8.4458	9.0545	8.8466	8.451	8.093	8.2352	8.5863	7.6884	8.2873	8.7522	8.6772	8.6908	8.2355	8.1218	8.4834	7.8969	8.7137	8.4428	8.6364	8.2046	8.4854	8.4906	8.4994	8.8554	8.3541	8.621	8.7644	8.3261	8.4198	8.7822	8.1059	7.8859	8.0115	8.5138	8.371	7.223	8.0586
'ZNF395'	9.1213	9.0924	11.1065	11.0162	8.9842	10.1835	10.3367	11.4511	10.4464	9.9054	11.4472	11.7564	10.7964	10.2412	9.9345	10.1926	11.3411	8.9573	11.2918	10.4174	10.3596	10.4405	9.7403	10.0596	8.3921	10.9768	8.2064	9.7346	9.4974	11.2686	9.997	10.8119	9.6249	8.831	10.741	12.0335	9.3868	10.0427	11.0145	10.9132	10.6636	12.1274	9.8643	9.0227	10.3387	10.4288	8.7169	10.0485	11.0703
'ZNF396'	5.6655	8.2077	7.2861	7.6832	5.2288	7.6518	5.7302	7.2428	7.0678	6.7696	6.3165	7.7532	5.8296	6.4121	6.5631	7.6464	6.0801	7.5963	6.9478	5.7311	5.5827	6.9224	7.5023	7.9189	7.0544	6.8368	5.7037	5.7512	8.3233	6.5454	5.602	6.0927	7.4577	7.2926	6.0893	6.4521	7.0029	5.3417	7.3309	7.4291	7.2664	6.3582	7.1555	5.8936	7.9338	6.2856	6.6632	5.4767	7.5296
'ZNF397'	7.9911	9.3202	8.9216	8.9539	8.1853	8.1852	7.4137	9.185	8.4631	8.6628	8.4696	9.2524	8.5832	7.7023	9.266	9.4944	7.5454	9.445	7.8576	8.4682	8.72	8.8761	9.1824	8.2844	7.822	8.3133	8.506	7.7867	10.1843	8.9081	8.2102	7.7887	9.1626	8.2591	8.3171	7.4506	8.6694	9.2125	9.0078	8.7561	8.9049	8.777	8.9547	8.0673	9.5827	9.2473	8.8414	8.8203	9.2686
'ZNF398'	9.3596	8.6637	9.2887	9.6971	8.9992	9.1737	8.4274	9.199	9.0709	8.4337	9.2496	9.4105	9.3378	9.6648	9.4517	9.1094	8.9684	9.1234	8.881	10.27	9.2887	8.8882	9.0758	9.4112	8.9728	9.2215	9.0415	9.0671	9.6701	8.8382	9.0744	9.0751	8.9256	9.1385	9.3575	9.3706	8.9562	9.3314	9.401	9.2924	8.6452	8.8032	8.8792	9.2867	8.5492	9.208	9.2812	8.8431	9.1
'ZNF404'	5.7447	6.1726	6.9912	6.3668	4.7006	9.8238	5.0936	5.7649	5.9149	7.2325	6.1779	6.4974	6.1882	6.1207	6.3935	6.9367	3.5669	7.3754	6.1186	5.6335	5.4041	4.1185	6.7736	5.7802	4.9071	3.2241	5.6692	3.384	5.3452	7.0595	6.1719	6.4625	7.0404	5.0952	4.9029	6.3893	3.9624	5.5151	4.6962	6.0772	2.6303	5.6383	5.7988	5.9554	6.3916	5.4523	4.9193	4.558	3.5568
'ZNF407'	8.1493	8.8955	8.1646	9.6196	8.1027	8.6189	7.3481	8.9712	8.4388	10.3867	8.1444	8.9874	8.8571	7.5514	8.2318	9.7406	7.7962	9.2819	8.2174	8.7025	8.5884	8.4247	8.4623	8.5704	7.822	8.5327	7.8992	8.2293	8.7734	8.3979	8.3158	8.2755	8.7838	8.6592	9.9663	7.7377	9.1819	8.4605	8.2023	8.4759	8.1626	8.1467	8.641	7.6423	9.0284	8.7539	8.4717	8.3377	8.8424
'ZNF408'	7.6459	8.5719	7.3783	7.853	8.7695	8.8919	8.0866	8.1186	8.3208	7.2475	8.1852	8.2038	8.0797	8.7677	7.891	8.6373	7.8864	7.1956	8.712	7.971	6.9278	8.3048	8.6649	8.3141	7.8669	8.0424	7.785	7.4285	7.9723	8.6611	8.6999	8.1989	7.9676	7.6317	7.7246	8.2367	8.9372	8.5338	8.725	7.7401	8.0606	8.3244	7.594	7.2538	7.3359	7.2922	7.9938	7.1201	8.1453
'ZNF41'	8.3107	8.5402	8.3672	8.1708	7.5945	8.4807	9.2035	8.6444	7.6907	7.7206	8.3962	9.2144	8.1141	9.2734	8.8701	8.4484	8.0889	8.2242	8.2066	8.1212	8.1305	8.5472	7.8285	7.1788	8.0005	8.2186	8.5441	8.1925	8.8306	7.9308	6.7941	7.9638	7.5979	7.9789	9.0361	8.5442	8.294	7.4913	8.386	7.991	7.2052	7.7039	8.1707	8.3148	8.1383	8.6552	8.3476	8.6015	8.5088
'ZNF410'	9.5123	10.7005	10.4076	10.3433	9.741	10.0849	10.1894	10.2091	10.0276	9.9318	9.355	10.4636	10.4386	10.5839	10.043	10.5694	9.9035	9.8964	10.1456	10.702	10.4667	10.0112	9.8932	9.82	10.0725	10.2476	10.2523	10.1895	10.2115	10.5155	9.985	10.3382	9.683	9.6773	10.1933	10.3672	9.6898	10.5894	10.3808	10.4717	10.0478	9.8931	10.2132	10.1434	9.7053	10.8759	9.2822	9.6616	10.2937
'ZNF414'	7.5924	6.9806	5.8626	6.8973	6.9239	6.9687	6.5804	6.8419	8.1838	7.7604	7.834	7.6213	6.6433	6.1269	5.5561	7.6811	7.9306	6.7351	8.0206	7.3602	6.6734	7.4882	6.8901	7.9232	7.4416	7.7966	7.3941	6.9159	6.7846	8.3036	8.9139	7.4152	6.8579	6.7467	6.912	7.5812	7.4317	8.6088	7.2861	6.9966	8.2748	7.2799	6.2552	5.6157	7.2475	6.3374	9.2756	7.7139	7.5574
'ZNF415'	7.847	8.0874	8.2791	8.3386	7.476	7.389	8.0866	8.2175	7.7335	7.7837	4.4657	8.5276	5.6703	5.0594	7.926	8.2928	4.078	8.3681	8.5961	8.4841	8.2993	8.3289	8.2278	7.8121	8.3835	8.5898	7.1056	6.8019	3.2382	8.3749	7.5987	7.8139	8.3271	7.1352	8.2022	8.4516	7.3043	8.3934	8.6792	8.3694	6.6673	7.0351	7.9568	9.0481	7.0312	7.4322	8.314	6.5726	8.2847
'ZNF416'	6.3578	7.3868	7.2524	7.5418	7.9333	8.921	7.6599	7.2791	6.9759	7.288	6.9485	7.422	7.4302	6.8984	6.5041	7.2198	6.2366	7.5757	7.0445	7.879	7.1374	7.006	8.0684	6.6059	7.1623	7.3608	6.8941	6.0086	7.0692	7.1206	6.0767	7.3301	7.352	7.0384	6.7196	7.4196	6.5986	7.0536	7.7879	7.2979	6.0289	6.1803	6.6477	7.5225	6.7428	6.6144	7.3164	6.8401	7.0406
'ZNF417'	7.8888	8.3845	7.8916	8.4787	8.2571	9.8103	8.1648	8.3737	7.034	7.3554	8.3084	8.3396	7.7299	8.7756	7.533	8.7335	7.1543	8.6247	7.2735	8.8627	8.0507	8.0427	8.9705	7.8486	7.955	8.078	7.3237	7.5309	7.8484	7.8497	6.6907	7.6579	7.7505	8.0118	8.5063	7.6028	7.4675	7.1283	7.9777	8.3492	7.6602	6.6416	8.0125	7.8574	7.8691	7.5943	7.7976	7.9812	8.2236
'ZNF418'	7.6021	8.0189	7.3649	7.212	8.6383	9.0363	8.3096	4.8112	7.0149	7.5586	7.5233	7.9949	7.6848	7.6664	7.4821	8.4572	6.1128	7.8902	5.8566	7.6977	7.3203	7.4943	8.4623	7.2418	7.3741	7.0763	7.7254	7.0393	2.954	7.6504	6.5323	6.6871	7.8109	6.8262	7.6414	7.3259	7.7389	7.2449	8.3153	6.9704	3.9047	6.9044	7.2567	7.6085	7.4613	6.4069	5.9861	7.4716	7.4956
'ZNF419'	6.8854	8.0278	7.733	7.9483	7.7528	8.7245	8.3583	7.9163	7.6442	8.0465	7.7765	7.9715	7.3899	7.1196	7.1326	8.3026	6.4175	7.9949	7.0807	8.2697	7.5971	7.6446	8.8336	7.0593	8.0575	7.9403	7.6588	6.9383	5.8031	8.0756	7.4207	7.4829	8.3042	7.6609	7.5487	8.0237	7.4108	7.9771	8.9651	7.8558	6.6842	6.5547	7.519	7.8556	7.6146	7.2657	7.2423	7.8438	7.524
'ZNF420'	7.6098	8.0163	8.1723	8.2153	6.3225	9.951	7.6866	8.0296	6.8607	7.6546	7.8443	8.0428	7.8666	8.4069	7.7825	8.3179	7.2006	8.7373	7.8565	7.6657	7.6779	7.939	7.4077	7.5769	8.2297	8.2626	7.3808	7.4642	7.6415	7.3102	6.6324	7.9884	7.6451	8.0301	8.3578	7.7094	6.0002	6.5581	7.9653	8.028	6.6154	7.9404	7.8421	8.57	8.0898	7.1888	7.3701	7.3439	8.3432
'ZNF423'	7.0304	3.7432	5.0643	5.9328	5.6563	6.4944	6.4301	8.4491	5.6234	4.9113	6.767	7.8149	6.8764	7.0233	7.0107	4.8773	7.0442	6.6423	7.7508	7.2353	6.1871	5.8319	7.4792	7.2001	6.196	5.6866	7.3888	6.0678	7.2319	7.0352	9.6271	6.7721	7.8488	5.4448	6.6549	9.2154	5.2217	9.8589	4.434	5.7233	3.4039	3.6273	6.6394	6.1619	5.9331	6.0941	7.0451	5.5995	6.2686
'ZNF425'	5.8657	6.8886	6.4606	7.3704	5.7897	7.2884	5.2089	6.8173	7.5936	6.6448	7.2926	7.6452	6.0266	7.2099	5.7561	7.054	6.8878	6.6974	6.1939	7.679	3.9484	6.7444	5.0026	7.4401	7.4547	7.1978	6.2505	6.0793	7.7585	7.1389	5.2988	5.9899	7.4577	4.8638	6.9929	6.7021	7.416	5.869	7.7778	7.1996	6.434	6.1925	7.473	5.5899	6.4393	6.6227	6.5818	6.1345	7.225
'ZNF426'	6.376	7.4084	7.4942	7.8617	6.7954	7.3994	7.0041	7.7783	6.3031	7.0774	7.9779	7.3368	8.1598	6.1933	6.6907	7.4027	3.6583	8.1494	6.4549	7.0729	7.9003	4.9753	6.8367	7.0593	6.5296	8.3699	6.0028	5.5747	5.5539	7.4303	5.9271	7.4671	6.9413	6.8953	4.6605	6.8492	4.2244	6.815	6.6494	8.125	4.6184	7.5612	7.1349	7.4927	8.1541	7.3233	8.2886	8.1832	7.1899
'ZNF428'	9.2841	8.397	8.285	8.7583	8.0837	11.2269	7.1685	8.2099	10.0321	9.9291	9.3733	8.7384	6.8673	9.4914	7.2215	9.7743	8.8988	8.9978	8.7761	9.3327	8.6094	9.298	9.1129	9.8502	9.7977	9.7934	8.7114	8.2525	8.9272	10.0949	10.3056	9.4759	9.1659	9.0236	8.4029	8.3702	9.6802	9.2582	10.4273	8.9745	8.9978	8.9412	9.1338	7.9631	9.1799	8.0441	9.009	8.1111	9.0696
'ZNF429'	8.0249	7.5118	8.5608	8.4335	7.6999	8.0402	7.7387	7.7985	6.5408	7.3692	7.3185	8.6738	7.9383	7.4902	7.0931	8.6947	6.9388	7.0661	8.1919	7.2606	7.9413	8.3677	7.3117	8.1226	8.2374	8.8189	7.7606	7.4262	6.9314	7.8414	6.827	7.6746	7.5527	7.7468	8.4016	7.5304	7.0272	8.472	8.5818	8.4595	6.2418	7.0283	8.08	7.4858	8.5665	8.498	8.5501	7.4684	8.5201
'ZNF43'	10.4174	8.6572	10.2348	10.1063	9.3268	8.9671	9.8314	9.3104	8.2126	10.4177	8.5113	10.4068	9.0723	6.8655	8.6935	9.8386	4.2047	10.8429	10.5459	8.6177	10.1672	9.9951	9.5415	9.5423	10.0599	11.297	10.3489	9.4216	6.2007	9.8672	9.6007	9.5592	8.1209	10.0934	10.4254	8.5151	9.5872	10.7432	10.65	9.8435	8.5205	9.1371	9.3317	8.1349	10.1822	9.9548	9.7251	8.3812	10.1937
'ZNF430'	7.6993	7.3927	7.7979	7.3456	7.0196	7.5499	7.9496	7.6368	5.8731	7.288	7.0403	7.6974	8.0907	7.0398	6.9337	7.5858	6.9925	6.5918	7.2735	6.9411	7.3321	6.9888	7.6928	6.6375	7.8144	8.0108	7.1532	6.5261	7.2639	6.934	6.3723	7.0226	7.5842	6.6877	7.9472	6.9396	6.5178	7.8237	7.5505	7.4858	6.0289	6.9007	7.2041	6.906	7.4796	8.1696	8.1245	7.8537	7.738
'ZNF431'	7.9124	7.4806	7.4438	7.4563	7.8093	7.3751	8.1696	7.213	6.1643	7.475	7.5578	7.7723	9.3318	7.5093	7.5352	7.3948	6.9968	6.578	7.1542	6.7679	8.269	7.023	8.8985	6.9957	7.4839	8.1993	7.3566	7.7654	7.4106	7.7609	6.8654	6.7408	7.7288	6.8067	8.162	7.0564	6.8522	8.0533	7.9348	7.7517	6.4407	6.897	7.4893	7.2593	7.5312	8.6305	8.6766	7.7855	7.5629
'ZNF432'	6.8336	7.027	7.8759	7.0309	6.259	7.4028	7.8226	7.458	6.2583	6.9909	7.1638	7.7938	7.5333	7.0332	7.1475	7.642	6.1208	8.133	6.6439	7.8822	7.7566	7.0971	7.5045	6.2983	7.1462	7.4756	6.6282	6.6629	6.8388	7.8442	7.2469	7.1068	7.4156	7.3317	7.3456	6.6672	6.5564	6.6147	8.0381	7.3189	6.0638	5.9274	7.4352	7.3542	7.6331	6.6144	6.5374	8.2819	7.1097
'ZNF433'	7.4999	7.3868	6.8176	7.1786	6.6252	6.8577	6.6295	6.3615	7.2554	7.0086	6.9627	7.1159	7.9278	5.9772	6.3631	7.929	7.4222	6.132	6.7375	6.9752	6.951	7.2311	7.2312	6.8139	7.6755	7.7415	6.8753	7.2635	7.6476	7.8442	6.9926	6.5251	7.294	6.148	6.7548	7.1893	6.7393	7.8939	6.5768	7.1331	7.0355	6.6766	7.2567	6.8199	7.2068	6.3374	5.9011	6.244	7.2456
'ZNF436'	9.7208	9.7126	9.5856	9.9606	9.0589	10.3249	8.7176	9.1129	9.3391	9.3502	9.9545	9.9013	9.2433	9.8745	9.6241	9.9929	9.089	9.7529	8.7219	10.3245	9.9431	9.309	9.4935	9.5647	9.8628	9.6339	9.934	10.0315	10.4082	9.6625	8.3844	9.2862	11.1087	9.7491	9.5879	8.675	9.3937	11.4637	8.9642	10.1758	7.956	8.8138	10.0467	9.9518	9.9949	9.6497	10.0113	9.3913	10.7561
'ZNF438'	7.1196	6.3816	6.3	6.7762	6.5252	6.9022	7.6326	6.7974	7.2876	6.4314	7.2586	7.4761	7.0221	7.0233	7.2113	7.347	7.3068	7.6099	6.6439	7.6135	7.4009	7.2347	6.6344	7.5769	7.037	6.9538	7.0328	6.9477	6.7901	7.3657	6.5871	6.1254	7.3881	6.6298	7.304	6.4035	6.8599	7.7435	7.4217	6.7254	7.1974	7.0914	7.2675	7.8502	7.3053	7.1888	7.0712	7.7084	7.3252
'ZNF439'	6.5744	8.0517	7.9499	7.643	7.2658	7.703	5.956	7.867	6.2321	7.5942	5.9789	8.0539	6.4459	4.9093	7.1999	8.8847	3.5189	4.8429	7.1766	6.6307	7.1239	7.0481	7.7859	7.0671	7.3497	8.3013	5.124	7.3756	6.1329	8.1721	6.4754	7.0653	7.9381	6.777	7.3456	5.0575	7.3489	8.4929	6.1529	7.6766	6.7764	7.3275	7.7076	7.4312	8.0005	6.7274	7.46	6.4474	7.3572
'ZNF44'	10.4113	10.0689	8.2839	7.4573	7.8577	7.8489	8.1908	8.7268	7.4035	7.6906	8.4343	8.475	8.3128	6.9823	7.802	10.9624	7.086	7.8947	7.871	7.6353	7.9232	8.4584	7.965	8.1938	9.333	8.0064	7.67	8.2037	8.2691	8.9837	7.7623	8.0556	8.3596	6.8048	8.1995	7.7647	9.7676	9.1172	7.2248	8.4477	7.2589	7.2258	7.9957	7.8837	8.9579	7.252	8.4419	8.3523	8.5358
'ZNF440'	9.7286	9.1108	8.1384	8.3298	8.4472	8.4823	7.1167	7.9906	7.6907	8.4741	8.6135	8.7649	8.3307	7.1625	8.4781	9.5393	8.1072	8.5771	7.6766	8.2747	8.7445	8.0025	8.7454	7.7888	8.8785	8.9693	8.1116	8.8191	8.4277	8.2457	8.01	8.4915	8.2354	8.5078	8.6209	8.2087	8.3473	9.3781	7.9055	8.4864	7.9554	7.3548	7.8529	8.2422	9.2105	7.4837	8.7448	8.9896	8.3965
'ZNF441'	7.9645	8.1211	8.3075	8.0684	6.3784	8.2285	7.5068	8.082	7.2521	7.3997	8.6343	8.3213	7.5586	6.8618	6.9609	8.4383	7.6312	7.1752	8.0411	6.9721	7.8229	8.3289	7.8928	7.5215	8.6832	8.7991	7.3941	7.7492	8.0409	7.66	5.9392	7.7681	8.2702	7.6771	7.5011	7.4541	8.0741	7.2449	7.2012	7.9292	7.2551	5.0809	8.0693	7.4997	7.6894	6.8104	7.8333	6.8843	8.4359
'ZNF442'	8.5541	7.8641	5.0191	4.6749	4.4004	5.9334	5.2089	5.0822	5.2706	4.5489	6.1535	5.8052	6.0462	4.7579	4.5689	7.9326	5.6276	4.9321	5.6898	5.0476	5.8022	6.8764	5.1501	5.3423	7.2212	5.5032	4.9336	5.4644	4.4653	6.4823	5.2799	5.2384	5.99	3.7455	5.0104	5.1445	6.319	6.2274	6.0155	5.3069	4.3341	3.591	5.3058	5.0621	5.953	4.39	5.9127	5.0809	5.9546
'ZNF443'	8.2316	7.6318	8.2574	7.1814	7.476	7.0933	7.4415	7.3181	7.3831	7.202	7.7331	7.8589	7.4719	7.1595	7.302	8.6744	7.1621	6.3939	7.4311	6.7138	7.4009	7.1752	7.1043	7.5714	8.6564	7.7995	7.85	7.0452	7.4872	8.4809	7.0879	7.4671	7.277	6.5734	7.8921	7.5368	7.9743	8.0911	7.3087	7.3318	6.5307	6.7193	7.2782	7.4141	8.5459	6.8322	7.7319	8.1793	7.4783
'ZNF444'	8.7183	9.4544	8.3331	8.9586	9.4734	9.6398	8.9159	9.126	10.0925	9.7852	9.357	9.243	8.8441	9.8334	8.5505	9.6855	9.3097	8.7029	9.2752	9.0792	8.6427	9.6913	10.4762	10.0741	9.2473	9.1227	8.8205	8.6464	9.0566	9.7997	9.459	8.616	8.958	9.415	9.127	9.5221	11.3058	9.7416	10.3694	8.7142	9.9019	8.5059	8.9714	8.7678	9.1509	8.8797	8.6525	8.1615	9.2589
'ZNF445'	9.1743	9.7788	9.529	9.9256	8.6456	9.0746	8.4877	9.9159	8.6604	9.6841	9.9209	9.9081	9.1581	9.4751	9.7685	9.7052	9.7321	10.4014	8.9757	8.6867	9.4313	8.8882	9.8922	9.2805	9.1191	10.0862	9.6244	8.8371	10.0953	8.9435	8.7384	9.4561	8.8925	8.6878	9.4325	9.1004	9.301	9.0364	10.2389	9.9785	9.0162	8.7527	9.6398	9.278	8.8136	9.4414	9.6191	8.9974	10.0487
'ZNF446'	7.4168	8.4986	7.7248	8.1947	7.7467	9.9701	8.2979	7.8524	9.1701	8.8978	8.5067	8.7176	7.5976	9.0168	7.4986	8.6469	8.8474	8.1464	8.642	9.1155	7.9015	8.1475	9.508	8.6592	8.5666	8.551	7.9758	7.9709	8.1896	8.1523	9.7466	7.9017	8.2384	8.2526	8.1789	8.0865	9.0457	8.5098	9.4042	8.2787	9.4107	6.32	7.8879	6.6508	8.0478	6.9173	7.682	7.1599	8.4747
'ZNF449'	7.3315	7.7116	7.9297	7.5974	6.4919	6.8092	7.9025	7.8965	7.5281	7.1765	7.7151	7.8046	7.02	8.0909	7.807	7.7655	7.3374	8.5774	7.4722	6.7045	7.2579	6.7696	7.8663	7.1522	8.2367	6.9438	7.0942	6.944	7.5647	7.7383	6.2024	7.2198	7.7467	7.7291	7.4785	7.1415	7.367	7.0075	7.5796	7.7503	7.0594	6.742	7.571	8.4191	7.369	7.0971	7.8731	7.7245	7.2944
'ZNF45'	8.5011	8.5015	8.7013	8.7013	7.4526	11.4389	8.4452	8.7493	8.1561	8.144	8.597	8.7704	8.675	8.6108	8.4203	8.3466	8.2898	9.5033	8.3954	8.6933	8.5921	8.6884	8.8042	7.9653	8.6521	8.679	8.1497	7.4817	8.3883	8.8213	6.8139	8.5071	8.7332	8.2751	8.6503	7.9555	7.4951	7.2404	8.8361	8.6359	8.01	8.2565	8.4818	8.7592	8.5005	7.7629	8.3195	8.3863	8.7395
'ZNF451'	9.9469	9.7732	9.8941	10.1328	9.2429	9.8371	9.6984	9.897	8.4764	8.3211	8.994	9.4843	9.6656	9.8129	9.769	10.0402	8.7939	9.5343	9.6196	8.6002	10.2166	8.6211	9.7478	9.1214	9.9983	9.5256	9.5604	10.9596	10.0053	9.3719	8.5232	9.6609	8.6305	8.8962	9.9391	9.6376	9.7492	9.2534	10.0599	10.2558	8.4378	9.4755	9.4768	10.6673	9.7706	10.0573	9.2584	9.1979	9.6849
'ZNF454'	3.6395	2.4222	2.2036	3.2847	3.5042	2.2113	1.533	2.8457	2.0373	0.8369	2.5529	2.9941	3.0236	3.6645	3.727	3.3873	3.1919	2.2211	2.4506	5.0122	2.6439	2.6622	3.0835	3.4688	3.2841	2.0265	2.9587	2.4816	2.2619	2.5575	2.7283	5.8306	3.8419	2.3371	3.0906	1.6185	2.332	2.8321	2.9578	2.9838	2.4311	5.7245	3.5418	3.3589	1.8235	1.439	3.2423	2.6193	1.2844
'ZNF460'	5.1129	5.8671	4.7695	5.2989	5.5975	6.6415	6.5875	5.7019	4.1341	4.752	5.3914	4.7671	5.5382	5.8778	5.6679	6.1229	5.1013	6.1367	5.061	7.4423	6.4316	4.8089	6.7274	8.3271	5.2309	4.7501	5.3478	5.5078	5.987	5.0044	4.6164	5.6847	4.742	5.5499	5.9478	5.0027	4.9877	5.2731	5.7773	5.2425	4.6871	4.8699	5.2524	6.6599	5.8296	5.3948	5.3709	6.5905	5.414
'ZNF461'	6.6624	7.5441	7.7048	7.3655	6.0496	7.5248	7.1314	7.6452	6.6239	7.6088	7.0403	7.3294	7.045	7.3249	6.7699	7.4027	6.0211	7.9674	7.3708	6.5711	6.5011	6.9538	6.904	7.1277	7.2326	6.9991	6.7069	6.6279	6.8546	7.1925	6.2516	7.0226	6.7511	7.1404	7.3092	6.7964	6.2501	6.124	7.4217	7.3924	6.6954	7.4566	6.891	7.2318	7.2395	6.4069	6.5999	6.9869	6.9514
'ZNF462'	7.2314	6.6424	8.8129	7.5176	4.7933	5.8551	7.2882	7.5767	3.7087	3.4367	6.7344	5.9073	7.0088	6.4717	6.9677	4.5223	8.1413	8.0681	5.593	6.5832	9.3567	7.5801	9.6079	5.9409	5.7507	4.7023	6.9704	5.9718	8.2251	8.5251	3.7853	6.1414	6.6223	4.8887	6.2514	8.5394	4.7915	5.3584	7.0385	9.2	3.1679	10.7564	7.1555	7.6896	7.7129	7.74	6.3405	9.5085	4.4475
'ZNF467'	7.627	8.3289	7.5821	9.3755	10.0271	9.1917	6.8528	8.7376	10.4765	8.6211	7.9895	9.4734	9.7459	8.993	9.1693	7.8737	9.4791	7.1026	8.8569	10.6294	9.4612	8.9473	9.8978	9.4518	6.0217	9.6703	8.9821	8.7593	9.1865	9.5003	10.8912	9.663	8.5612	8.8255	7.6097	8.9405	6.7928	8.4234	9.588	8.7191	9.4787	8.0664	7.9298	8.3976	9.9741	9.2038	8.4125	6.8201	9.0867
'ZNF468'	9.3625	9.612	9.4355	8.9748	9.6161	8.9936	11.0267	9.5301	8.7533	8.7439	8.7584	8.7663	9.7263	10.3231	9.6779	9.2678	5.7778	9.9595	9.3288	9.902	10.2138	9.4898	9.5123	9.2754	9.9506	9.2342	8.8352	9.9295	8.7608	8.7927	8.4056	9.8185	9.4572	9.6063	9.6276	9.1601	8.8112	9.593	8.9845	8.45	9.6376	8.2124	9.0758	10.1743	9.8753	9.0648	9.3566	9.5318	9.1967
'ZNF469'	9.8179	5.1086	5.9494	6.5342	6.8646	6.52	6.8587	7.9024	7.6907	5.0884	9.8667	7.7858	9.6115	8.8636	7.9277	6.9651	9.5464	8.0718	7.0323	7.9969	7.48	8.4827	5.6896	8.7353	9.4403	7.8662	7.9048	7.6127	5.1871	8.4665	6.6907	8.259	9.1916	6.2619	8.6555	10.3798	6.6032	8.6296	4.5332	7.845	7.1856	6.6147	8.3198	7.2728	4.8263	6.9765	9.1455	8.7159	6.0515
'ZNF470'	7.2062	6.2486	8.0626	7.3456	7.6554	7.2119	7.1068	8.1445	7.1819	7.4329	7.4714	8.0338	7.3299	8.1082	7.4024	7.8414	6.0037	8.7672	7.8425	7.6581	7.3173	4.4044	8.315	6.9376	7.3637	4.6777	6.3573	4.7777	4.7404	7.8074	5.602	8.2773	7.2684	6.3894	4.3072	6.8951	6.9314	7.4335	8.1201	8.1761	6.907	6.6504	7.7096	5.0991	3.6518	7.3738	7.6543	8.1169	8.1991
'ZNF471'	6.4681	2.1512	7.5782	7.2738	8.0845	6.0521	2.3954	7.403	8.221	7.6769	4.4657	7.7228	5.3617	7.6101	7.3646	8.7663	3.064	8.2591	6.2012	7.3366	4.1216	3.7616	8.9522	7.0593	4.2688	2.9236	6.6101	4.3518	3.4198	8.1038	3.1165	7.4316	5.1683	3.6321	4.846	7.8865	6.9994	7.8025	8.0731	7.7709	7.3883	5.6647	7.3563	4.1757	4.2524	6.5543	6.6424	7.7725	7.4489
'ZNF474'	1.9507	2.8924	1.0218	2.8493	2.8724	1.1442	1.7516	1.8904	2.2614	3.0137	1.7799	2.7523	2.5974	3.5213	2.5741	0.9379	1.8925	2.6473	2.6348	3.215	2.0981	3.446	0.3647	1.9552	3.5519	3.733	2.409	2.5496	0.8825	3.5977	2.3483	2.1759	2.5993	2.475	2.8801	1.4095	2.1422	2.9245	2.3219	2.2459	1.9243	1.3419	3.1324	2.4169	1.7037	3.6982	3.4158	2.6193	2.8993
'ZNF479'	0	0	0.5995	0	0	0	0	0	0	0	0	0	0	0	0	1.5017	0	0.2974	0	0	0	0	0	0	0	0	0	0	0	0	0.596	0	0	0	0.3665	0	0	0	0	0	0	0	0	0.3667	0	0	0	0	0
'ZNF48'	7.9295	8.4541	7.4481	8.0486	8.8669	8.3566	7.7162	8.2231	8.9483	7.9874	8.9844	8.7717	8.8626	8.2751	7.9208	9.0682	8.4179	7.7376	8.6572	8.2871	7.4773	8.8928	8.5446	8.3527	9.1109	8.8914	9.8021	8.3149	9.2145	8.3318	8.5524	8.3256	8.4574	8.3543	8.4679	8.3399	9.9983	8.2333	9.4821	7.8648	9.3433	8.5336	8.5805	7.0515	8.0535	8.2393	8.1145	7.5191	9.3394
'ZNF480'	8.744	8.5693	9.8229	8.6905	8.4002	10.0937	9.9835	9.4684	8.3966	8.4105	8.6821	9.1771	9.1131	9.7804	9.0554	9.095	8.8229	9.7329	9.4823	10.1352	9.8564	9.1705	9.3609	8.4598	9.5461	9.302	9.0969	8.7128	8.9338	8.5458	9.1543	9.1184	8.7641	9.4515	9.718	9.0806	9.1149	8.9648	9.0106	9.1202	8.4011	8.4588	8.755	9.8747	9.2173	8.9194	9.1412	9.557	9.0905
'ZNF483'	6.1878	6.4664	5.9967	5.9657	2.3287	5.1079	1.2753	4.7912	3.8534	4.4743	5.2136	6.092	3.9037	4.102	3.0508	6.5232	3.7442	4.9536	1.5165	3.8971	2.3967	3.1691	6.4426	3.156	3.5519	5.5847	2.8397	2.0829	4.8287	3.2389	2.7283	3.3762	3.7949	3.4435	2.0638	3.9917	2.5768	3.3142	4.9326	6.4588	3.8257	2.8358	4.9507	1.5972	4.5932	4.0851	4.7991	3.1562	4.1302
'ZNF484'	6.6512	6.7631	6.9795	6.7688	6.4979	7.2236	6.7986	7.0832	6.2054	5.361	6.4958	7.2107	6.2288	6.3285	6.8487	6.8553	5.8858	7.1798	5.9723	6.9221	7.1441	7.194	7.3376	5.0607	5.9678	7.0237	6.7405	6.3465	6.394	6.5454	4.555	6.2639	6.4202	7.2973	6.9929	6.141	5.6804	5.9148	6.5907	6.8709	5.3832	5.9914	7.2209	6.7086	6.0173	6.8466	6.5745	6.244	7.064
'ZNF485'	6.193	3.3475	7.0597	6.8237	6.7068	6.2099	6.8169	6.4912	5.5928	7.0217	6.6319	7.1987	6.48	5.3303	6.8192	4.9925	5.9414	7.071	7.2133	6.4572	5.8274	6.1584	6.6049	6.1599	5.276	7.2857	5.3801	5.4197	5.6898	5.3569	5.7187	6.3425	5.3088	5.8828	6.0203	6.9541	6.6925	4.2398	8.1089	6.7944	6.1311	7.0317	7.4939	6.8885	6.3423	6.3374	5.3019	6.8746	6.8382
'ZNF486'	6.9507	8.2615	8.6374	5.6135	8.6935	3.4706	6.1222	6.534	4.1055	6.5512	4.2672	7.8097	4.4852	4.127	9.3276	8.8884	3.1919	8.7965	7.9021	7.5817	9.1876	5.9253	6.5528	2.4105	8.839	8.548	3.5952	5.2764	3.581	6.9235	7.9245	8.5885	4.9708	7.8939	8.6699	4.6209	7.2612	7.3527	6.6136	8.1235	3.742	1.6548	6.3651	8.12	3.48	9.1813	11.865	8.8836	7.8589
'ZNF487'	5.5257	3.7432	5.4852	5.5967	4.9888	5.74	4.5394	4.7503	4.0763	4.1936	4.8576	5.5389	4.5957	5.3726	4.6714	5.3892	4.5291	5.8861	4.4735	5.2435	4.1216	4.5046	5.5282	5.1511	4.9261	5.6866	5.2577	4.9762	5.3601	5.0044	4.4236	4.2762	5.4821	4.9372	5.4336	4.4673	6.0618	4.1277	6.5815	5.7999	4.8357	4.6582	4.2135	6.0963	5.7024	3.3402	4.4136	4.558	4.7846
'ZNF488'	2.2163	0	0	1.7035	0.897	3.7556	2.6342	3.8996	4.0763	3.7634	4.037	1.4002	2.6666	2.6068	1.7363	0.9379	0.4725	0.9378	0.8027	2.3246	1.7212	2.9732	3.7404	3.3719	5.4034	0.9094	3.9226	3.6856	0	2.938	2.0247	1.9018	5.1118	0.3257	1.7283	0	1.6657	7.3062	5.0578	0.6562	1.9243	10.0727	4.0726	1.5972	3.0097	3.2565	1.2933	1.369	1.2844
[truncated: 278 more rows]
[truncated: 251 more columns]
