# Supplementary material for: CTAS: a network control theory-based approach to identify key regulatory TFs of AS events during epithelial–mesenchymal transition
Source: Brief Bioinform. 2026 Feb 10;27(1):bbag042. doi: 10.1093/bib/bbag042 (PMC12888823; doi:10.1093/bib/bbag042)
Supplement: supp_table_bbag042 [file supp_table_bbag042.zip › S4 Table.xlsx]

## Sheet: Sheet1
sampleID	PD	EMT
TCGA-B6-A0IC-01	0	1
TCGA-D8-A1XC-01	0.0178118	1
TCGA-D8-A1XV-01	0.0178331	1
TCGA-B6-A0X4-01	0.0187128	1
TCGA-A8-A06N-01	0.0187682	1
TCGA-E2-A156-01	0.0209078	1
TCGA-C8-A133-01	0.0209864	1
TCGA-A7-A0DC-01	0.0211481	1
TCGA-BH-A0HW-01	0.0215354	1
TCGA-A2-A4S0-01	0.021935	1
TCGA-A8-A083-01	0.0226734	1
TCGA-BH-A18S-01	0.0227389	1
TCGA-D8-A27E-01	0.0239205	1
TCGA-A8-A06Z-01	0.0248933	1
TCGA-AR-A0TR-01	0.0251767	1
TCGA-EW-A1OX-01	0.0267926	1
TCGA-B6-A0RL-01	0.0267967	1
TCGA-LL-A442-01	0.027553	1
TCGA-E9-A5UO-01	0.0280411	1
TCGA-A8-A09K-01	0.0287401	1
TCGA-BH-A0W3-01	0.0293724	1
TCGA-AO-A0J3-01	0.0299124	1
TCGA-D8-A1XF-01	0.0302211	1
TCGA-EW-A1J1-01	0.0303392	1
TCGA-BH-A0HL-01	0.0305064	1
TCGA-E9-A1N3-01	0.0305134	1
TCGA-BH-A0E7-01	0.0308252	1
TCGA-BH-A0BS-01	0.0310706	1
TCGA-BH-A1FJ-01	0.0311667	1
TCGA-A2-A0ER-01	0.0315352	1
TCGA-AN-A0AK-01	0.0317984	1
TCGA-B6-A1KC-01	0.0318705	1
TCGA-A2-A0ET-01	0.0320816	1
TCGA-A8-A06Q-01	0.0321118	1
TCGA-E2-A155-01	0.032331	1
TCGA-EW-A6SA-01	0.0323555	1
TCGA-BH-A0H0-01	0.0329574	1
TCGA-A8-A085-01	0.0329979	1
TCGA-C8-A12M-01	0.0332987	1
TCGA-BH-A18L-01	0.033573	1
TCGA-B6-A0WV-01	0.0341488	1
TCGA-B6-A0X5-01	0.0347585	1
TCGA-E9-A5UP-01	0.0350192	1
TCGA-AO-A12H-01	0.0355025	1
TCGA-A2-A0YF-01	0.0357534	1
TCGA-AR-A24Z-01	0.0360929	1
TCGA-5T-A9QA-01	0.0361068	1
TCGA-A2-A0D4-01	0.0362335	1
TCGA-3C-AAAU-01	0.0363357	1
TCGA-D8-A1XG-01	0.0363702	1
TCGA-E2-A15S-01	0.0366611	1
TCGA-E2-A15E-06	0.0367612	1
TCGA-AR-A24R-01	0.0369946	1
TCGA-E9-A1R7-01	0.0371624	1
TCGA-C8-A12U-01	0.0372024	1
TCGA-E9-A22H-01	0.0374024	1
TCGA-BH-A0HN-01	0.0374477	1
TCGA-A2-A0CW-01	0.0374741	1
TCGA-A1-A0SQ-01	0.0376187	1
TCGA-E2-A106-01	0.0377055	1
TCGA-C8-A12X-01	0.037848	1
TCGA-BH-A6R8-01	0.0383535	1
TCGA-A2-A0YT-01	0.0385306	1
TCGA-AN-A0FK-01	0.0389089	1
TCGA-C8-A1HO-01	0.0390661	1
TCGA-C8-A27A-01	0.0391141	1
TCGA-AR-A0TY-01	0.0391447	1
TCGA-A8-A07Z-01	0.0393818	1
TCGA-BH-A0DD-01	0.0398704	1
TCGA-A8-A06Y-01	0.0398775	1
TCGA-A8-A081-01	0.0399554	1
TCGA-EW-A1P5-01	0.0400946	1
TCGA-BH-A1F8-01	0.0401787	1
TCGA-E2-A1IE-01	0.0402191	1
TCGA-E2-A15A-01	0.0403902	1
TCGA-A2-A1FW-01	0.0406399	1
TCGA-AQ-A04H-01	0.0408033	1
TCGA-AN-A0FZ-01	0.0410134	1
TCGA-A7-A13F-01	0.0410828	1
TCGA-A7-A4SF-01	0.0411352	1
TCGA-AR-A0TW-01	0.0413395	1
TCGA-AR-A1AV-01	0.0416011	1
TCGA-E2-A105-01	0.041848	1
TCGA-A2-A0YG-01	0.041967	1
TCGA-A8-A09E-01	0.0420107	1
TCGA-B6-A0I8-01	0.0421223	1
TCGA-AR-A0U3-01	0.0422609	1
TCGA-A2-A0CT-01	0.0422899	1
TCGA-AR-A0TZ-01	0.042329	1
TCGA-E2-A15G-01	0.0425803	1
TCGA-A2-A25E-01	0.042985	1
TCGA-A2-A0EU-01	0.043149	1
TCGA-S3-A6ZH-01	0.0434443	1
TCGA-D8-A27W-01	0.0435668	1
TCGA-E2-A109-01	0.0435721	1
TCGA-C8-A26Z-01	0.0438205	1
TCGA-C8-A1HM-01	0.0440356	1
TCGA-D8-A1XA-01	0.0441795	1
TCGA-A8-A09C-01	0.0445426	1
TCGA-B6-A0RG-01	0.0447695	1
TCGA-C8-A1HK-01	0.0448488	1
TCGA-B6-A0I9-01	0.0448591	1
TCGA-UL-AAZ6-01	0.044893	1
TCGA-AN-A041-01	0.0451395	1
TCGA-E2-A15A-06	0.0455308	1
TCGA-AC-A23H-01	0.0457636	1
TCGA-B6-A0IO-01	0.0460832	1
TCGA-D8-A1JA-01	0.046247	1
TCGA-D8-A140-01	0.0469769	1
TCGA-A2-A0D1-01	0.0470127	1
TCGA-OL-A5RZ-01	0.0470403	1
TCGA-B6-A0RO-01	0.0471132	1
TCGA-EW-A1OY-01	0.0478818	1
TCGA-A2-A25C-01	0.0481314	1
TCGA-BH-A1ES-06	0.0485775	1
TCGA-A8-A06U-01	0.0486145	1
TCGA-E2-A14V-01	0.0486347	1
TCGA-A7-A0D9-01	0.0491926	1
TCGA-S3-AA11-01	0.0501343	1
TCGA-BH-A0H9-01	0.0505286	1
TCGA-C8-A12L-01	0.0505558	1
TCGA-AN-A04C-01	0.0508624	1
TCGA-C8-A273-01	0.051451	1
TCGA-A2-A0CU-01	0.0519827	1
TCGA-E2-A10B-01	0.0519989	1
TCGA-AO-A03V-01	0.0523339	1
TCGA-B6-A1KN-01	0.052828	1
TCGA-D8-A27R-01	0.0530617	1
TCGA-A2-A0EY-01	0.053289	1
TCGA-BH-A18R-01	0.0534409	1
TCGA-BH-A0C7-01	0.053955	1
TCGA-E2-A1LB-01	0.0541549	1
TCGA-E9-A1R2-01	0.0546557	1
TCGA-A8-A08L-01	0.0555304	1
TCGA-E2-A14P-01	0.0557093	1
TCGA-D8-A1JM-01	0.0575146	1
TCGA-B6-A0IE-01	0.0576322	1
TCGA-B6-A0IK-01	0.0582202	1
TCGA-A1-A0SJ-01	0.059077	1
TCGA-AO-A03M-01	0.0594967	1
TCGA-BH-A0BW-01	0.0606254	1
TCGA-A2-A04T-01	0.0626282	1
TCGA-EW-A1PF-01	0.0649008	1
TCGA-A8-A0A9-01	0.145872	2
TCGA-A8-A0AB-01	0.145981	2
TCGA-A7-A3IZ-01	0.147802	2
TCGA-AR-A2LL-01	0.149518	2
TCGA-E2-A15L-01	0.151047	2
TCGA-A8-A09T-01	0.15144	2
TCGA-S3-A6ZG-01	0.151544	2
TCGA-AN-A03Y-01	0.153279	2
TCGA-Z7-A8R6-01	0.154437	2
TCGA-BH-A1FL-01	0.155964	2
TCGA-LQ-A4E4-01	0.157148	2
TCGA-AO-A0J8-01	0.157525	2
TCGA-A8-A09W-01	0.157569	2
TCGA-A8-A07F-01	0.158888	2
TCGA-D8-A1Y1-01	0.159605	2
TCGA-A8-A07B-01	0.160724	2
TCGA-BH-A28Q-01	0.161461	2
TCGA-B6-A0RN-01	0.161625	2
TCGA-S3-AA17-01	0.161854	2
TCGA-AC-A3EH-01	0.161889	2
TCGA-AR-A1AT-01	0.162346	2
TCGA-E2-A2P6-01	0.16274	2
TCGA-OL-A5DA-01	0.1639	2
TCGA-BH-A209-01	0.164506	2
TCGA-AR-A24X-01	0.165493	2
TCGA-BH-A0C1-01	0.165752	2
TCGA-A8-A0A1-01	0.165817	2
TCGA-AO-A12G-01	0.166242	2
TCGA-D8-A1X8-01	0.166445	2
TCGA-E2-A2P5-01	0.166456	2
TCGA-GM-A3NW-01	0.166752	2
TCGA-E2-A10F-01	0.167352	2
TCGA-AC-A3TN-01	0.167526	2
TCGA-LL-A9Q3-01	0.168308	2
TCGA-E9-A3HO-01	0.168481	2
TCGA-A8-A09X-01	0.170495	2
TCGA-D8-A3Z6-01	0.170773	2
TCGA-E2-A576-01	0.170939	2
TCGA-E2-A1L8-01	0.171013	2
TCGA-A2-A1FV-01	0.171398	2
TCGA-D8-A27G-01	0.171772	2
TCGA-AR-A5QN-01	0.172182	2
TCGA-A2-A4RW-01	0.173472	2
TCGA-A2-A0EX-01	0.174037	2
TCGA-BH-A0HP-01	0.174172	2
TCGA-A2-A25D-01	0.174599	2
TCGA-EW-A6SC-01	0.174995	2
TCGA-D8-A27T-01	0.17509	2
TCGA-EW-A1OV-01	0.175546	2
TCGA-PE-A5DD-01	0.175841	2
TCGA-B6-A40B-01	0.175932	2
TCGA-BH-A18F-01	0.176327	2
TCGA-B6-A0X7-01	0.176646	2
TCGA-4H-AAAK-01	0.176692	2
TCGA-OL-A66K-01	0.177522	2
TCGA-AC-A5XS-01	0.178096	2
TCGA-AC-A6IX-06	0.178336	2
TCGA-A2-A0SY-01	0.179258	2
TCGA-OL-A66J-01	0.179324	2
TCGA-AR-A24T-01	0.179485	2
TCGA-A7-A13H-01	0.179839	2
TCGA-EW-A1J2-01	0.18043	2
TCGA-A2-A0T4-01	0.180668	2
TCGA-A2-A0CK-01	0.181216	2
TCGA-AC-A6IX-01	0.181286	2
TCGA-A7-A3J1-01	0.181704	2
TCGA-5L-AAT1-01	0.182139	2
TCGA-A7-A4SA-01	0.182246	2
TCGA-AR-A5QM-01	0.18266	2
TCGA-BH-A18G-01	0.183168	2
TCGA-E9-A6HE-01	0.183176	2
TCGA-E2-A15M-01	0.183376	2
TCGA-AR-A2LM-01	0.184705	2
TCGA-LL-A5YL-01	0.185659	2
TCGA-S3-AA0Z-01	0.186214	2
TCGA-E2-A1IH-01	0.186275	2
TCGA-A2-A0YD-01	0.186694	2
TCGA-AO-A0JJ-01	0.186706	2
TCGA-BH-A0B2-01	0.186993	2
TCGA-AC-A3TM-01	0.187792	2
TCGA-AC-A3QP-01	0.18808	2
TCGA-A7-A6VV-01	0.189006	2
TCGA-E2-A1IJ-01	0.189093	2
TCGA-A2-A0EN-01	0.189171	2
TCGA-E2-A1B5-01	0.189397	2
TCGA-A7-A4SC-01	0.189404	2
TCGA-LD-A74U-01	0.190005	2
TCGA-GM-A5PX-01	0.190008	2
TCGA-A2-A04U-01	0.191663	2
TCGA-D8-A73U-01	0.192008	2
TCGA-XX-A899-01	0.192461	2
TCGA-OL-A66N-01	0.192513	2
TCGA-AC-A3HN-01	0.192724	2
TCGA-AO-A0J9-01	0.192817	2
TCGA-WT-AB44-01	0.193183	2
TCGA-AC-A8OS-01	0.193559	2
TCGA-AC-A3W6-01	0.19475	2
TCGA-HN-A2NL-01	0.195386	2
TCGA-AC-A6IV-01	0.195446	2
TCGA-AQ-A7U7-01	0.196576	2
TCGA-E9-A5FK-01	0.196664	2
TCGA-HN-A2OB-01	0.197125	2
TCGA-GM-A3XN-01	0.197379	2
TCGA-D8-A27I-01	0.197636	2
TCGA-AR-A24O-01	0.197668	2
TCGA-AO-A0JC-01	0.197994	2
TCGA-XX-A89A-01	0.198683	2
TCGA-OL-A5S0-01	0.200611	2
TCGA-E2-A3DX-01	0.201377	2
TCGA-BH-A8G0-01	0.201429	2
TCGA-AC-A23G-01	0.202531	2
TCGA-OL-A66L-01	0.204396	2
TCGA-E9-A3X8-01	0.20632	2
TCGA-S3-AA15-01	0.206598	2
TCGA-AC-A2FF-01	0.206807	2
TCGA-A2-A0CO-01	0.207168	2
TCGA-A8-A08H-01	0.207607	2
TCGA-A2-A0CR-01	0.20834	2
TCGA-AN-A0FN-01	0.209264	2
TCGA-BH-A6R9-01	0.211186	2
TCGA-AR-A2LQ-01	0.211186	2
TCGA-LL-A440-01	0.211659	2
TCGA-A2-A4S1-01	0.213371	2
TCGA-A2-A0EP-01	0.214712	2
TCGA-AC-A2QH-01	0.216777	2
TCGA-GM-A4E0-01	0.21687	2
TCGA-AC-A2QJ-01	0.217548	2
TCGA-AC-A7VC-01	0.218704	2
TCGA-A7-A0CH-11	0.228517	2
TCGA-E9-A1ND-11	0.234989	2
TCGA-E2-A15K-11	0.234996	2
TCGA-BH-A1FE-06	0.235722	2
TCGA-E9-A1RB-11	0.245876	2
TCGA-BH-A1FD-11	0.250742	2
TCGA-BH-A1EN-11	0.261907	2
TCGA-GI-A2C8-11	0.270215	2
TCGA-A7-A13E-11	0.275138	2
TCGA-E9-A1RD-11	0.279838	2
TCGA-E2-A158-11	0.279912	2
TCGA-E9-A1NG-11	0.28402	2
TCGA-E9-A1R7-11	0.293761	2
TCGA-E9-A1RH-11	0.299029	2
TCGA-BH-A204-11	0.306595	2
TCGA-E2-A15I-11	0.316074	2
TCGA-A7-A0DB-11	0.342732	2
TCGA-BH-A1EO-11	0.343839	2
TCGA-E9-A1RI-11	0.348106	2
TCGA-E2-A1BC-11	0.356406	2
TCGA-BH-A0B8-11	0.359519	2
TCGA-A7-A0D9-11	0.361926	2
TCGA-BH-A0DD-11	0.365784	2
TCGA-E2-A1LS-11	0.365968	2
TCGA-E9-A1RC-11	0.396625	2
TCGA-E9-A1NF-11	0.400965	2
TCGA-BH-A0B5-11	0.413704	2
TCGA-A7-A13G-11	0.418032	2
TCGA-E9-A1RF-11	0.422539	2
