# Supplementary material for: CTAS: a network control theory-based approach to identify key regulatory TFs of AS events during epithelial–mesenchymal transition
Source: Brief Bioinform. 2026 Feb 10;27(1):bbag042. doi: 10.1093/bib/bbag042 (PMC12888823; doi:10.1093/bib/bbag042)
Supplement: supp_table_bbag042 [file supp_table_bbag042.zip › S5 Table.xlsx]

## Sheet: TF
TF
HOXA1
TCF7L1
OSR1
PLAGL1
HIC1
HAND2
HOXA7
PRDM8
TWIST2
HOXA3

## Sheet: RBP
RBP
SMAD6
ZFP36
PURG
CELF2
PIWIL4
TDRD10
ZFP36L2
ZCCHC24
DZIP1
PTRF

## Sheet: AS
chara	AS
chr15	MYO5A_1
chr19	NA_11
chr3	NPHP3
chr5	FNIP1
chr11	PHLDB1_3
chr7	ESYT2
chr13	MBNL2
chr13	LMO7
chr17	NDEL1
chr17	NF1_2
chr13	GTF3A
chr1	ZRANB2
chr3	LRRFIP2_2
chr14	KLC1
chr10	ADD3
chr6	MAP3K7_2
chr12	OSBPL8
chr4	WDFY3
chr6	KIF13A_1
chr1	RABGAP1L_2
chr1	MTMR9LP_2
chr16	EMC8
chr2	MAP4K4_2
chr10	KIAA1217_3
chr1	SYNC
chr17	MPRIP_3
chr2	EHBP1_2
chr17	SPAG9_1
chr15	VPS39
chr1	PRRC2C
chr3	PLOD2
chr11	CTNND1_6
chr6	DST_1
chr4	EXOC1
chr3	CCDC50
chr3	MBNL1_2
chr10	MYOF_3
chr12	GIT2_1
chr12	FGFR1OP2
chr15	TCF12_2
chr11	SYTL2_4
chr3	NA_489
chr1	PBX1_2
chr1	MACF1_5
chr14	MARK3_4
chr1	EPB41_5
chr17	EXOC7_4
chr8	FGFR1_4
chr12	NCOR2_1
chr4	SEC31A_2
