# Supplementary material for: CTAS: a network control theory-based approach to identify key regulatory TFs of AS events during epithelial–mesenchymal transition
Source: Brief Bioinform. 2026 Feb 10;27(1):bbag042. doi: 10.1093/bib/bbag042 (PMC12888823; doi:10.1093/bib/bbag042)
Supplement: supp_table_bbag042 [file supp_table_bbag042.zip › S6 Table.xlsx]

## Sheet: TF_network
source	target	interaction
HOXA1	HIC1	positive
HOXA1	HAND2	positive
HOXA1	HOXA7	positive
HOXA1	PRDM8	negative
HOXA1	TWIST2	positive
OSR1	TWIST2	negative
HIC1	PLAGL1	positive
HIC1	HOXA7	positive
HIC1	TWIST2	positive
HAND2	OSR1	negative
HAND2	HOXA7	negative
HOXA7	PRDM8	positive
HOXA7	TWIST2	positive
PRDM8	PLAGL1	negative
PRDM8	HAND2	negative
PRDM8	HOXA7	negative
TWIST2	PRDM8	negative

## Sheet: MCC
Name	Rank	Score
HOXA7	1	18
HOXA1	1	18
PRDM8	3	13
TWIST2	3	13
HIC1	5	7
HAND2	5	7
PLAGL1	7	2
OSR1	7	2
