# Supplementary material for: CTAS: a network control theory-based approach to identify key regulatory TFs of AS events during epithelial–mesenchymal transition
Source: Brief Bioinform. 2026 Feb 10;27(1):bbag042. doi: 10.1093/bib/bbag042 (PMC12888823; doi:10.1093/bib/bbag042)
Supplement: supp_table_bbag042 [file supp_table_bbag042.zip › S7 Table.xlsx]

## Sheet: Sheet1
type	Name	Rank	Score
RBP	SMAD6	1	24
TF	HOXA7	1	24
TF	HOXA1	3	20
RBP	DZIP1	4	17
RBP	PURG	4	17
TF	PRDM8	4	17
TF	TWIST2	7	16
TF	HAND2	7	16
TF	HIC1	7	16
RBP	PIWIL4	10	15
RBP	PTRF	11	12
RBP	TDRD10	11	12
RBP	ZCCHC24	13	10
RBP	CELF2	13	10
RBP	ZFP36	13	10
AS	RABGAP1L_2	16	7
AS	NA_11	17	6
AS	CCDC50	17	6
AS	OSBPL8	19	5
AS	FGFR1_4	19	5
AS	GIT2_1	19	5
AS	NF1_2	19	5
AS	MBNL2	19	5
AS	EPB41_5	19	5
